# Supplementary material for: Identification of novel long non-coding RNAs in clear cell renal cell carcinoma
Source: Clin Epigenetics. 2015 Feb 8;7(1):10. doi: 10.1186/s13148-015-0047-7 (PMC4326488; doi:10.1186/s13148-015-0047-7)
Supplement: Additional file 1: Table S2. — Summary of predicted lncRNA-protein interactions (catRAPID omics algorithm). [file 13148_2015_47_MOESM1_ESM.xlsx]

## Sheet: Summary
lncRNA	Protein_ID	Transcript_ID	Ranking	Function
lnc-ACACA-1:1	P23246	SFPQ_rna_1	2.68	DNA damage, DNA recombination, DNA repair, mRNA processing, mRNA splicing, transcription
lnc-ACACA-1:1	Q06787	FMR1_rna_1	2.64	mRNA transport
lnc-ACACA-1:1	Q9H6T0	ESRP2_rna_1	2.64	mRNA processing, mRNA splicing
lnc-ACACA-1:1	P35637	FUS_rna_1	2.63	alternative splicing, chromosomal rearrangement, polymorphism
lnc-ACACA-1:1	Q15365	PCBP1_rna_1	2.62	mRNA splicing
lnc-ACACA-1:1	Q15366	PCBP2_rna_1	2.61	mRNA splicing
lnc-ACACA-1:1	Q01130	SRSF2_rna_1	2.6	mRNA processing, mRNA splicing
lnc-ACACA-1:1	O43251	RFOX2_rna_1	2.58	mRNA processing, mRNA splicing
lnc-ACACA-1:1	P09651	ROA1_rna_1	2.58	mRNA processing, mRNA splicing, mRNA transport
lnc-ACACA-1:1	Q12996	CSTF3_rna_1	2.56	mRNA processing
lnc-ACACA-1:1	Q13242	SRSF9_rna_1	2.56	mRNA processing, mRNA splicing
lnc-ACACA-1:1	Q6ZN17	LN28B_rna_1	2.56	mRNA processing, mRNA splicing
lnc-ACACA-1:1	O15226	NKRF_rna_1	2.55	transcription, transcription regulation
lnc-ACACA-1:1	Q7Z2T5	TRM1L_rna_1	2.55	tRNA processing
lnc-ACACA-1:1	Q7Z417	NUFP2_rna_1	2.54	n.a.
lnc-ACACA-1:1	Q9H0K6	PUS7L_rna_1	2.54	tRNA processing
lnc-ACACA-1:1	Q15397	K0020_rna_1	2.53	RNA splicing
lnc-ACACA-1:1	Q96FV9	THOC1_rna_1	2.53	apoptosis, mRNA processing, mRNA splicing, mRNA transport, transcription, transcription regulation, transport
lnc-ACACA-1:1	Q96PZ0	PUS7_rna_1	2.53	tRNA processing
lnc-ACACA-1:1	Q5SY16	NOL9_rna_1	2.52	rRNA processing
lnc-ACACA-1:1	Q8NE35	CPEB3_rna_1	2.52	alternative splicing
lnc-ACACA-1:1	Q92945	FUBP2_rna_1	2.51	mRNA processing, mRNA splicing, mRNA transport, transcription, transcription regulation, transport
lnc-ACACA-1:5	O75494	SRS10_rna_1_1351-1454	2.68	mRNA processing, mRNA splicing
lnc-ACACA-1:5	O75525	KHDR3_rna_1_1256-1452	2.64	transcription, transcription regulation
lnc-ACACA-1:5	O75525	KHDR3_rna_1_1260-1454	2.64	transcription, transcription regulation
lnc-ACACA-1:5	O75525	KHDR3_rna_1_1269-1454	2.63	transcription, transcription regulation
lnc-ACACA-1:5	O75525	KHDR3_rna_1_1272-1454	2.62	transcription, transcription regulation
lnc-ACACA-1:5	O75525	KHDR3_rna_1_1263-1454	2.61	transcription, transcription regulation
lnc-ACACA-1:5	O75525	KHDR3_rna_1_1280-1454	2.6	transcription, transcription regulation
lnc-ACACA-1:5	O75525	KHDR3_rna_1_1295-1454	2.58	transcription, transcription regulation
lnc-ACACA-1:5	O75525	KHDR3_rna_1_1329-1454	2.58	transcription, transcription regulation
lnc-ACACA-1:5	O75525	KHDR3_rna_1_1284-1454	2.56	transcription, transcription regulation
lnc-ACACA-1:5	O75525	KHDR3_rna_1_1298-1454	2.56	transcription, transcription regulation
lnc-ACACA-1:5	O75525	KHDR3_rna_1_1302-1454	2.56	transcription, transcription regulation
lnc-ACACA-1:5	O75525	KHDR3_rna_1_1308-1454	2.55	transcription, transcription regulation
lnc-ACACA-1:5	O75525	KHDR3_rna_1_1314-1454	2.55	transcription, transcription regulation
lnc-ACACA-1:5	O75525	KHDR3_rna_1_1321-1454	2.54	transcription, transcription regulation
lnc-ACACA-1:5	O75525	KHDR3_rna_1_1341-1454	2.54	transcription, transcription regulation
lnc-ACACA-1:5	O75525	KHDR3_rna_1_1347-1454	2.53	transcription, transcription regulation
lnc-ACACA-1:5	O75525	KHDR3_rna_1_1351-1454	2.53	transcription, transcription regulation
lnc-ACACA-1:5	O75525	KHDR3_rna_1_1304-1457	2.53	transcription, transcription regulation
lnc-ACACA-1:5	O75525	KHDR3_rna_1_1316-1454	2.52	transcription, transcription regulation
lnc-ACACA-1:5	O75525	KHDR3_rna_1_1337-1455	2.52	transcription, transcription regulation
lnc-ACACA-1:5	O75494	SRS10_rna_1_1341-1454	2.51	mRNA processing, mRNA splicing
lnc-BMP2-2:1	Q15366	PCBP2_rna_1	2.68	mRNA splicing
lnc-BMP2-2:1	P23246	SFPQ_rna_1	2.64	DNA damage, DNA recombination, DNA repair, mRNA processing, mRNA splicing, transcription
lnc-BMP2-2:1	Q01130	SRSF2_rna_1	2.64	mRNA processing, mRNA splicing
lnc-BMP2-2:1	Q8IUH3	RBM45_rna_1	2.63	differentiation, neurogenesis
lnc-BMP2-2:1	Q06787	FMR1_rna_1	2.62	mRNA transport
lnc-BMP2-2:1	Q6ZN17	LN28B_rna_1	2.61	mRNA processing, mRNA splicing
lnc-BMP2-2:1	Q13242	SRSF9_rna_1	2.6	mRNA processing, mRNA splicing
lnc-BMP2-2:1	Q9NQ94	A1CF_rna_1	2.58	mRNA processing
lnc-BMP2-2:1	Q9NR56	MBNL1_rna_1	2.58	mRNA processing, mRNA splicing
lnc-BMP2-2:1	P51116	FXR2_rna_1	2.56	RNA binding
lnc-BMP2-2:1	P67809	YBOX1_rna_1	2.56	mRNA processing, mRNA splicing, transcription, transcription regulation
lnc-BMP2-2:1	Q15717	ELAV1_rna_1	2.56	n.a.
lnc-BMP2-2:1	O00442	RTCA_rna_1	2.55	RNA processing
lnc-BMP2-2:1	Q7Z2T5	TRM1L_rna_1	2.55	tRNA processing
lnc-BMP2-2:1	A6NC42	DPPA5_rna_1	2.54	multicellular organismal development
lnc-BMP2-2:1	Q9BZE2	PUS3_rna_1	2.54	tRNA processing
lnc-BMP2-2:1	Q86XN8	MEX3D_rna_1	2.53	mRNA destabilization
lnc-BMP2-2:1	Q8NC51	PAIRB_rna_1	2.53	appoptosis, mRNA stability
lnc-BMP2-2:1	Q96FV9	THOC1_rna_1	2.53	apoptosis, mRNA processing, mRNA splicing, mRNA transport, transcription, transcription regulation, transport
lnc-BMP2-2:1	O75526	RMXL2_rna_1	2.52	transcription, transcription regulation
lnc-BMP2-2:1	Q99547	MPH6_rna_1	2.52	rRNA processing
lnc-BMP2-2:1	P38159	RBMX_rna_1	2.51	mRNA processing, mRNA splicing, transcription
lnc-CPN2-1:4	P31483	TIA1_rna_1_100-234	2.68	apoptosis
lnc-CPN2-1:4	P31483	TIA1_rna_1_96-230	2.64	apoptosis
lnc-CPN2-1:4	P31483	TIA1_rna_1_69-235	2.64	apoptosis
lnc-CPN2-1:4	Q13242	SRSF9_rna_1_96-230	2.63	mRNA processing, mRNA splicing
lnc-CPN2-1:4	P23246	SFPQ_rna_1_2679-2877	2.62	DNA damage, DNA recombination, DNA repair, mRNA processing, mRNA splicing, transcription
lnc-CPN2-1:4	Q6ZN17	LN28B_rna_1_2734-2875	2.61	mRNA processing, mRNA splicing
lnc-CPN2-1:4	Q6ZN17	LN28B_rna_1_2741-2879	2.6	mRNA processing, mRNA splicing
lnc-CPN2-1:4	P23246	SFPQ_rna_1_512-651	2.58	DNA damage, DNA recombination, DNA repair, mRNA processing, mRNA splicing, transcription
lnc-CPN2-1:4	Q6ZN17	LN28B_rna_1_470-643	2.58	mRNA processing, mRNA splicing
lnc-CPN2-1:4	Q13242	SRSF9_rna_1_100-234	2.56	mRNA processing, mRNA splicing
lnc-CPN2-1:4	Q6ZN17	LN28B_rna_1_2746-2875	2.56	mRNA processing, mRNA splicing
lnc-CPN2-1:4	Q6ZN17	LN28B_rna_1_474-639	2.56	mRNA processing, mRNA splicing
lnc-CPN2-1:4	Q01085	TIAR_rna_1_69-235	2.55	apoptosis
lnc-CPN2-1:4	Q01085	TIAR_rna_1_96-230	2.55	apoptosis
lnc-CPN2-1:4	P26599	PTBP1_rna_1_96-230	2.54	mRNA processing, mRNA splicing
lnc-CPN2-1:4	Q6ZN17	LN28B_rna_1_127-229	2.54	mRNA processing, mRNA splicing
lnc-CPN2-1:4	Q13242	SRSF9_rna_1_2679-2877	2.53	mRNA processing, mRNA splicing
lnc-CPN2-1:4	Q13242	SRSF9_rna_1_2685-2877	2.53	mRNA processing, mRNA splicing
lnc-CPN2-1:4	Q13242	SRSF9_rna_1_2695-2877	2.53	mRNA processing, mRNA splicing
lnc-CPN2-1:4	O75525	KHDR3_rna_1_69-235	2.52	transcription, transcription regulation
lnc-CPN2-1:4	Q9UNW9	NOVA2_rna_1_478-632	2.52	RNA binding
lnc-CPN2-1:4	Q14103	HNRPD_rna_1_69-235	2.51	transcription, transcription regulation
lnc-FOXG11-2:1	P84103	SRSF3_rna_1_23-214	2.68	mRNA processing, mRNA splicing, mRNA transport, transport
lnc-FOXG11-2:1	P31483	TIA1_rna_1_23-214	2.64	apoptosis
lnc-FOXG11-2:1	Q16629	SRSF7_rna_1_23-214	2.64	RNA splicing, mRNA processing
lnc-FOXG11-2:1	P84103	SRSF3_rna_1_32-205	2.63	mRNA processing, mRNA splicing, mRNA transport, transport
lnc-FOXG11-2:1	Q01085	TIAR_rna_1_23-214	2.62	apoptosis
lnc-FOXG11-2:1	Q12926	ELAV2_rna_1_23-214	2.61	transcription, transcription regulation
lnc-FOXG11-2:1	P31483	TIA1_rna_1_32-205	2.6	apoptosis
lnc-FOXG11-2:1	P84103	SRSF3_rna_1_36-202	2.58	mRNA processing, mRNA splicing, mRNA transport, transport
lnc-FOXG11-2:1	Q16629	SRSF7_rna_1_32-205	2.58	RNA splicing, mRNA processing
lnc-FOXG11-2:1	Q01085	TIAR_rna_1_32-205	2.56	apoptosis
lnc-FOXG11-2:1	Q16629	SRSF7_rna_1_36-202	2.56	RNA splicing, mRNA processing
lnc-FOXG11-2:1	Q6ZN17	LN28B_rna_1_64-200	2.56	mRNA processing, mRNA splicing
lnc-FOXG11-2:1	P31483	TIA1_rna_1_36-202	2.55	apoptosis
lnc-FOXG11-2:1	Q12926	ELAV2_rna_1_32-205	2.55	transcription, transcription regulation
lnc-FOXG11-2:1	Q01085	TIAR_rna_1_36-202	2.54	apoptosis
lnc-FOXG11-2:1	Q12926	ELAV2_rna_1_36-202	2.54	transcription, transcription regulation
lnc-FOXG11-2:1	P23246	SFPQ_rna_1_129-278	2.53	DNA damage, DNA recombination, DNA repair, mRNA processing, mRNA splicing, transcription
lnc-FOXG11-2:1	P23246	SFPQ_rna_1_3295-3485	2.53	DNA damage, DNA recombination, DNA repair, mRNA processing, mRNA splicing, transcription
lnc-FOXG11-2:1	Q6ZN17	LN28B_rna_1_36-202	2.53	mRNA processing, mRNA splicing
lnc-FOXG11-2:1	P09651	ROA1_rna_1_23-214	2.52	mRNA processing, mRNA splicing, mRNA transport
lnc-FOXG11-2:1	Q6ZN17	LN28B_rna_1_32-205	2.52	mRNA processing, mRNA splicing
lnc-FOXG11-2:1	P84103	SRSF3_rna_1_383-545	2.51	mRNA processing, mRNA splicing, mRNA transport, transport
lnc-FZD1-2:2	P23246	SFPQ_rna_1	2.68	DNA damage, DNA recombination, DNA repair, mRNA processing, mRNA splicing, transcription
lnc-FZD1-2:2	Q01130	SRSF2_rna_1	2.64	mRNA processing, mRNA splicing
lnc-FZD1-2:2	Q6ZN17	LN28B_rna_1	2.64	mRNA processing, mRNA splicing
lnc-FZD1-2:2	Q15366	PCBP2_rna_1	2.63	mRNA splicing
lnc-FZD1-2:2	Q92879	CELF1_rna_1	2.62	mRNA processing, mRNA splicing
lnc-FZD1-2:2	Q13242	SRSF9_rna_1	2.61	mRNA processing, mRNA splicing
lnc-FZD1-2:2	O75525	KHDR3_rna_1	2.6	transcription, transcription regulation
lnc-FZD1-2:2	Q7Z2T5	TRM1L_rna_1	2.58	tRNA processing
lnc-FZD1-2:2	Q9BZB8	CPEB1_rna_1	2.58	mRNA processing, translation regulation
lnc-FZD1-2:2	O00571	DDX3X_rna_1	2.56	apoptosis, immunity, ribosome biogenesis, transcription, transcription regulation, translation regulaiton
lnc-FZD1-2:2	P19338	NUCL_rna_1	2.56	angiogenesis
lnc-FZD1-2:2	Q92499	DDX1_rna_1	2.56	mRNA processing, transcription, transcription regulation
lnc-FZD1-2:2	Q5SZQ8	CELF3_rna_1	2.55	mRNA processing, mRNA splicing
lnc-FZD1-2:2	Q96PZ0	PUS7_rna_1	2.55	tRNA processing
lnc-FZD1-2:2	O15523	DDX3Y_rna_1	2.54	n.a.
lnc-FZD1-2:2	P78563	RED1_rna_1	2.54	antiviral defense, immunity, innate immunity, mRNA processing
lnc-FZD1-2:2	P19544	WT1_rna_1	2.53	transcription, transcription regulation
lnc-FZD1-2:2	Q06787	FMR1_rna_1	2.53	mRNA transport
lnc-FZD1-2:2	Q9H0K6	PUS7L_rna_1	2.53	tRNA processing
lnc-FZD1-2:2	Q8N1G4	LRC47_rna_1	2.52	n.a.
lnc-FZD1-2:2	Q96N16	JKIP1_rna_1	2.52	protein transport, transport
lnc-FZD1-2:2	Q9Y3Y2	CHTOP_rna_1	2.51	mRNA transport, transcription, transcription regulation, transport
lnc-ITPR2-3:1	P23246	SFPQ_rna_1	2.68	DNA damage, DNA recombination, DNA repair, mRNA processing, mRNA splicing, transcription
lnc-ITPR2-3:1	P26599	PTBP1_rna_1	2.64	mRNA processing, mRNA splicing
lnc-ITPR2-3:1	Q9H6T0	ESRP2_rna_1	2.64	mRNA processing, mRNA splicing
lnc-ITPR2-3:1	P61978	HNRPK_rna_1	2.63	mRNA processing, mRNA splicing, transcription, transcription regulation, host-virus interaction
lnc-ITPR2-3:1	Q13243	SRSF5_rna_1	2.62	mRNA processing, RNA splicing
lnc-ITPR2-3:1	P84103	SRSF3_rna_1	2.61	mRNA processing, mRNA splicing, mRNA transport, transport
lnc-ITPR2-3:1	O14979	HNRDL_rna_1	2.6	transcription, transcription regulation
lnc-ITPR2-3:1	O75525	KHDR3_rna_1	2.58	transcription, transcription regulation
lnc-ITPR2-3:1	Q13242	SRSF9_rna_1	2.58	mRNA processing, mRNA splicing
lnc-ITPR2-3:1	O75494	SRS10_rna_1	2.56	mRNA processing, mRNA splicing
lnc-ITPR2-3:1	Q01130	SRSF2_rna_1	2.56	mRNA processing, mRNA splicing
lnc-ITPR2-3:1	Q14103	HNRPD_rna_1	2.56	transcription, transcription regulation
lnc-ITPR2-3:1	Q6ZN17	LN28B_rna_1	2.55	mRNA processing, mRNA splicing
lnc-ITPR2-3:1	Q9UKF6	CPSF3_rna_1	2.55	mRNA processing
lnc-ITPR2-3:1	O60506	HNRPQ_rna_1	2.54	host-virus interaction, mRNA processing, mRNA splicing, translation regulation
lnc-ITPR2-3:1	Q9H0K6	PUS7L_rna_1	2.54	tRNA processing
lnc-ITPR2-3:1	P0C7T5	ATX1L_rna_1	2.53	transcription, transcription regulation
lnc-ITPR2-3:1	P52272	HNRPM_rna_1	2.53	mRNA processing, mRNA splicing
lnc-ITPR2-3:1	Q12996	CSTF3_rna_1	2.53	mRNA processing
lnc-ITPR2-3:1	O43390	HNRPR_rna_1	2.52	mRNA processing, mRNA splicing
lnc-ITPR2-3:1	Q8NE35	CPEB3_rna_1	2.52	alternative splicing
lnc-ITPR2-3:1	O95453	PARN_rna_1	2.51	nosense-mediated mRNA decay
lnc-LCP2-2:2	P26378	ELAV4_rna_1_2119-2315	2.68	RNA processing, mRNA processing
lnc-LCP2-2:2	P26378	ELAV4_rna_1_2121-2315	2.64	RNA processing, mRNA processing
lnc-LCP2-2:2	P26378	ELAV4_rna_1_2157-2309	2.64	RNA processing, mRNA processing
lnc-LCP2-2:2	P26378	ELAV4_rna_1_2161-2305	2.63	RNA processing, mRNA processing
lnc-LCP2-2:2	O75525	KHDR3_rna_1_47-152	2.62	transcription, transcription regulation
lnc-LCP2-2:2	Q13247	SRSF6_rna_1_47-152	2.61	mRNA processing, RNA splicing
lnc-LCP2-2:2	P31483	TIA1_rna_1_232-355	2.6	apoptosis
lnc-LCP2-2:2	P31483	TIA1_rna_1_47-152	2.58	apoptosis
lnc-LCP2-2:2	P84103	SRSF3_rna_1_2119-2315	2.58	mRNA processing, mRNA splicing, mRNA transport, transport
lnc-LCP2-2:2	P23246	SFPQ_rna_1_16-125	2.56	DNA damage, DNA recombination, DNA repair, mRNA processing, mRNA splicing, transcription
lnc-LCP2-2:2	Q13242	SRSF9_rna_1_2119-2315	2.56	mRNA processing, mRNA splicing
lnc-LCP2-2:2	Q13243	SRSF5_rna_1_2119-2315	2.56	mRNA processing, RNA splicing
lnc-LCP2-2:2	O75525	KHDR3_rna_1_232-355	2.55	transcription, transcription regulation
lnc-LCP2-2:2	Q13247	SRSF6_rna_1_232-355	2.55	mRNA processing, RNA splicing
lnc-LCP2-2:2	P35637	FUS_rna_1_47-152	2.54	alternative splicing, chromosomal rearrangement, polymorphism
lnc-LCP2-2:2	Q96EP5	DAZP1_rna_1_2119-2315	2.54	differentiation, spermatogenesis
lnc-LCP2-2:2	P26378	ELAV4_rna_1_2168-2300	2.53	RNA processing, mRNA processing
lnc-LCP2-2:2	P84103	SRSF3_rna_1_2121-2315	2.53	mRNA processing, mRNA splicing, mRNA transport, transport
lnc-LCP2-2:2	Q13242	SRSF9_rna_1_2121-2315	2.53	mRNA processing, mRNA splicing
lnc-LCP2-2:2	Q13243	SRSF5_rna_1_2121-2315	2.52	mRNA processing, RNA splicing
lnc-LCP2-2:2	Q96EP5	DAZP1_rna_1_2121-2315	2.52	differentiation, spermatogenesis
lnc-LCP2-2:2	P26378	ELAV4_rna_1_2144-2310	2.51	RNA processing, mRNA processing
lnc-RP3-368B9.1.1-1:3	P31483	TIA1_rna_1_2532-2684	2.68	apoptosis
lnc-RP3-368B9.1.1-1:3	P31483	TIA1_rna_1_2518-2681	2.64	apoptosis
lnc-RP3-368B9.1.1-1:3	P31483	TIA1_rna_1_2529-2684	2.64	apoptosis
lnc-RP3-368B9.1.1-1:3	P31483	TIA1_rna_1_2538-2681	2.63	apoptosis
lnc-RP3-368B9.1.1-1:3	O75494	SRS10_rna_1_2573-2684	2.62	mRNA processing, mRNA splicing
lnc-RP3-368B9.1.1-1:3	O75494	SRS10_rna_1_2577-2684	2.61	mRNA processing, mRNA splicing
lnc-RP3-368B9.1.1-1:3	O75494	SRS10_rna_1_2580-2684	2.6	mRNA processing, mRNA splicing
lnc-RP3-368B9.1.1-1:3	O75494	SRS10_rna_1_2567-2686	2.58	mRNA processing, mRNA splicing
lnc-RP3-368B9.1.1-1:3	P31483	TIA1_rna_1_2522-2684	2.58	apoptosis
lnc-RP3-368B9.1.1-1:3	O75494	SRS10_rna_1_2571-2684	2.56	mRNA processing, mRNA splicing
lnc-RP3-368B9.1.1-1:3	P31483	TIA1_rna_1_40-143	2.56	apoptosis
lnc-RP3-368B9.1.1-1:3	Q6ZN17	LN28B_rna_1_2577-2684	2.56	mRNA processing, mRNA splicing
lnc-RP3-368B9.1.1-1:3	P31483	TIA1_rna_1_313-415	2.55	apoptosis
lnc-RP3-368B9.1.1-1:3	Q6ZN17	LN28B_rna_1_2580-2684	2.55	mRNA processing, mRNA splicing
lnc-RP3-368B9.1.1-1:3	P31483	TIA1_rna_1_2544-2684	2.54	apoptosis
lnc-RP3-368B9.1.1-1:3	P31483	TIA1_rna_1_2549-2684	2.54	apoptosis
lnc-RP3-368B9.1.1-1:3	P31483	TIA1_rna_1_2554-2681	2.53	apoptosis
lnc-RP3-368B9.1.1-1:3	P31483	TIA1_rna_1_280-416	2.53	apoptosis
lnc-RP3-368B9.1.1-1:3	Q6ZN17	LN28B_rna_1_2573-2684	2.53	mRNA processing, mRNA splicing
lnc-RP3-368B9.1.1-1:3	O75494	SRS10_rna_1_2554-2681	2.52	mRNA processing, mRNA splicing
lnc-RP3-368B9.1.1-1:3	Q13242	SRSF9_rna_1_2549-2684	2.52	mRNA processing, mRNA splicing
lnc-RP3-368B9.1.1-1:3	P31483	TIA1_rna_1_2506-2684	2.51	apoptosis
lnc-SLC30A4-1:1	Q15365	PCBP1_rna_1	2.68	mRNA splicing
lnc-SLC30A4-1:1	P31483	TIA1_rna_1	2.64	apoptosis
lnc-SLC30A4-1:1	Q15717	ELAV1_rna_1	2.64	n.a.
lnc-SLC30A4-1:1	Q15366	PCBP2_rna_1	2.63	mRNA splicing
lnc-SLC30A4-1:1	P09651	ROA1_rna_1	2.62	mRNA processing, mRNA splicing, mRNA transport
lnc-SLC30A4-1:1	P23246	SFPQ_rna_1	2.61	DNA damage, DNA recombination, DNA repair, mRNA processing, mRNA splicing, transcription
lnc-SLC30A4-1:1	Q12926	ELAV2_rna_1	2.6	transcription, transcription regulation
lnc-SLC30A4-1:1	Q01130	SRSF2_rna_1	2.58	mRNA processing, mRNA splicing
lnc-SLC30A4-1:1	Q13242	SRSF9_rna_1	2.58	mRNA processing, mRNA splicing
lnc-SLC30A4-1:1	P26599	PTBP1_rna_1	2.56	mRNA processing, mRNA splicing
lnc-SLC30A4-1:1	Q01085	TIAR_rna_1	2.56	apoptosis
lnc-SLC30A4-1:1	Q6ZN17	LN28B_rna_1	2.56	mRNA processing, mRNA splicing
lnc-SLC30A4-1:1	P62995	TRA2B_rna_1	2.55	mRNA processing, mRNA splicing
lnc-SLC30A4-1:1	Q16629	SRSF7_rna_1	2.55	RNA splicing, mRNA processing
lnc-SLC30A4-1:1	Q07955	SRSF1_rna_1	2.54	mRNA processing, RNA splicing
lnc-SLC30A4-1:1	Q9H6T0	ESRP2_rna_1	2.54	mRNA processing, mRNA splicing
lnc-SLC30A4-1:1	O75494	SRS10_rna_1	2.53	mRNA processing, mRNA splicing
lnc-SLC30A4-1:1	P51513	NOVA1_rna_1	2.53	RNA processing, RNA splicing, mRNA processing
lnc-SLC30A4-1:1	Q8IUH3	RBM45_rna_1	2.53	differentiation, neurogenesis
lnc-SLC30A4-1:1	P04083	ANXA1_rna_1	2.52	n.a.
lnc-SLC30A4-1:1	P61978	HNRPK_rna_1	2.52	mRNA processing, mRNA splicing, transcription, transcription regulation, host-virus interaction
lnc-SLC30A4-1:1	P05198	IF2A_rna_1	2.51	protein biosynthesis, translation regulation
lnc-SLC30A4-1:2	Q15365	PCBP1_rna_1	2.68	mRNA splicing
lnc-SLC30A4-1:2	Q12926	ELAV2_rna_1	2.64	transcription, transcription regulation
lnc-SLC30A4-1:2	Q15366	PCBP2_rna_1	2.64	mRNA splicing
lnc-SLC30A4-1:2	P09651	ROA1_rna_1	2.63	mRNA processing, mRNA splicing, mRNA transport
lnc-SLC30A4-1:2	Q15717	ELAV1_rna_1	2.62	n.a.
lnc-SLC30A4-1:2	Q01130	SRSF2_rna_1	2.61	mRNA processing, mRNA splicing
lnc-SLC30A4-1:2	Q16629	SRSF7_rna_1	2.6	RNA splicing, mRNA processing
lnc-SLC30A4-1:2	P23246	SFPQ_rna_1	2.58	DNA damage, DNA recombination, DNA repair, mRNA processing, mRNA splicing, transcription
lnc-SLC30A4-1:2	Q6ZN17	LN28B_rna_1	2.58	mRNA processing, mRNA splicing
lnc-SLC30A4-1:2	O75494	SRS10_rna_1	2.56	mRNA processing, mRNA splicing
lnc-SLC30A4-1:2	P26599	PTBP1_rna_1	2.56	mRNA processing, mRNA splicing
lnc-SLC30A4-1:2	Q13242	SRSF9_rna_1	2.56	mRNA processing, mRNA splicing
lnc-SLC30A4-1:2	Q07955	SRSF1_rna_1	2.55	mRNA processing, RNA splicing
lnc-SLC30A4-1:2	Q9H6T0	ESRP2_rna_1	2.55	mRNA processing, mRNA splicing
lnc-SLC30A4-1:2	P62995	TRA2B_rna_1	2.54	mRNA processing, mRNA splicing
lnc-SLC30A4-1:2	Q8IUH3	RBM45_rna_1	2.54	differentiation, neurogenesis
lnc-SLC30A4-1:2	P04083	ANXA1_rna_1	2.53	n.a.
lnc-SLC30A4-1:2	P51513	NOVA1_rna_1	2.53	RNA processing, RNA splicing, mRNA processing
lnc-SLC30A4-1:2	P61978	HNRPK_rna_1	2.53	mRNA processing, mRNA splicing, transcription, transcription regulation, host-virus interaction
lnc-SLC30A4-1:2	P18615	NELFE_rna_1	2.52	transcription, transcription regulation
lnc-SLC30A4-1:2	Q9H9Y2	RPF1_rna_1	2.52	ribosome biogenesis, rRNA processing
lnc-SLC30A4-1:2	P82979	SARNP_rna_1	2.51	mRNA transport, transcription, transcription regulation, translation regulation, transport
lnc-SPAM1-6:2	O75494	SRS10_rna_1	2.68	mRNA processing, mRNA splicing
lnc-SPAM1-6:2	Q01130	SRSF2_rna_1	2.64	mRNA processing, mRNA splicing
lnc-SPAM1-6:2	Q13242	SRSF9_rna_1	2.64	mRNA processing, mRNA splicing
lnc-SPAM1-6:2	Q6ZN17	LN28B_rna_1	2.63	mRNA processing, mRNA splicing
lnc-SPAM1-6:2	Q01085	TIAR_rna_1	2.62	apoptosis
lnc-SPAM1-6:2	P31483	TIA1_rna_1	2.61	apoptosis
lnc-SPAM1-6:2	Q15366	PCBP2_rna_1	2.6	mRNA splicing
lnc-SPAM1-6:2	P23246	SFPQ_rna_1	2.58	DNA damage, DNA recombination, DNA repair, mRNA processing, mRNA splicing, transcription
lnc-SPAM1-6:2	P26599	PTBP1_rna_1	2.58	mRNA processing, mRNA splicing
lnc-SPAM1-6:2	Q6I9Y2	THOC7_rna_1	2.56	mRNA processing, RNA splicing
lnc-SPAM1-6:2	Q9BRP8	WIBG_rna_1	2.56	nonsense-mediated mRNA decay, translation regulation
lnc-SPAM1-6:2	Q9H6T0	ESRP2_rna_1	2.56	mRNA processing, mRNA splicing
lnc-SPAM1-6:2	P22087	FBRL_rna_1	2.55	rRNA processing
lnc-SPAM1-6:2	Q5JQF8	PAP1M_rna_1	2.55	n.a.
lnc-SPAM1-6:2	P50914	RL14_rna_1	2.54	n.a.
lnc-SPAM1-6:2	P62906	RL10A_rna_1	2.54	translation
lnc-SPAM1-6:2	O43809	CPSF5_rna_1	2.53	mRNA processing
lnc-SPAM1-6:2	P08579	RU2B_rna_1	2.53	mRNA processing, mRNA splicing
lnc-SPAM1-6:2	Q7Z2W9	RM21_rna_1	2.53	translation
lnc-SPAM1-6:2	P26373	RL13_rna_1	2.52	n.a.
lnc-SPAM1-6:2	P52815	RM12_rna_1	2.52	transcription, transcription regulation
lnc-SPAM1-6:2	P84098	RL19_rna_1	2.51	n.a.
lnc-TTC34-3:1	P67809	YBOX1_rna_1_163-280	2.68	mRNA processing, mRNA splicing, transcription, transcription regulation
lnc-TTC34-3:1	P67809	YBOX1_rna_1_167-277	2.64	mRNA processing, mRNA splicing, transcription, transcription regulation
lnc-TTC34-3:1	P67809	YBOX1_rna_1_396-579	2.64	mRNA processing, mRNA splicing, transcription, transcription regulation
lnc-TTC34-3:1	P67809	YBOX1_rna_1_2206-2326	2.63	mRNA processing, mRNA splicing, transcription, transcription regulation
lnc-TTC34-3:1	P67809	YBOX1_rna_1_170-272	2.62	mRNA processing, mRNA splicing, transcription, transcription regulation
lnc-TTC34-3:1	P67809	YBOX1_rna_1_2001-2125	2.61	mRNA processing, mRNA splicing, transcription, transcription regulation
lnc-TTC34-3:1	Q9BWF3	RBM4_rna_1_921-1039	2.6	differentiation, mRNA procesing, mRNA splicing, RNA-mediated gene silencing
lnc-TTC34-3:1	P67809	YBOX1_rna_1_351-477	2.58	mRNA processing, mRNA splicing, transcription, transcription regulation
lnc-TTC34-3:1	P67809	YBOX1_rna_1_355-473	2.58	mRNA processing, mRNA splicing, transcription, transcription regulation
lnc-TTC34-3:1	P31483	TIA1_rna_1_921-1039	2.56	apoptosis
lnc-TTC34-3:1	P67809	YBOX1_rna_1_809-995	2.56	mRNA processing, mRNA splicing, transcription, transcription regulation
lnc-TTC34-3:1	P67809	YBOX1_rna_1_1379-1513	2.56	mRNA processing, mRNA splicing, transcription, transcription regulation
lnc-TTC34-3:1	P67809	YBOX1_rna_1_425-562	2.55	mRNA processing, mRNA splicing, transcription, transcription regulation
lnc-TTC34-3:1	Q9BWF3	RBM4_rna_1_4065-4243	2.55	differentiation, mRNA procesing, mRNA splicing, RNA-mediated gene silencing
lnc-TTC34-3:1	P67809	YBOX1_rna_1_82-281	2.54	mRNA processing, mRNA splicing, transcription, transcription regulation
lnc-TTC34-3:1	Q9BWF3	RBM4_rna_1_4071-4243	2.54	differentiation, mRNA procesing, mRNA splicing, RNA-mediated gene silencing
lnc-TTC34-3:1	P31483	TIA1_rna_1_1363-1465	2.53	apoptosis
lnc-TTC34-3:1	P35637	FUS_rna_1_921-1039	2.53	alternative splicing, chromosomal rearrangement, polymorphism
lnc-TTC34-3:1	P67809	YBOX1_rna_1_1363-1465	2.53	mRNA processing, mRNA splicing, transcription, transcription regulation
lnc-TTC34-3:1	P67809	YBOX1_rna_1_823-990	2.52	mRNA processing, mRNA splicing, transcription, transcription regulation
lnc-TTC34-3:1	Q9BWF3	RBM4_rna_1_1363-1465	2.52	differentiation, mRNA procesing, mRNA splicing, RNA-mediated gene silencing
lnc-TTC34-3:1	P67809	YBOX1_rna_1_2134-2306	2.51	mRNA processing, mRNA splicing, transcription, transcription regulation
lnc-TTC34-3:3	P31483	TIA1_rna_1_2042-2220	2.68	apoptosis
lnc-TTC34-3:3	P31483	TIA1_rna_1_2048-2220	2.64	apoptosis
lnc-TTC34-3:3	Q13242	SRSF9_rna_1_2048-2220	2.64	mRNA processing, mRNA splicing
lnc-TTC34-3:3	Q13242	SRSF9_rna_1_2042-2220	2.63	mRNA processing, mRNA splicing
lnc-TTC34-3:3	P31483	TIA1_rna_1_91-225	2.62	apoptosis
lnc-TTC34-3:3	P31483	TIA1_rna_1_139-263	2.61	apoptosis
lnc-TTC34-3:3	Q13242	SRSF9_rna_1_2069-2220	2.6	mRNA processing, mRNA splicing
lnc-TTC34-3:3	O75525	KHDR3_rna_1_139-263	2.58	transcription, transcription regulation
lnc-TTC34-3:3	O75525	KHDR3_rna_1_91-225	2.58	transcription, transcription regulation
lnc-TTC34-3:3	P35637	FUS_rna_1_2042-2220	2.56	alternative splicing, chromosomal rearrangement, polymorphism
lnc-TTC34-3:3	Q13242	SRSF9_rna_1_2058-2227	2.56	mRNA processing, mRNA splicing
lnc-TTC34-3:3	Q13242	SRSF9_rna_1_2073-2227	2.56	mRNA processing, mRNA splicing
lnc-TTC34-3:3	P35637	FUS_rna_1_2048-2220	2.55	alternative splicing, chromosomal rearrangement, polymorphism
lnc-TTC34-3:3	Q13242	SRSF9_rna_1_2079-2227	2.55	mRNA processing, mRNA splicing
lnc-TTC34-3:3	P31483	TIA1_rna_1_2069-2220	2.54	apoptosis
lnc-TTC34-3:3	Q13242	SRSF9_rna_1_2081-2227	2.54	mRNA processing, mRNA splicing
lnc-TTC34-3:3	P31483	TIA1_rna_1_2058-2227	2.53	apoptosis
lnc-TTC34-3:3	P35637	FUS_rna_1_91-225	2.53	alternative splicing, chromosomal rearrangement, polymorphism
lnc-TTC34-3:3	Q13242	SRSF9_rna_1_2086-2220	2.53	mRNA processing, mRNA splicing
lnc-TTC34-3:3	P31483	TIA1_rna_1_2073-2227	2.52	apoptosis
lnc-TTC34-3:3	Q9NR56	MBNL1_rna_1_91-225	2.52	mRNA processing, mRNA splicing
lnc-TTC34-3:3	Q9NR56	MBNL1_rna_1_139-263	2.51	mRNA processing, mRNA splicing
lnc-TTC34-3:5	Q13242	SRSF9_rna_1_1496-1693	2.68	mRNA processing, mRNA splicing
lnc-TTC34-3:5	Q01085	TIAR_rna_1_1496-1693	2.64	apoptosis
lnc-TTC34-3:5	Q01130	SRSF2_rna_1_1496-1693	2.64	mRNA processing, mRNA splicing
lnc-TTC34-3:5	Q12926	ELAV2_rna_1_1496-1693	2.63	transcription, transcription regulation
lnc-TTC34-3:5	Q13242	SRSF9_rna_1_1523-1693	2.62	mRNA processing, mRNA splicing
lnc-TTC34-3:5	Q13242	SRSF9_rna_1_1559-1693	2.61	mRNA processing, mRNA splicing
lnc-TTC34-3:5	Q01130	SRSF2_rna_1_1523-1693	2.6	mRNA processing, mRNA splicing
lnc-TTC34-3:5	Q13242	SRSF9_rna_1_1516-1667	2.58	mRNA processing, mRNA splicing
lnc-TTC34-3:5	Q13242	SRSF9_rna_1_1548-1693	2.58	mRNA processing, mRNA splicing
lnc-TTC34-3:5	P26599	PTBP1_rna_1_1516-1667	2.56	mRNA processing, mRNA splicing
lnc-TTC34-3:5	P26599	PTBP1_rna_1_1559-1693	2.56	mRNA processing, mRNA splicing
lnc-TTC34-3:5	P31483	TIA1_rna_1_1496-1693	2.56	apoptosis
lnc-TTC34-3:5	P26599	PTBP1_rna_1_1523-1693	2.55	mRNA processing, mRNA splicing
lnc-TTC34-3:5	P26599	PTBP1_rna_1_1548-1693	2.55	mRNA processing, mRNA splicing
lnc-TTC34-3:5	Q01130	SRSF2_rna_1_1559-1693	2.54	mRNA processing, mRNA splicing
lnc-TTC34-3:5	Q01130	SRSF2_rna_1_1575-1693	2.54	mRNA processing, mRNA splicing
lnc-TTC34-3:5	P26599	PTBP1_rna_1_1496-1693	2.53	mRNA processing, mRNA splicing
lnc-TTC34-3:5	Q01130	SRSF2_rna_1_1516-1667	2.53	mRNA processing, mRNA splicing
lnc-TTC34-3:5	Q01130	SRSF2_rna_1_1548-1693	2.53	mRNA processing, mRNA splicing
lnc-TTC34-3:5	Q01085	TIAR_rna_1_1516-1667	2.52	apoptosis
lnc-TTC34-3:5	Q01085	TIAR_rna_1_1559-1693	2.52	apoptosis
lnc-TTC34-3:5	Q13242	SRSF9_rna_1_1575-1693	2.51	mRNA processing, mRNA splicing
lnc-TTC34-3:6	P31483	TIA1_rna_1	2.87	apoptosis
lnc-TTC34-3:6	Q9NR56	MBNL1_rna_1	2.83	mRNA processing, mRNA splicing
lnc-TTC34-3:6	O75525	KHDR3_rna_1	2.77	transcription, transcription regulation
lnc-TTC34-3:6	Q15366	PCBP2_rna_1	2.7	mRNA splicing

## Sheet: ACACA-1_1
Protein_ID	Transcript_ID	Z-score	Discriminative Power (%)	Interaction Strength (%)	Ranking
P23246	SFPQ_rna_1	-1.18	0.1	0	2.68
Q9H6T0	ESRP2_rna_1	-1.3	0.1	0	2.64
Q06787	FMR1_rna_1	-1.3	0.1	0	2.64
P35637	FUS_rna_1	-1.32	0.1	0	2.63
Q15365	PCBP1_rna_1	-1.02	0.1	0	2.62
Q15366	PCBP2_rna_1	-0.76	0.14	0.04	2.61
Q01130	SRSF2_rna_1	-1.05	0.1	0	2.6
O43251	RFOX2_rna_1	-0.82	0.14	0.03	2.58
P09651	ROA1_rna_1	-0.94	0.1	0.01	2.58
Q6ZN17	LN28B_rna_1	-1.51	0.1	0	2.56
Q13242	SRSF9_rna_1	-0.86	0.1	0.07	2.56
Q12996	CSTF3_rna_1	-0.83	0.14	0.09	2.56
O15226	NKRF_rna_1	-1.12	0.1	0.01	2.55
Q7Z2T5	TRM1L_rna_1	-1.01	0.1	0.01	2.55
Q7Z417	NUFP2_rna_1	-0.86	0.1	0.01	2.54
Q9H0K6	PUS7L_rna_1	-0.91	0.1	0.02	2.54
Q96PZ0	PUS7_rna_1	-1.6	0	0	2.53
Q96FV9	THOC1_rna_1	-0.94	0.1	0	2.53
Q15397	K0020_rna_1	-1.06	0.1	0	2.53
Q5SY16	NOL9_rna_1	-0.96	0.1	0.01	2.52
Q8NE35	CPEB3_rna_1	-0.89	0.1	0.01	2.52
Q92945	FUBP2_rna_1	-0.98	0.1	0.01	2.51
Q05823	RN5A_rna_1	-1.01	0.1	0.01	2.5
Q9BQ39	DDX50_rna_1	-1.19	0.1	0	2.5
P29728	OAS2_rna_1	-1.15	0.1	0	2.5
Q92499	DDX1_rna_1	-1.7	0	0	2.49
Q96C10	DHX58_rna_1	-0.93	0.1	0.02	2.49
Q02040	AK17A_rna_1	-1.01	0.1	0.02	2.49
P0C7T5	ATX1L_rna_1	-1.01	0.1	0.01	2.49
P19338	NUCL_rna_1	-1.04	0.1	0	2.48
Q6NXG1	ESRP1_rna_1	-0.95	0.1	0.01	2.48
Q9UKF6	CPSF3_rna_1	-1.25	0.1	0	2.47
O95453	PARN_rna_1	-1.22	0.1	0	2.47
Q92615	LAR4B_rna_1	-1.25	0.1	0	2.46
P52272	HNRPM_rna_1	-1.24	0.1	0	2.46
Q5T1V6	DDX59_rna_1	-1.1	0.1	0.01	2.45
Q8IWZ8	SUGP1_rna_1	-1.18	0.1	0	2.41
Q96EY7	PTCD3_rna_1	-1.98	0	0	2.38
Q9Y6M1	IF2B2_rna_1	-1.13	0.1	0	2.36
Q86U38	NOP9_rna_1	-2.06	0	0	2.35
Q9NVP1	DDX18_rna_1	-1.37	0.1	0	2.34
O15234	CASC3_rna_1	-1.46	0.1	0	2.32
P78563	RED1_rna_1	-1.63	0	0	2.31
Q71RC2	LARP4_rna_1	-1.47	0.1	0	2.29
Q8IZ69	TRM2A_rna_1	-1.24	0.1	0	2.28
Q8N8A6	DDX51_rna_1	-1.47	0.1	0	2.28
Q96N16	JKIP1_rna_1	-1.74	0	0	2.27
Q9HCJ3	RAVR2_rna_1	-1.56	0	0	2.26
Q17RY0	CPEB4_rna_1	-1.52	0.1	0	2.25
Q16587	ZNF74_rna_1	-1.67	0	0	2.2
Q86TM3	DDX53_rna_1	-1.65	0	0	2.2
Q9BWT3	PAPOG_rna_1	-1.36	0.1	0	2.2
O76094	SRP72_rna_1	-1.63	0	0	2.2
Q6PJT7	ZC3HE_rna_1	-1.96	0	0	2.18
Q9GZY0	NXF2_rna_1	-0.34	0.32	0.79	2
Q9Y3Z3	SAMH1_rna_1	0.13	0.71	0.99	2
A0AV96	RBM47_rna_1	-0.45	0.22	0.8	2
P51003	PAPOA_rna_1	0.14	0.71	0.99	2
Q92841	DDX17_rna_1	-0.2	0.42	0.97	2
Q9NXZ2	DDX43_rna_1	0.07	0.66	1	2
O15523	DDX3Y_rna_1	-0.37	0.28	0.88	1.99
Q9NXH9	TRM1_rna_1	0.04	0.63	1	1.99
Q9UBU9	NXF1_rna_1	-0.41	0.24	0.73	1.98
O00257	CBX4_rna_1	0.09	0.67	0.99	1.98
Q13310	PABP4_rna_1	0.09	0.67	0.99	1.98
Q13769	THOC5_rna_1	-0.49	0.2	0.61	1.97
Q8NHQ9	DDX55_rna_1	-0.24	0.4	0.99	1.97
O00571	DDX3X_rna_1	-0.01	0.59	0.99	1.96
Q14444	CAPR1_rna_1	-0.03	0.59	1	1.95
Q96PK6	RBM14_rna_1	-0.02	0.59	0.99	1.94
Q96SI9	STRBP_rna_1	-0.28	0.35	0.98	1.94
Q9NS39	RED2_rna_1	-0.55	0.17	0.53	1.93
Q9UHB9	SRP68_rna_1	-0.55	0.17	0.48	1.93
Q9UJV9	DDX41_rna_1	-0.55	0.17	0.48	1.93
O60832	DKC1_rna_1	-0.55	0.17	0.46	1.92
P11940	PABP1_rna_1	-0.57	0.17	0.51	1.92
Q5U5Q3	MEX3C_rna_1	-0.08	0.54	0.99	1.91
Q9UHX1	PUF60_rna_1	-0.06	0.54	0.99	1.91
Q9Y2R4	DDX52_rna_1	-0.61	0.17	0.28	1.9
O00425	IF2B3_rna_1	-0.09	0.52	0.99	1.9
P14866	HNRPL_rna_1	-0.6	0.17	0.35	1.9
Q4G0J3	LARP7_rna_1	-0.33	0.32	0.98	1.9
Q86XN8	MEX3D_rna_1	-0.64	0.14	0.22	1.89
Q8IZ73	RUSD2_rna_1	-0.61	0.17	0.4	1.89
Q8N1G4	LRC47_rna_1	-0.61	0.17	0.38	1.89
Q9H361	PABP3_rna_1	-0.14	0.5	0.99	1.89
Q9NSD9	SYFB_rna_1	-0.14	0.5	0.99	1.89
Q9Y2W6	TDRKH_rna_1	-0.36	0.28	0.97	1.89
P49591	SYSC_rna_1	-0.36	0.28	0.97	1.89
Q13049	TRI32_rna_1	-0.67	0.14	0.19	1.88
Q14498	RBM39_rna_1	-0.63	0.17	0.34	1.88
Q9BZB8	CPEB1_rna_1	-0.62	0.17	0.34	1.88
Q9NRJ5	PAPOB_rna_1	-0.18	0.45	0.99	1.88
Q6UN15	FIP1_rna_1	-0.68	0.14	0.21	1.87
O94818	NOL4_rna_1	-0.69	0.14	0.13	1.87
P17844	DDX5_rna_1	-0.7	0.14	0.19	1.87
P54577	SYYC_rna_1	-0.16	0.47	0.99	1.87
Q9H0L4	CSTFT_rna_1	-0.23	0.4	0.99	1.86
O43310	CTIF_rna_1	-0.39	0.26	0.95	1.86
P52594	AGFG1_rna_1	-0.24	0.4	0.99	1.86
Q8IY67	RAVR1_rna_1	-0.23	0.4	0.96	1.86
Q9NZI8	IF2B1_rna_1	-0.74	0.14	0.13	1.85
Q7Z5Q1	CPEB2_rna_1	-0.2	0.42	0.99	1.85
O43390	HNRPR_rna_1	-0.67	0.14	0.26	1.85
O95793	STAU1_rna_1	-0.67	0.14	0.23	1.85
P19525	E2AK2_rna_1	-0.24	0.4	0.99	1.85
P51116	FXR2_rna_1	-0.24	0.4	0.99	1.85
Q9NQZ3	DAZ1_rna_1	-0.78	0.14	0.09	1.84
P23588	IF4B_rna_1	-0.76	0.14	0.11	1.84
Q86U44	MTA70_rna_1	-0.76	0.14	0.12	1.84
Q9H4D5	NXF3_rna_1	-0.78	0.14	0.13	1.84
O95628	CNOT4_rna_1	-0.26	0.37	0.99	1.84
Q5JPH6	SYEM_rna_1	-0.81	0.14	0.09	1.83
Q8TBY0	RBM46_rna_1	-0.78	0.14	0.05	1.83
Q96BT7	ALKB8_rna_1	-0.81	0.14	0.07	1.83
Q9H074	PAIP1_rna_1	-0.71	0.14	0.16	1.83
P09914	IFIT1_rna_1	-0.45	0.22	0.81	1.83
P51114	FXR1_rna_1	-0.28	0.35	0.93	1.83
P61011	SRP54_rna_1	-0.3	0.33	0.99	1.83
Q13325	IFIT5_rna_1	-0.82	0.14	0.02	1.82
Q16630	CPSF6_rna_1	-0.81	0.14	0.06	1.82
Q4VXU2	PAP1L_rna_1	-0.83	0.14	0.02	1.82
Q9NQ94	A1CF_rna_1	-0.81	0.14	0.08	1.82
O60381	HBP1_rna_1	-0.81	0.14	0.06	1.82
O60506	HNRPQ_rna_1	-0.82	0.14	0.08	1.82
Q9NUL7	DDX28_rna_1	-0.82	0.14	0.03	1.82
Q9NVV4	PAPD1_rna_1	-0.72	0.14	0.27	1.82
A7MD48	SRRM4_rna_1	-0.32	0.33	0.91	1.82
P26599	PTBP1_rna_1	-0.46	0.22	0.75	1.82
Q3MIT2	PUS10_rna_1	-0.46	0.22	0.91	1.82
Q9NY93	DDX56_rna_1	-0.86	0.1	0.06	1.81
Q8NCV1	ADAD2_rna_1	-0.84	0.14	0.07	1.81
Q9BZE2	PUS3_rna_1	-0.85	0.14	0.03	1.81
Q9H0G5	NSRP1_rna_1	-0.85	0.1	0.01	1.81
Q9NXV6	CARF_rna_1	-0.84	0.14	0.02	1.81
Q9UKA9	PTBP2_rna_1	-0.84	0.14	0.06	1.81
P14314	GLU2B_rna_1	-0.29	0.35	0.93	1.81
P51513	NOVA1_rna_1	-0.74	0.14	0.13	1.81
Q15637	SF01_rna_1	-0.73	0.14	0.13	1.81
Q15646	OASL_rna_1	-0.74	0.14	0.13	1.81
Q8WXF1	PSPC1_rna_1	-0.35	0.28	0.75	1.81
Q96LT9	RBM40_rna_1	-0.35	0.28	0.94	1.81
Q96M93	ADAD1_rna_1	-0.33	0.32	0.97	1.81
Q14451	GRB7_rna_1	-0.88	0.1	0.03	1.8
Q96AE4	FUBP1_rna_1	-0.87	0.1	0.08	1.8
Q96HR8	NAF1_rna_1	-0.88	0.1	0.03	1.8
Q9BZC1	CELF4_rna_1	-0.87	0.1	0.06	1.8
O95758	PTBP3_rna_1	-0.87	0.1	0.05	1.8
Q13825	AUHM_rna_1	-0.87	0.1	0.01	1.8
Q9H9Y2	RPF1_rna_1	-0.88	0.1	0.07	1.8
P12268	IMDH2_rna_1	-0.33	0.32	0.79	1.8
P33240	CSTF2_rna_1	-0.31	0.33	0.98	1.8
Q15233	NONO_rna_1	-0.32	0.33	0.98	1.8
Q96I24	FUBP3_rna_1	-0.74	0.14	0.14	1.8
Q9NUU7	DD19A_rna_1	-0.75	0.14	0.12	1.8
O00442	RTCA_rna_1	-0.39	0.26	0.97	1.8
P04083	ANXA1_rna_1	-0.37	0.28	0.96	1.8
P10155	RO60_rna_1	-0.48	0.2	0.75	1.8
P20839	IMDH1_rna_1	-0.49	0.2	0.76	1.8
P26368	U2AF2_rna_1	-0.48	0.2	0.71	1.8
Q13117	DAZ2_rna_1	-0.36	0.28	0.98	1.8
Q8IUH3	RBM45_rna_1	-0.35	0.32	0.97	1.8
Q8N684	CPSF7_rna_1	-0.9	0.1	0.01	1.79
Q8WWY3	PRP31_rna_1	-0.9	0.1	0.08	1.79
Q9BRS8	LARP6_rna_1	-0.89	0.1	0.02	1.79
Q9NUL3	STAU2_rna_1	-0.89	0.1	0.02	1.79
Q9P2K5	MYEF2_rna_1	-0.9	0.1	0.05	1.79
Q9UMR2	DD19B_rna_1	-0.91	0.1	0	1.79
O43148	MCES_rna_1	-0.33	0.32	0.95	1.79
Q9BV44	THUM3_rna_1	-0.76	0.14	0.12	1.79
A6NDE4	RBY1B_rna_1	-0.76	0.14	0.09	1.79
A6NEQ0	RBY1E_rna_1	-0.77	0.14	0.13	1.79
P0C7P1	RBY1D_rna_1	-0.4	0.26	0.83	1.79
P0DJD3	RBY1A_rna_1	-0.37	0.28	0.98	1.79
P0DJD4	RBY1C_rna_1	-0.39	0.26	0.96	1.79
P10827	THA_rna_1	-0.37	0.28	0.98	1.79
P51843	NR0B1_rna_1	-0.38	0.26	0.96	1.79
Q15415	RBY1F_rna_1	-0.38	0.26	0.96	1.79
Q8WUA2	PPIL4_rna_1	-0.38	0.26	0.94	1.79
Q8WVV9	HNRLL_rna_1	-0.93	0.1	0.06	1.78
P09001	RM03_rna_1	-0.92	0.1	0.01	1.78
Q01844	EWS_rna_1	-0.93	0.1	0.04	1.78
Q92879	CELF1_rna_1	-0.93	0.1	0.01	1.78
Q9UHK0	NUFP1_rna_1	-0.94	0.1	0	1.78
Q86SG3	DAZ4_rna_1	-0.93	0.1	0.04	1.78
Q86W42	THOC6_rna_1	-0.92	0.1	0.01	1.78
Q9BUR4	WAP53_rna_1	-0.93	0.1	0	1.78
P26196	DDX6_rna_1	-0.37	0.28	0.97	1.78
Q8TEA1	NSUN6_rna_1	-0.36	0.28	0.87	1.78
Q9BUB4	ADAT1_rna_1	-0.37	0.28	0.93	1.78
Q9NX74	DUS2L_rna_1	-0.36	0.28	0.95	1.78
P47974	TISD_rna_1	-0.78	0.14	0.14	1.78
Q8WWH5	TRUB1_rna_1	-0.44	0.22	0.88	1.78
A1L020	MEX3A_rna_1	-0.43	0.22	0.85	1.78
O95319	CELF2_rna_1	-0.43	0.22	0.94	1.78
Q5VWX1	KHDR2_rna_1	-0.43	0.22	0.89	1.78
Q92664	TF3A_rna_1	-0.51	0.2	0.81	1.78
Q96F86	EDC3_rna_1	-0.52	0.2	0.8	1.78
Q9ULM6	CNOT6_rna_1	-0.4	0.26	0.93	1.78
O75525	KHDR3_rna_1	-0.39	0.26	0.95	1.78
O75683	SURF6_rna_1	-0.4	0.26	0.98	1.78
P18615	NELFE_rna_1	-0.39	0.26	0.98	1.78
Q8IYX4	DND1_rna_1	-0.39	0.26	0.95	1.78
Q96J01	THOC3_rna_1	-0.96	0.1	0	1.77
Q9UHL0	DDX25_rna_1	-0.95	0.1	0.01	1.77
P0CB38	PAB4L_rna_1	-0.95	0.1	0	1.77
P26651	TTP_rna_1	-0.97	0.1	0.05	1.77
Q6P087	RUSD3_rna_1	-0.96	0.1	0.05	1.77
Q7Z2E3	APTX_rna_1	-0.95	0.1	0.09	1.77
Q8IV48	ERI1_rna_1	-0.95	0.1	0	1.77
Q96PU8	QKI_rna_1	-0.96	0.1	0.01	1.77
C9JE40	PATL2_rna_1	-0.38	0.26	0.93	1.77
P26373	RL13_rna_1	-0.39	0.26	0.95	1.77
P49458	SRP09_rna_1	-0.79	0.14	0.2	1.77
Q08170	SRSF4_rna_1	-0.8	0.14	0.06	1.77
Q5SZQ8	CELF3_rna_1	-0.8	0.14	0.21	1.77
Q53EL6	PDCD4_rna_1	-0.79	0.14	0.07	1.77
Q5RL73	RBM48_rna_1	-0.8	0.14	0.21	1.77
Q5VZF2	MBNL2_rna_1	-0.8	0.14	0.08	1.77
Q6IN84	MRM1_rna_1	-0.8	0.14	0.2	1.77
Q8TAS1	UHMK1_rna_1	-0.79	0.14	0.2	1.77
Q9BTF0	THUM2_rna_1	-0.8	0.14	0.08	1.77
Q9UNW9	NOVA2_rna_1	-0.79	0.14	0.07	1.77
P05198	IF2A_rna_1	-0.8	0.14	0.24	1.77
P62306	RUXF_rna_1	-0.46	0.22	0.74	1.77
P67809	YBOX1_rna_1	-0.53	0.2	0.67	1.77
Q12849	GRSF1_rna_1	-0.52	0.2	0.69	1.77
Q3ZCQ8	TIM50_rna_1	-0.53	0.2	0.62	1.77
Q6ZN04	MEX3B_rna_1	-0.53	0.2	0.62	1.77
Q6ZSC3	RBM43_rna_1	-0.52	0.2	0.7	1.77
Q92804	RBP56_rna_1	-0.43	0.22	0.94	1.77
Q9BQ04	RBM4B_rna_1	-0.42	0.24	0.97	1.77
Q9BZI7	REN3B_rna_1	-0.98	0.1	0	1.76
Q9NR90	DAZ3_rna_1	-0.99	0.1	0	1.76
Q9Y333	LSM2_rna_1	-0.97	0.1	0	1.76
Q9Y4Z0	LSM4_rna_1	-0.97	0.1	0.03	1.76
O95149	SPN1_rna_1	-0.97	0.1	0.03	1.76
P22626	ROA2_rna_1	-0.99	0.1	0.02	1.76
Q07687	DLX2_rna_1	-0.98	0.1	0	1.76
Q08257	QOR_rna_1	-0.97	0.1	0.01	1.76
Q12972	PP1R8_rna_1	-0.98	0.1	0.01	1.76
Q15696	U2AFM_rna_1	-0.98	0.1	0	1.76
Q8NC51	PAIRB_rna_1	-0.97	0.1	0	1.76
Q99729	ROAA_rna_1	-0.97	0.1	0.04	1.76
Q9H1J1	REN3A_rna_1	-0.98	0.1	0.02	1.76
Q9NXG2	THUM1_rna_1	-0.99	0.1	0.02	1.76
A6NMK7	CPS4L_rna_1	-0.41	0.24	0.88	1.76
O43818	U3IP2_rna_1	-0.42	0.24	0.89	1.76
P05388	RLA0_rna_1	-0.41	0.24	0.92	1.76
P38159	RBMX_rna_1	-0.42	0.24	0.88	1.76
Q13247	SRSF6_rna_1	-0.8	0.14	0.22	1.76
Q96DE0	NUD16_rna_1	-0.8	0.14	0.05	1.76
Q96E39	RMXL1_rna_1	-0.8	0.14	0.06	1.76
Q9BWF3	RBM4_rna_1	-0.47	0.22	0.81	1.76
Q9HC16	ABC3G_rna_1	-0.54	0.17	0.72	1.76
O60870	KIN17_rna_1	-0.55	0.17	0.65	1.76
O75821	EIF3G_rna_1	-1.01	0.1	0	1.75
O76021	RL1D1_rna_1	-1	0.1	0	1.75
P19474	RO52_rna_1	-1.01	0.1	0.02	1.75
P31483	TIA1_rna_1	-0.99	0.1	0.03	1.75
P57723	PCBP4_rna_1	-1	0.1	0	1.75
P60321	NANO2_rna_1	-1.01	0.1	0.01	1.75
P61978	HNRPK_rna_1	-1.01	0.1	0	1.75
P62314	SMD1_rna_1	-1.01	0.1	0	1.75
P82979	SARNP_rna_1	-0.43	0.22	0.86	1.75
Q12904	AIMP1_rna_1	-0.43	0.24	0.76	1.75
Q5VZ19	TDR10_rna_1	-0.82	0.14	0.06	1.75
Q96B01	R51A1_rna_1	-0.83	0.14	0.13	1.75
Q9NV31	IMP3_rna_1	-0.82	0.14	0.05	1.75
Q9UGY1	NOL12_rna_1	-0.82	0.14	0.08	1.75
Q9UH17	ABC3B_rna_1	-0.83	0.14	0.05	1.75
Q9UKM9	RALY_rna_1	-0.83	0.14	0.06	1.75
Q9Y221	NIP7_rna_1	-0.49	0.2	0.59	1.75
Q9Y2R5	RT17_rna_1	-0.5	0.2	0.82	1.75
Q9Y5S9	RBM8A_rna_1	-0.5	0.2	0.84	1.75
A6NGQ2	OOEP_rna_1	-0.51	0.2	0.8	1.75
O95777	NAA38_rna_1	-0.49	0.2	0.83	1.75
P56270	MAZ_rna_1	-0.56	0.17	0.64	1.75
P62304	RUXE_rna_1	-0.56	0.17	0.57	1.75
Q7Z7A3	CTU1_rna_1	-0.55	0.17	0.74	1.75
Q9H1B4	NXF5_rna_1	-0.57	0.17	0.61	1.75
Q9H9Z2	LN28A_rna_1	-0.56	0.17	0.58	1.75
Q9NVM6	DJC17_rna_1	-0.55	0.17	0.61	1.75
O15116	LSM1_rna_1	-0.47	0.22	0.78	1.75
O43347	MSI1H_rna_1	-0.47	0.22	0.84	1.75
O75319	DUS11_rna_1	-0.47	0.22	0.8	1.75
P37108	SRP14_rna_1	-0.46	0.22	0.88	1.75
P39019	RS19_rna_1	-1.04	0.1	0	1.74
P55769	NH2L1_rna_1	-1.02	0.1	0	1.74
P55795	HNRH2_rna_1	-1.05	0.1	0.03	1.74
P60323	NANO3_rna_1	-1.04	0.1	0.03	1.74
P62310	LSM3_rna_1	-1.03	0.1	0.02	1.74
P62891	RL39_rna_1	-1.03	0.1	0.01	1.74
Q01081	U2AF1_rna_1	-1.04	0.1	0	1.74
Q13901	C1D_rna_1	-1.03	0.1	0	1.74
Q14576	ELAV3_rna_1	-1.03	0.1	0.01	1.74
Q8N6W0	CELF5_rna_1	-1.03	0.1	0	1.74
Q8WU68	U2AF4_rna_1	-1.04	0.1	0.01	1.74
Q9BRL6	SRSF8_rna_1	-1.03	0.1	0.01	1.74
Q9BTL3	RAM_rna_1	-1.02	0.1	0.02	1.74
Q9UNQ2	DIM1_rna_1	-1.03	0.1	0	1.74
Q9Y4Y9	LSM5_rna_1	-0.46	0.22	0.82	1.74
A6NFN3	RFOX3_rna_1	-0.45	0.22	0.64	1.74
P31943	HNRH1_rna_1	-0.46	0.22	0.9	1.74
P47813	IF1AX_rna_1	-0.46	0.22	0.76	1.74
P57721	PCBP3_rna_1	-0.45	0.22	0.9	1.74
P61254	RL26_rna_1	-0.84	0.14	0.09	1.74
P61326	MGN_rna_1	-0.83	0.14	0.08	1.74
P62244	RS15A_rna_1	-0.84	0.14	0.02	1.74
P62308	RUXG_rna_1	-0.84	0.14	0.02	1.74
P62312	LSM6_rna_1	-0.53	0.2	0.72	1.74
P62841	RS15_rna_1	-0.52	0.2	0.56	1.74
Q02878	RL6_rna_1	-0.53	0.2	0.71	1.74
Q12926	ELAV2_rna_1	-0.52	0.2	0.64	1.74
Q13595	TRA2A_rna_1	-0.52	0.2	0.72	1.74
Q14011	CIRBP_rna_1	-0.52	0.2	0.81	1.74
Q32P51	RA1L2_rna_1	-0.57	0.17	0.6	1.74
Q96IZ5	RBM41_rna_1	-0.58	0.17	0.65	1.74
Q96QD9	UIF_rna_1	-0.49	0.2	0.81	1.74
Q99497	PARK7_rna_1	-0.47	0.22	0.89	1.74
Q9H171	ZBP1_rna_1	-0.49	0.2	0.8	1.74
Q9H9J2	RM44_rna_1	-1.07	0.1	0	1.73
Q9HC36	RMTL1_rna_1	-1.05	0.1	0.01	1.73
A8MWD9	RUXGL_rna_1	-1.06	0.1	0	1.73
O75526	RMXL2_rna_1	-1.06	0.1	0	1.73
P35268	RL22_rna_1	-1.05	0.1	0	1.73
P46776	RL27A_rna_1	-1.06	0.1	0	1.73
P52815	RM12_rna_1	-1.05	0.1	0	1.73
P62750	RL23A_rna_1	-1.06	0.1	0	1.73
P62851	RS25_rna_1	-1.06	0.1	0	1.73
P62861	RS30_rna_1	-1.05	0.1	0	1.73
P62913	RL11_rna_1	-1.07	0.1	0	1.73
P63173	RL38_rna_1	-1.05	0.1	0	1.73
P78406	RAE1L_rna_1	-1.07	0.1	0	1.73
P98179	RBM3_rna_1	-1.05	0.1	0	1.73
Q07020	RL18_rna_1	-1.07	0.1	0	1.73
Q13148	TADBP_rna_1	-1.05	0.1	0	1.73
Q14103	HNRPD_rna_1	-0.48	0.2	0.74	1.73
Q15633	TRBP2_rna_1	-0.48	0.22	0.77	1.73
Q16600	ZN239_rna_1	-0.49	0.2	0.83	1.73
Q6NZI2	PTRF_rna_1	-0.48	0.22	0.84	1.73
Q7Z2W9	RM21_rna_1	-0.85	0.14	0.07	1.73
Q96EP5	DAZP1_rna_1	-0.85	0.14	0.05	1.73
Q96J87	CELF6_rna_1	-0.86	0.1	0.04	1.73
Q9BYD6	RM01_rna_1	-0.86	0.1	0.06	1.73
Q9NX24	NHP2_rna_1	-0.86	0.1	0.05	1.73
Q9Y2T7	YBOX2_rna_1	-0.85	0.14	0.03	1.73
A9UHW6	MI4GD_rna_1	-0.85	0.14	0.16	1.73
O60936	NOL3_rna_1	-0.55	0.17	0.64	1.73
O75569	PRKRA_rna_1	-0.55	0.17	0.64	1.73
O95639	CPSF4_rna_1	-0.56	0.17	0.57	1.73
O95707	RPP29_rna_1	-0.58	0.17	0.49	1.73
O95900	TRUB2_rna_1	-0.59	0.17	0.46	1.73
P09132	SRP19_rna_1	-0.59	0.17	0.42	1.73
P46779	RL28_rna_1	-0.59	0.17	0.59	1.73
P61313	RL15_rna_1	-0.59	0.17	0.49	1.73
P61927	RL37_rna_1	-0.59	0.17	0.45	1.73
P62318	SMD3_rna_1	-0.59	0.17	0.44	1.73
P62899	RL31_rna_1	-0.5	0.2	0.9	1.73
Q13151	ROA0_rna_1	-0.51	0.2	0.84	1.73
Q15695	U2AFL_rna_1	-0.5	0.2	0.71	1.73
Q5T8I9	HENMT_rna_1	-0.51	0.2	0.82	1.73
Q93062	RBPMS_rna_1	-0.51	0.2	0.88	1.73
Q969L4	LSM10_rna_1	-1.08	0.1	0	1.72
Q96A72	MGN2_rna_1	-1.1	0.1	0	1.72
Q96BK5	PINX1_rna_1	-1.07	0.1	0.02	1.72
Q9H0S4	DDX47_rna_1	-1.1	0.1	0	1.72
Q9NR56	MBNL1_rna_1	-1.08	0.1	0	1.72
Q9UK45	LSM7_rna_1	-1.09	0.1	0	1.72
Q9Y2V2	CHSP1_rna_1	-1.08	0.1	0.02	1.72
Q9Y388	RBMX2_rna_1	-1.08	0.1	0	1.72
A6NMX2	I4E1B_rna_1	-1.09	0.1	0	1.72
O75648	MTU1_rna_1	-1.09	0.1	0	1.72
P06730	IF4E_rna_1	-1.1	0.1	0	1.72
P09543	CN37_rna_1	-1.08	0.1	0.01	1.72
P21128	ENDOU_rna_1	-1.1	0.1	0	1.72
P25490	TYY1_rna_1	-0.5	0.2	0.77	1.72
P42696	RBM34_rna_1	-0.51	0.2	0.76	1.72
P50914	RL14_rna_1	-0.5	0.2	0.66	1.72
P51991	ROA3_rna_1	-0.5	0.2	0.84	1.72
P60866	RS20_rna_1	-0.51	0.2	0.79	1.72
P62081	RS7_rna_1	-0.5	0.2	0.81	1.72
Q13601	KRR1_rna_1	-0.5	0.2	0.77	1.72
Q2M296	MTHSD_rna_1	-0.88	0.1	0.04	1.72
Q5JQF8	PAP1M_rna_1	-0.86	0.1	0.03	1.72
Q6I9Y2	THOC7_rna_1	-0.86	0.1	0.06	1.72
Q96AH0	SOSB2_rna_1	-0.87	0.1	0.04	1.72
Q96CM3	RUSD4_rna_1	-0.87	0.1	0.06	1.72
Q96DU9	PABP5_rna_1	-0.59	0.17	0.42	1.72
Q9BUL9	RPP25_rna_1	-0.58	0.17	0.63	1.72
Q9GZT3	SLIRP_rna_1	-0.58	0.17	0.5	1.72
A6NC42	DPPA5_rna_1	-0.57	0.17	0.57	1.72
O60812	HNRCL_rna_1	-0.58	0.17	0.56	1.72
O95059	RPP14_rna_1	-0.61	0.17	0.52	1.72
P07910	HNRPC_rna_1	-0.6	0.17	0.37	1.72
P22087	FBRL_rna_1	-0.6	0.17	0.44	1.72
P52597	HNRPF_rna_1	-0.6	0.17	0.44	1.72
P62249	RS16_rna_1	-0.6	0.17	0.44	1.72
P62487	RPB7_rna_1	-0.6	0.17	0.41	1.72
P62906	RL10A_rna_1	-0.53	0.2	0.84	1.72
Q01085	TIAR_rna_1	-0.52	0.2	0.82	1.72
Q05048	CSTF1_rna_1	-0.53	0.2	0.77	1.72
Q06265	EXOS9_rna_1	-1.11	0.1	0	1.71
Q4VXA5	KHDC1_rna_1	-1.12	0.1	0	1.71
Q8IUX4	ABC3F_rna_1	-1.12	0.1	0	1.71
Q96AZ6	ISG20_rna_1	-1.11	0.1	0	1.71
Q9NP64	NO40_rna_1	-1.1	0.1	0	1.71
Q9UNP9	PPIE_rna_1	-1.13	0.1	0	1.71
Q9Y6V7	DDX49_rna_1	-1.11	0.1	0	1.71
A6NHQ2	FBLL1_rna_1	-1.12	0.1	0	1.71
P00973	OAS1_rna_1	-1.12	0.1	0	1.71
P08621	RU17_rna_1	-1.12	0.1	0	1.71
P18077	RL35A_rna_1	-1.11	0.1	0	1.71
P18124	RL7_rna_1	-0.53	0.2	0.72	1.71
P27695	APEX1_rna_1	-0.52	0.2	0.72	1.71
P31942	HNRH3_rna_1	-0.89	0.1	0.02	1.71
P57052	RBM11_rna_1	-0.89	0.1	0.03	1.71
P61571	REC1_rna_1	-0.88	0.1	0.02	1.71
P62269	RS18_rna_1	-0.89	0.1	0.04	1.71
P62280	RS11_rna_1	-0.88	0.1	0.06	1.71
P62888	RL30_rna_1	-0.88	0.1	0.04	1.71
P83369	LSM11_rna_1	-0.88	0.1	0.15	1.71
P84103	SRSF3_rna_1	-0.88	0.1	0.05	1.71
Q13838	DX39B_rna_1	-0.89	0.1	0.2	1.71
Q15631	TSN_rna_1	-0.6	0.17	0.5	1.71
Q15717	ELAV1_rna_1	-0.59	0.17	0.41	1.71
Q16629	SRSF7_rna_1	-0.59	0.17	0.48	1.71
Q16762	THTR_rna_1	-0.61	0.17	0.43	1.71
Q6NYC1	JMJD6_rna_1	-0.6	0.17	0.41	1.71
Q8N9N8	EIF1A_rna_1	-0.62	0.17	0.37	1.71
Q8NG50	RDM1_rna_1	-0.54	0.17	0.53	1.71
Q9BTD8	RBM42_rna_1	-0.55	0.17	0.75	1.71
Q9HA38	ZMAT3_rna_1	-0.56	0.17	0.67	1.71
Q9HC52	CBX8_rna_1	-0.54	0.17	0.68	1.71
Q9NW64	RBM22_rna_1	-0.55	0.17	0.77	1.71
Q9Y606	TRUA_rna_1	-0.55	0.17	0.73	1.71
O60573	IF4E2_rna_1	-1.15	0.1	0	1.7
O60930	RNH1_rna_1	-1.14	0.1	0.01	1.7
O95218	ZRAB2_rna_1	-1.14	0.1	0.01	1.7
P05386	RLA1_rna_1	-1.14	0.1	0	1.7
P05455	LA_rna_1	-1.13	0.1	0	1.7
P06748	NPM_rna_1	-1.15	0.1	0	1.7
P19544	WT1_rna_1	-1.14	0.1	0	1.7
P23396	RS3_rna_1	-1.14	0.1	0.01	1.7
P52298	NCBP2_rna_1	-1.15	0.1	0	1.7
P61572	REC3_rna_1	-1.15	0.1	0	1.7
P61573	REC4_rna_1	-1.14	0.1	0	1.7
P61574	REC5_rna_1	-1.13	0.1	0	1.7
P61579	REC17_rna_1	-1.13	0.1	0	1.7
P63241	IF5A1_rna_1	-1.15	0.1	0	1.7
Q16540	RM23_rna_1	-1.14	0.1	0	1.7
Q5RKV6	EXOS6_rna_1	-1.14	0.1	0	1.7
Q69383	REC2_rna_1	-1.13	0.1	0	1.7
Q86U06	RBM23_rna_1	-1.15	0.1	0	1.7
Q8N5X7	IF4E3_rna_1	-1.14	0.1	0	1.7
Q8N9N2	ASCC1_rna_1	-1.15	0.1	0	1.7
Q96B26	EXOS8_rna_1	-0.55	0.17	0.56	1.7
Q96DH6	MSI2H_rna_1	-0.55	0.17	0.51	1.7
Q96H35	RBM18_rna_1	-0.54	0.17	0.67	1.7
Q9BY77	PDIP3_rna_1	-0.54	0.17	0.54	1.7
Q9GZV4	IF5A2_rna_1	-0.55	0.17	0.66	1.7
Q9H875	PKRI1_rna_1	-0.54	0.17	0.69	1.7
Q9NWB1	RFOX1_rna_1	-0.91	0.1	0.02	1.7
Q9UKA8	RCAN3_rna_1	-0.89	0.1	0.03	1.7
Q9ULC4	MCTS1_rna_1	-0.91	0.1	0.03	1.7
Q9ULW3	ABT1_rna_1	-0.9	0.1	0.02	1.7
Q9Y3B4	PM14_rna_1	-0.89	0.1	0.02	1.7
Q9Y534	CSDC2_rna_1	-0.9	0.1	0.02	1.7
A6NDY0	EPAB2_rna_1	-0.9	0.1	0.04	1.7
O14717	TRDMT_rna_1	-0.9	0.1	0.01	1.7
O95931	CBX7_rna_1	-0.9	0.1	0	1.7
P30050	RL12_rna_1	-0.89	0.1	0.06	1.7
P32969	RL9_rna_1	-0.63	0.17	0.4	1.7
P61575	REC6_rna_1	-0.62	0.17	0.45	1.7
P61576	REC9_rna_1	-0.63	0.17	0.4	1.7
P61578	REC16_rna_1	-0.63	0.17	0.32	1.7
Q02543	RL18A_rna_1	-0.63	0.17	0.33	1.7
Q13283	G3BP1_rna_1	-0.63	0.17	0.32	1.7
Q13868	EXOS2_rna_1	-0.64	0.17	0.36	1.7
Q6IS14	IF5AL_rna_1	-0.63	0.17	0.39	1.7
Q7Z6M4	MTER2_rna_1	-0.63	0.17	0.32	1.7
Q96I25	SPF45_rna_1	-0.56	0.17	0.64	1.7
Q9BRP8	WIBG_rna_1	-0.57	0.17	0.55	1.7
Q9H814	PHAX_rna_1	-0.58	0.17	0.61	1.7
Q9NX07	TSAP1_rna_1	-0.57	0.17	0.63	1.7
Q9UJJ7	RUSD1_rna_1	-0.57	0.17	0.63	1.7
Q9UN86	G3BP2_rna_1	-0.58	0.17	0.59	1.7
Q9Y580	RBM7_rna_1	-0.58	0.17	0.65	1.7
O43809	CPSF5_rna_1	-1.18	0.1	0	1.69
P00374	DYR_rna_1	-1.16	0.1	0	1.69
P39023	RL3_rna_1	-1.16	0.1	0	1.69
P41238	ABEC1_rna_1	-1.17	0.1	0	1.69
P46777	RL5_rna_1	-1.16	0.1	0	1.69
P47914	RL29_rna_1	-1.15	0.1	0	1.69
P62995	TRA2B_rna_1	-1.16	0.1	0	1.69
P83731	RL24_rna_1	-1.16	0.1	0	1.69
P84098	RL19_rna_1	-1.17	0.1	0	1.69
Q16637	SMN_rna_1	-1.17	0.1	0	1.69
Q86SE5	RALYL_rna_1	-1.17	0.1	0	1.69
Q8TBF4	ZCRB1_rna_1	-1.17	0.1	0	1.69
Q92901	RL3L_rna_1	-1.16	0.1	0	1.69
Q9NY12	GAR1_rna_1	-1.17	0.1	0	1.69
Q9Y3Y2	CHTOP_rna_1	-1.17	0.1	0	1.69
P60900	PSA6_rna_1	-0.57	0.17	0.52	1.69
P63162	RSMN_rna_1	-0.57	0.17	0.67	1.69
Q07955	SRSF1_rna_1	-0.57	0.17	0.6	1.69
Q13243	SRSF5_rna_1	-0.92	0.1	0.03	1.69
Q15287	RNPS1_rna_1	-0.91	0.1	0.05	1.69
Q16560	U1SBP_rna_1	-0.92	0.1	0.15	1.69
Q8IU60	DCP2_rna_1	-0.92	0.1	0.03	1.69
Q9NQT5	EXOS3_rna_1	-0.92	0.1	0.01	1.69
Q9Y2R9	RT07_rna_1	-0.92	0.1	0.02	1.69
Q9Y3B2	EXOS1_rna_1	-0.92	0.1	0.01	1.69
O14979	HNRDL_rna_1	-0.91	0.1	0.01	1.69
P05387	RLA2_rna_1	-0.92	0.1	0.03	1.69
P08579	RU2B_rna_1	-0.65	0.14	0.33	1.69
P09234	RU1C_rna_1	-0.66	0.14	0.31	1.69
P14678	RSMB_rna_1	-0.67	0.14	0.27	1.69
P29558	RBMS1_rna_1	-0.66	0.14	0.28	1.69
P46778	RL21_rna_1	-0.66	0.14	0.31	1.69
P49207	RL34_rna_1	-0.65	0.14	0.23	1.69
P60842	IF4A1_rna_1	-0.65	0.14	0.34	1.69
Q15024	EXOS7_rna_1	-0.65	0.14	0.28	1.69
Q15427	SF3B4_rna_1	-0.64	0.14	0.29	1.69
Q15434	RBMS2_rna_1	-0.65	0.14	0.28	1.69
Q8N9W6	BOLL_rna_1	-0.64	0.17	0.33	1.69
Q8WXF0	SRS12_rna_1	-0.65	0.14	0.43	1.69
Q92979	NEP1_rna_1	-0.6	0.17	0.58	1.69
Q96Q11	TRNT1_rna_1	-0.6	0.17	0.52	1.69
Q9NPD3	EXOS4_rna_1	-0.6	0.17	0.54	1.69
Q9Y3A4	RRP7A_rna_1	-0.59	0.17	0.57	1.69
O75940	SPF30_rna_1	-0.58	0.17	0.55	1.69
O95503	CBX6_rna_1	-0.6	0.17	0.54	1.69
P17947	SPI1_rna_1	-1.2	0.1	0	1.68
P38919	IF4A3_rna_1	-1.18	0.1	0	1.68
Q05519	SRS11_rna_1	-1.19	0.1	0	1.68
Q86V81	THOC4_rna_1	-1.19	0.1	0	1.68
Q8N5P1	ZC3H8_rna_1	-1.18	0.1	0	1.68
Q92904	DAZL_rna_1	-1.19	0.1	0	1.68
Q9BYG3	MK67I_rna_1	-1.19	0.1	0	1.68
Q9H0U6	RM18_rna_1	-1.19	0.1	0	1.68
Q9NQT4	EXOS5_rna_1	-1.18	0.1	0	1.68
O75494	SRS10_rna_1	-1.18	0.1	0	1.68
O75792	RNH2A_rna_1	-1.2	0.1	0	1.68
Q8N0Z8	PUSL1_rna_1	-1.2	0.1	0	1.68
Q9H0Z9	RBM38_rna_1	-0.6	0.17	0.45	1.68
Q9UL40	ZN346_rna_1	-0.59	0.17	0.59	1.68
P09012	SNRPA_rna_1	-0.59	0.17	0.51	1.68
P15880	RS2_rna_1	-0.59	0.17	0.52	1.68
P36578	RL4_rna_1	-0.6	0.17	0.51	1.68
P46781	RS9_rna_1	-0.59	0.17	0.44	1.68
P82675	RT05_rna_1	-0.93	0.1	0.03	1.68
Q14240	IF4A2_rna_1	-0.93	0.1	0.02	1.68
Q6XE24	RBMS3_rna_1	-0.93	0.1	0.01	1.68
Q86U42	PABP2_rna_1	-0.93	0.1	0.02	1.68
Q9BX46	RBM24_rna_1	-0.93	0.1	0.02	1.68
Q9Y235	ABEC2_rna_1	-0.94	0.1	0.01	1.68
O00584	RNT2_rna_1	-0.93	0.1	0.16	1.68
P61247	RS3A_rna_1	-0.93	0.1	0.02	1.68
P62917	RL8_rna_1	-0.93	0.1	0.03	1.68
Q53HI1	UNC50_rna_1	-0.93	0.1	0.17	1.68
Q8WY41	NANO1_rna_1	-0.93	0.1	0.14	1.68
Q99547	MPH6_rna_1	-0.92	0.1	0.02	1.68
Q9UQ80	PA2G4_rna_1	-0.92	0.1	0.02	1.68
P22090	RS4Y1_rna_1	-0.93	0.1	0.01	1.68
Q9NRX1	PNO1_rna_1	-0.93	0.1	0	1.68
Q9UBP6	TRMB_rna_1	-0.68	0.14	0.22	1.68
O75616	ERAL1_rna_1	-0.67	0.14	0.26	1.68
P62701	RS4X_rna_1	-0.69	0.14	0.27	1.68
P26378	ELAV4_rna_1	-0.68	0.14	0.25	1.68
Q15056	IF4H_rna_1	-0.68	0.14	0.24	1.68
Q8TD47	RS4Y2_rna_1	-0.67	0.14	0.22	1.68
P25786	PSA1_rna_1	-0.66	0.14	0.28	1.68
Q12905	ILF2_rna_1	-0.67	0.14	0.19	1.68
Q9P013	CWC15_rna_1	-0.65	0.14	0.27	1.68
Q14493	SLBP_rna_1	-0.66	0.14	0.21	1.68
P09661	RU2A_rna_1	-0.66	0.14	0.26	1.68
P62424	RL7A_rna_1	-0.66	0.14	0.24	1.68
Q07666	KHDR1_rna_1	-0.62	0.17	0.48	1.68

## Sheet: ACACA-1_5
Protein_ID	Transcript_ID	Z-score	Discriminative Power (%)	Interaction Strength (%)	Ranking
O75494	SRS10_rna_1_1351-1454	-1.18	0.1	0	2.68
O75525	KHDR3_rna_1_1256-1452	-1.3	0.1	0	2.64
O75525	KHDR3_rna_1_1260-1454	-1.3	0.1	0	2.64
O75525	KHDR3_rna_1_1269-1454	-1.32	0.1	0	2.63
O75525	KHDR3_rna_1_1272-1454	-1.02	0.1	0	2.62
O75525	KHDR3_rna_1_1263-1454	-0.76	0.14	0.04	2.61
O75525	KHDR3_rna_1_1280-1454	-1.05	0.1	0	2.6
O75525	KHDR3_rna_1_1295-1454	-0.82	0.14	0.03	2.58
O75525	KHDR3_rna_1_1329-1454	-0.94	0.1	0.01	2.58
O75525	KHDR3_rna_1_1284-1454	-1.51	0.1	0	2.56
O75525	KHDR3_rna_1_1298-1454	-0.86	0.1	0.07	2.56
O75525	KHDR3_rna_1_1302-1454	-0.83	0.14	0.09	2.56
O75525	KHDR3_rna_1_1308-1454	-1.12	0.1	0.01	2.55
O75525	KHDR3_rna_1_1314-1454	-1.01	0.1	0.01	2.55
O75525	KHDR3_rna_1_1321-1454	-0.86	0.1	0.01	2.54
O75525	KHDR3_rna_1_1341-1454	-0.91	0.1	0.02	2.54
O75525	KHDR3_rna_1_1347-1454	-1.6	0	0	2.53
O75525	KHDR3_rna_1_1351-1454	-0.94	0.1	0	2.53
O75525	KHDR3_rna_1_1304-1457	-1.06	0.1	0	2.53
O75525	KHDR3_rna_1_1316-1454	-0.96	0.1	0.01	2.52
O75525	KHDR3_rna_1_1337-1455	-0.89	0.1	0.01	2.52
O75494	SRS10_rna_1_1341-1454	-0.98	0.1	0.01	2.51
O75525	KHDR3_rna_1_1275-1454	-1.01	0.1	0.01	2.5
O75525	KHDR3_rna_1_1292-1454	-1.19	0.1	0	2.5
Q6ZN17	LN28B_rna_1_1351-1454	-1.15	0.1	0	2.5
O75494	SRS10_rna_1_1347-1454	-1.7	0	0	2.49
O75494	SRS10_rna_1_1337-1455	-0.93	0.1	0.02	2.49
Q6ZN17	LN28B_rna_1_1341-1454	-1.01	0.1	0.02	2.49
Q6ZN17	LN28B_rna_1_1347-1454	-1.01	0.1	0.01	2.49
Q6ZN17	LN28B_rna_1_1337-1455	-1.04	0.1	0	2.48
O75494	SRS10_rna_1_1316-1454	-0.95	0.1	0.01	2.48
O75494	SRS10_rna_1_1308-1454	-1.25	0.1	0	2.47
O75494	SRS10_rna_1_1314-1454	-1.22	0.1	0	2.47
O75494	SRS10_rna_1_1304-1457	-1.25	0.1	0	2.46
O75494	SRS10_rna_1_1329-1454	-1.24	0.1	0	2.46
O75494	SRS10_rna_1_1295-1454	-1.1	0.1	0.01	2.45
O75494	SRS10_rna_1_1302-1454	-1.18	0.1	0	2.41
O75494	SRS10_rna_1_1321-1454	-1.98	0	0	2.38
O75494	SRS10_rna_1_1292-1454	-1.13	0.1	0	2.36
Q6ZN17	LN28B_rna_1_1316-1454	-2.06	0	0	2.35
Q6ZN17	LN28B_rna_1_1308-1454	-1.37	0.1	0	2.34
Q6ZN17	LN28B_rna_1_1314-1454	-1.46	0.1	0	2.32
O75494	SRS10_rna_1_1298-1454	-1.63	0	0	2.31
Q6ZN17	LN28B_rna_1_1329-1454	-1.47	0.1	0	2.29
O75494	SRS10_rna_1_1284-1454	-1.24	0.1	0	2.28
Q6ZN17	LN28B_rna_1_1295-1454	-1.47	0.1	0	2.28
Q6ZN17	LN28B_rna_1_1304-1457	-1.74	0	0	2.27
Q6ZN17	LN28B_rna_1_1321-1454	-1.56	0	0	2.26
O75494	SRS10_rna_1_1280-1454	-1.52	0.1	0	2.25
Q6ZN17	LN28B_rna_1_1302-1454	-1.67	0	0	2.2
O75494	SRS10_rna_1_1275-1454	-1.65	0	0	2.2
O75494	SRS10_rna_1_1269-1454	-1.36	0.1	0	2.2
Q6ZN17	LN28B_rna_1_1292-1454	-1.63	0	0	2.2
Q6ZN17	LN28B_rna_1_1298-1454	-1.96	0	0	2.18
O75494	SRS10_rna_1_1260-1454	-0.34	0.32	0.79	2
O75494	SRS10_rna_1_1263-1454	0.13	0.71	0.99	2
Q6ZN17	LN28B_rna_1_1284-1454	-0.45	0.22	0.8	2
Q6ZN17	LN28B_rna_1_1269-1454	0.14	0.71	0.99	2
Q6ZN17	LN28B_rna_1_1280-1454	-0.2	0.42	0.97	2
O75494	SRS10_rna_1_1272-1454	0.07	0.66	1	2
O75494	SRS10_rna_1_1256-1452	-0.37	0.28	0.88	1.99
Q6ZN17	LN28B_rna_1_1260-1454	0.04	0.63	1	1.99
Q6ZN17	LN28B_rna_1_1275-1454	-0.41	0.24	0.73	1.98
Q6ZN17	LN28B_rna_1_1256-1452	0.09	0.67	0.99	1.98
Q6ZN17	LN28B_rna_1_1263-1454	0.09	0.67	0.99	1.98
Q6ZN17	LN28B_rna_1_1272-1454	-0.49	0.2	0.61	1.97
Q06787	FMR1_rna_1_1351-1454	-0.24	0.4	0.99	1.97
P23246	SFPQ_rna_1_1275-1454	-0.01	0.59	0.99	1.96
Q06787	FMR1_rna_1_1275-1454	-0.03	0.59	1	1.95
Q06787	FMR1_rna_1_1292-1454	-0.02	0.59	0.99	1.94
Q06787	FMR1_rna_1_1341-1454	-0.28	0.35	0.98	1.94
Q06787	FMR1_rna_1_1347-1454	-0.55	0.17	0.53	1.93
P23246	SFPQ_rna_1_1263-1454	-0.55	0.17	0.48	1.93
Q06787	FMR1_rna_1_1284-1454	-0.55	0.17	0.48	1.93
Q06787	FMR1_rna_1_1304-1457	-0.55	0.17	0.46	1.92
Q06787	FMR1_rna_1_1337-1455	-0.57	0.17	0.51	1.92
Q06787	FMR1_rna_1_1263-1454	-0.08	0.54	0.99	1.91
Q06787	FMR1_rna_1_1280-1454	-0.06	0.54	0.99	1.91
Q06787	FMR1_rna_1_1295-1454	-0.61	0.17	0.28	1.9
Q06787	FMR1_rna_1_1298-1454	-0.09	0.52	0.99	1.9
Q06787	FMR1_rna_1_1302-1454	-0.6	0.17	0.35	1.9
Q06787	FMR1_rna_1_1308-1454	-0.33	0.32	0.98	1.9
Q06787	FMR1_rna_1_1316-1454	-0.64	0.14	0.22	1.89
P23246	SFPQ_rna_1_1272-1454	-0.61	0.17	0.4	1.89
P23246	SFPQ_rna_1_1284-1454	-0.61	0.17	0.38	1.89
P23246	SFPQ_rna_1_1292-1454	-0.14	0.5	0.99	1.89
Q06787	FMR1_rna_1_1314-1454	-0.14	0.5	0.99	1.89
Q06787	FMR1_rna_1_1321-1454	-0.36	0.28	0.97	1.89
Q06787	FMR1_rna_1_1329-1454	-0.36	0.28	0.97	1.89
P23246	SFPQ_rna_1_1260-1454	-0.67	0.14	0.19	1.88
Q06787	FMR1_rna_1_1269-1454	-0.63	0.17	0.34	1.88
Q06787	FMR1_rna_1_1272-1454	-0.62	0.17	0.34	1.88
P23246	SFPQ_rna_1_1280-1454	-0.18	0.45	0.99	1.88
Q06787	FMR1_rna_1_1260-1454	-0.68	0.14	0.21	1.87
P23246	SFPQ_rna_1_1298-1454	-0.69	0.14	0.13	1.87
P23246	SFPQ_rna_1_1269-1454	-0.7	0.14	0.19	1.87
P23246	SFPQ_rna_1_1304-1457	-0.16	0.47	0.99	1.87
Q06787	FMR1_rna_1_1256-1452	-0.23	0.4	0.99	1.86
P23246	SFPQ_rna_1_1295-1454	-0.39	0.26	0.95	1.86
P23246	SFPQ_rna_1_1302-1454	-0.24	0.4	0.99	1.86
P23246	SFPQ_rna_1_1256-1452	-0.23	0.4	0.96	1.86
P23246	SFPQ_rna_1_1314-1454	-0.74	0.14	0.13	1.85
P23246	SFPQ_rna_1_1316-1454	-0.2	0.42	0.99	1.85
P23246	SFPQ_rna_1_1321-1454	-0.67	0.14	0.26	1.85
P23246	SFPQ_rna_1_1329-1454	-0.67	0.14	0.23	1.85
P23246	SFPQ_rna_1_1308-1454	-0.24	0.4	0.99	1.85
P23246	SFPQ_rna_1_1337-1455	-0.24	0.4	0.99	1.85
P23246	SFPQ_rna_1_1341-1454	-0.78	0.14	0.09	1.84
P23246	SFPQ_rna_1_1347-1454	-0.76	0.14	0.11	1.84
P23246	SFPQ_rna_1_1351-1454	-0.76	0.14	0.12	1.84
P04083	ANXA1_rna_1_1256-1452	-0.78	0.14	0.13	1.84
P04083	ANXA1_rna_1_1260-1454	-0.26	0.37	0.99	1.84
Q13901	C1D_rna_1_1263-1454	-0.81	0.14	0.09	1.83
P04083	ANXA1_rna_1_1269-1454	-0.78	0.14	0.05	1.83
P04083	ANXA1_rna_1_1272-1454	-0.81	0.14	0.07	1.83
Q13901	C1D_rna_1_1272-1454	-0.71	0.14	0.16	1.83
Q13901	C1D_rna_1_1275-1454	-0.45	0.22	0.81	1.83
Q13901	C1D_rna_1_1280-1454	-0.28	0.35	0.93	1.83
Q13901	C1D_rna_1_1284-1454	-0.3	0.33	0.99	1.83
Q13901	C1D_rna_1_1292-1454	-0.82	0.14	0.02	1.82
Q13901	C1D_rna_1_1295-1454	-0.81	0.14	0.06	1.82
Q13901	C1D_rna_1_1298-1454	-0.83	0.14	0.02	1.82
Q13901	C1D_rna_1_1302-1454	-0.81	0.14	0.08	1.82
Q13901	C1D_rna_1_1304-1457	-0.81	0.14	0.06	1.82
Q13901	C1D_rna_1_1308-1454	-0.82	0.14	0.08	1.82
Q13901	C1D_rna_1_1314-1454	-0.82	0.14	0.03	1.82
Q13901	C1D_rna_1_1316-1454	-0.72	0.14	0.27	1.82
Q13901	C1D_rna_1_1321-1454	-0.32	0.33	0.91	1.82
Q13901	C1D_rna_1_1329-1454	-0.46	0.22	0.75	1.82
A6NGQ2	OOEP_rna_1_1337-1455	-0.46	0.22	0.91	1.82
P62244	RS15A_rna_1_1337-1455	-0.86	0.1	0.06	1.81
Q13901	C1D_rna_1_1337-1455	-0.84	0.14	0.07	1.81
P62244	RS15A_rna_1_1341-1454	-0.85	0.14	0.03	1.81
P62244	RS15A_rna_1_1347-1454	-0.85	0.1	0.01	1.81
Q13901	C1D_rna_1_1347-1454	-0.84	0.14	0.02	1.81
Q86V81	THOC4_rna_1_1351-1454	-0.84	0.14	0.06	1.81
Q13901	C1D_rna_1_1260-1454	-0.29	0.35	0.93	1.81
Q13901	C1D_rna_1_1269-1454	-0.74	0.14	0.13	1.81
P62244	RS15A_rna_1_1314-1454	-0.73	0.14	0.13	1.81
A6NGQ2	OOEP_rna_1_1316-1454	-0.74	0.14	0.13	1.81
P62244	RS15A_rna_1_1316-1454	-0.35	0.28	0.75	1.81
Q9Y221	NIP7_rna_1_1337-1455	-0.35	0.28	0.94	1.81
A6NGQ2	OOEP_rna_1_1341-1454	-0.33	0.32	0.97	1.81
P37108	SRP14_rna_1_1341-1454	-0.88	0.1	0.03	1.8
Q13901	C1D_rna_1_1341-1454	-0.87	0.1	0.08	1.8
A6NGQ2	OOEP_rna_1_1347-1454	-0.88	0.1	0.03	1.8
P37108	SRP14_rna_1_1347-1454	-0.87	0.1	0.06	1.8
P04083	ANXA1_rna_1_1263-1454	-0.87	0.1	0.05	1.8
A6NGQ2	OOEP_rna_1_1292-1454	-0.87	0.1	0.01	1.8
P55769	NH2L1_rna_1_1292-1454	-0.88	0.1	0.07	1.8
A6NGQ2	OOEP_rna_1_1295-1454	-0.33	0.32	0.79	1.8
P62244	RS15A_rna_1_1295-1454	-0.31	0.33	0.98	1.8
A6NGQ2	OOEP_rna_1_1298-1454	-0.32	0.33	0.98	1.8
A6NGQ2	OOEP_rna_1_1302-1454	-0.74	0.14	0.14	1.8
P62244	RS15A_rna_1_1302-1454	-0.75	0.14	0.12	1.8
A6NGQ2	OOEP_rna_1_1304-1457	-0.39	0.26	0.97	1.8
P62244	RS15A_rna_1_1304-1457	-0.37	0.28	0.96	1.8
A6NGQ2	OOEP_rna_1_1308-1454	-0.48	0.2	0.75	1.8
P62244	RS15A_rna_1_1308-1454	-0.49	0.2	0.76	1.8
A6NGQ2	OOEP_rna_1_1314-1454	-0.48	0.2	0.71	1.8
P55769	NH2L1_rna_1_1314-1454	-0.36	0.28	0.98	1.8
P55769	NH2L1_rna_1_1316-1454	-0.35	0.32	0.97	1.8
A6NGQ2	OOEP_rna_1_1321-1454	-0.9	0.1	0.01	1.79
P55769	NH2L1_rna_1_1321-1454	-0.9	0.1	0.08	1.79
P62244	RS15A_rna_1_1321-1454	-0.89	0.1	0.02	1.79
A6NGQ2	OOEP_rna_1_1329-1454	-0.89	0.1	0.02	1.79
P55769	NH2L1_rna_1_1329-1454	-0.9	0.1	0.05	1.79
P62244	RS15A_rna_1_1329-1454	-0.91	0.1	0	1.79
P37108	SRP14_rna_1_1337-1455	-0.33	0.32	0.95	1.79
P55769	NH2L1_rna_1_1337-1455	-0.76	0.14	0.12	1.79
P62249	RS16_rna_1_1337-1455	-0.76	0.14	0.09	1.79
Q9HC52	CBX8_rna_1_1337-1455	-0.77	0.14	0.13	1.79
P82979	SARNP_rna_1_1341-1454	-0.4	0.26	0.83	1.79
P37108	SRP14_rna_1_1351-1454	-0.37	0.28	0.98	1.79
P62244	RS15A_rna_1_1351-1454	-0.39	0.26	0.96	1.79
P55769	NH2L1_rna_1_1263-1454	-0.37	0.28	0.98	1.79
P55769	NH2L1_rna_1_1272-1454	-0.38	0.26	0.96	1.79
A6NGQ2	OOEP_rna_1_1275-1454	-0.38	0.26	0.96	1.79
P37108	SRP14_rna_1_1275-1454	-0.38	0.26	0.94	1.79
P55769	NH2L1_rna_1_1275-1454	-0.93	0.1	0.06	1.78
A6NGQ2	OOEP_rna_1_1280-1454	-0.92	0.1	0.01	1.78
P04083	ANXA1_rna_1_1280-1454	-0.93	0.1	0.04	1.78
P37108	SRP14_rna_1_1280-1454	-0.93	0.1	0.01	1.78
P55769	NH2L1_rna_1_1280-1454	-0.94	0.1	0	1.78
P62244	RS15A_rna_1_1280-1454	-0.93	0.1	0.04	1.78
A6NGQ2	OOEP_rna_1_1284-1454	-0.92	0.1	0.01	1.78
P55769	NH2L1_rna_1_1284-1454	-0.93	0.1	0	1.78
P62244	RS15A_rna_1_1284-1454	-0.37	0.28	0.97	1.78
P37108	SRP14_rna_1_1292-1454	-0.36	0.28	0.87	1.78
P62244	RS15A_rna_1_1292-1454	-0.37	0.28	0.93	1.78
P62249	RS16_rna_1_1292-1454	-0.36	0.28	0.95	1.78
P37108	SRP14_rna_1_1295-1454	-0.78	0.14	0.14	1.78
P55769	NH2L1_rna_1_1295-1454	-0.44	0.22	0.88	1.78
P55769	NH2L1_rna_1_1298-1454	-0.43	0.22	0.85	1.78
P62244	RS15A_rna_1_1298-1454	-0.43	0.22	0.94	1.78
P37108	SRP14_rna_1_1302-1454	-0.43	0.22	0.89	1.78
P55769	NH2L1_rna_1_1302-1454	-0.51	0.2	0.81	1.78
P37108	SRP14_rna_1_1304-1457	-0.52	0.2	0.8	1.78
P55769	NH2L1_rna_1_1304-1457	-0.4	0.26	0.93	1.78
P37108	SRP14_rna_1_1308-1454	-0.39	0.26	0.95	1.78
P55769	NH2L1_rna_1_1308-1454	-0.4	0.26	0.98	1.78
P37108	SRP14_rna_1_1314-1454	-0.39	0.26	0.98	1.78
P37108	SRP14_rna_1_1316-1454	-0.39	0.26	0.95	1.78
P62249	RS16_rna_1_1316-1454	-0.96	0.1	0	1.77
Q9Y221	NIP7_rna_1_1316-1454	-0.95	0.1	0.01	1.77
P37108	SRP14_rna_1_1329-1454	-0.95	0.1	0	1.77
P82979	SARNP_rna_1_1337-1455	-0.97	0.1	0.05	1.77
P55769	NH2L1_rna_1_1341-1454	-0.96	0.1	0.05	1.77
P62249	RS16_rna_1_1341-1454	-0.95	0.1	0.09	1.77
Q9HC52	CBX8_rna_1_1341-1454	-0.95	0.1	0	1.77
Q9Y221	NIP7_rna_1_1341-1454	-0.96	0.1	0.01	1.77
P55769	NH2L1_rna_1_1347-1454	-0.38	0.26	0.93	1.77
P62249	RS16_rna_1_1347-1454	-0.39	0.26	0.95	1.77
A6NGQ2	OOEP_rna_1_1351-1454	-0.79	0.14	0.2	1.77
P82979	SARNP_rna_1_1351-1454	-0.8	0.14	0.06	1.77
Q13901	C1D_rna_1_1351-1454	-0.8	0.14	0.21	1.77
Q13901	C1D_rna_1_1256-1452	-0.79	0.14	0.07	1.77
P55769	NH2L1_rna_1_1260-1454	-0.8	0.14	0.21	1.77
A6NGQ2	OOEP_rna_1_1263-1454	-0.8	0.14	0.08	1.77
P37108	SRP14_rna_1_1263-1454	-0.8	0.14	0.2	1.77
P62244	RS15A_rna_1_1263-1454	-0.79	0.14	0.2	1.77
A6NGQ2	OOEP_rna_1_1269-1454	-0.8	0.14	0.08	1.77
P37108	SRP14_rna_1_1269-1454	-0.79	0.14	0.07	1.77
P55769	NH2L1_rna_1_1269-1454	-0.8	0.14	0.24	1.77
P62244	RS15A_rna_1_1269-1454	-0.46	0.22	0.74	1.77
A6NGQ2	OOEP_rna_1_1272-1454	-0.53	0.2	0.67	1.77
P62244	RS15A_rna_1_1272-1454	-0.52	0.2	0.69	1.77
P62244	RS15A_rna_1_1275-1454	-0.53	0.2	0.62	1.77
P62249	RS16_rna_1_1275-1454	-0.53	0.2	0.62	1.77
P37108	SRP14_rna_1_1284-1454	-0.52	0.2	0.7	1.77
P61326	MGN_rna_1_1292-1454	-0.43	0.22	0.94	1.77
P04083	ANXA1_rna_1_1295-1454	-0.42	0.24	0.97	1.77
P04083	ANXA1_rna_1_1298-1454	-0.98	0.1	0	1.76
P37108	SRP14_rna_1_1298-1454	-0.99	0.1	0	1.76
P62249	RS16_rna_1_1302-1454	-0.97	0.1	0	1.76
P62249	RS16_rna_1_1304-1457	-0.97	0.1	0.03	1.76
P62249	RS16_rna_1_1308-1454	-0.97	0.1	0.03	1.76
P62249	RS16_rna_1_1314-1454	-0.99	0.1	0.02	1.76
Q9Y221	NIP7_rna_1_1314-1454	-0.98	0.1	0	1.76
P37108	SRP14_rna_1_1321-1454	-0.97	0.1	0.01	1.76
P62249	RS16_rna_1_1321-1454	-0.98	0.1	0.01	1.76
Q9Y221	NIP7_rna_1_1321-1454	-0.98	0.1	0	1.76
P04083	ANXA1_rna_1_1329-1454	-0.97	0.1	0	1.76
P62249	RS16_rna_1_1329-1454	-0.97	0.1	0.04	1.76
Q9Y221	NIP7_rna_1_1329-1454	-0.98	0.1	0.02	1.76
Q86V81	THOC4_rna_1_1341-1454	-0.99	0.1	0.02	1.76
P82979	SARNP_rna_1_1347-1454	-0.41	0.24	0.88	1.76
Q9Y221	NIP7_rna_1_1347-1454	-0.42	0.24	0.89	1.76
Q86U42	PABP2_rna_1_1351-1454	-0.41	0.24	0.92	1.76
A6NGQ2	OOEP_rna_1_1260-1454	-0.42	0.24	0.88	1.76
P37108	SRP14_rna_1_1260-1454	-0.8	0.14	0.22	1.76
P62244	RS15A_rna_1_1260-1454	-0.8	0.14	0.05	1.76
P37108	SRP14_rna_1_1272-1454	-0.8	0.14	0.06	1.76
P61326	MGN_rna_1_1275-1454	-0.47	0.22	0.81	1.76
P62249	RS16_rna_1_1280-1454	-0.54	0.17	0.72	1.76
P04083	ANXA1_rna_1_1284-1454	-0.55	0.17	0.65	1.76
P62249	RS16_rna_1_1284-1454	-1.01	0.1	0	1.75
P62249	RS16_rna_1_1295-1454	-1	0.1	0	1.75
P62249	RS16_rna_1_1298-1454	-1.01	0.1	0.02	1.75
P04083	ANXA1_rna_1_1302-1454	-0.99	0.1	0.03	1.75
P61326	MGN_rna_1_1304-1457	-1	0.1	0	1.75
P04083	ANXA1_rna_1_1308-1454	-1.01	0.1	0.01	1.75
P61326	MGN_rna_1_1316-1454	-1.01	0.1	0	1.75
P04083	ANXA1_rna_1_1321-1454	-1.01	0.1	0	1.75
P61326	MGN_rna_1_1337-1455	-0.43	0.22	0.86	1.75
Q9HC52	CBX8_rna_1_1347-1454	-0.43	0.24	0.76	1.75
P62249	RS16_rna_1_1351-1454	-0.82	0.14	0.06	1.75
Q01081	U2AF1_rna_1_1351-1454	-0.83	0.14	0.13	1.75
Q9BUL9	RPP25_rna_1_1351-1454	-0.82	0.14	0.05	1.75
Q9HC52	CBX8_rna_1_1351-1454	-0.82	0.14	0.08	1.75
Q9Y221	NIP7_rna_1_1351-1454	-0.83	0.14	0.05	1.75
O15116	LSM1_rna_1_1263-1454	-0.83	0.14	0.06	1.75
P61326	MGN_rna_1_1263-1454	-0.49	0.2	0.59	1.75
P62249	RS16_rna_1_1263-1454	-0.5	0.2	0.82	1.75
O15116	LSM1_rna_1_1275-1454	-0.5	0.2	0.84	1.75
P61326	MGN_rna_1_1280-1454	-0.51	0.2	0.8	1.75
P61326	MGN_rna_1_1284-1454	-0.49	0.2	0.83	1.75
P61326	MGN_rna_1_1295-1454	-0.56	0.17	0.64	1.75
P61326	MGN_rna_1_1298-1454	-0.56	0.17	0.57	1.75
P61326	MGN_rna_1_1302-1454	-0.55	0.17	0.74	1.75
Q9Y221	NIP7_rna_1_1302-1454	-0.57	0.17	0.61	1.75
Q9Y221	NIP7_rna_1_1304-1457	-0.56	0.17	0.58	1.75
P61326	MGN_rna_1_1308-1454	-0.55	0.17	0.61	1.75
Q9Y221	NIP7_rna_1_1308-1454	-0.47	0.22	0.78	1.75
P04083	ANXA1_rna_1_1314-1454	-0.47	0.22	0.84	1.75
P61326	MGN_rna_1_1314-1454	-0.47	0.22	0.8	1.75
P82979	SARNP_rna_1_1314-1454	-0.46	0.22	0.88	1.75
P82979	SARNP_rna_1_1316-1454	-1.04	0.1	0	1.74
Q9HC52	CBX8_rna_1_1316-1454	-1.02	0.1	0	1.74
P61326	MGN_rna_1_1321-1454	-1.05	0.1	0.03	1.74
P82979	SARNP_rna_1_1321-1454	-1.04	0.1	0.03	1.74
P61326	MGN_rna_1_1329-1454	-1.03	0.1	0.02	1.74
P82979	SARNP_rna_1_1329-1454	-1.03	0.1	0.01	1.74
Q9Y5S9	RBM8A_rna_1_1337-1455	-1.04	0.1	0	1.74
P61326	MGN_rna_1_1341-1454	-1.03	0.1	0	1.74
Q9BUL9	RPP25_rna_1_1341-1454	-1.03	0.1	0.01	1.74
P04083	ANXA1_rna_1_1347-1454	-1.03	0.1	0	1.74
P61326	MGN_rna_1_1347-1454	-1.04	0.1	0.01	1.74
O95931	CBX7_rna_1_1351-1454	-1.03	0.1	0.01	1.74
P55769	NH2L1_rna_1_1351-1454	-1.02	0.1	0.02	1.74
P55769	NH2L1_rna_1_1256-1452	-1.03	0.1	0	1.74
P62244	RS15A_rna_1_1256-1452	-0.46	0.22	0.82	1.74
O15116	LSM1_rna_1_1269-1454	-0.45	0.22	0.64	1.74
P62249	RS16_rna_1_1269-1454	-0.46	0.22	0.9	1.74
O15116	LSM1_rna_1_1272-1454	-0.46	0.22	0.76	1.74
P62249	RS16_rna_1_1272-1454	-0.45	0.22	0.9	1.74
P04083	ANXA1_rna_1_1275-1454	-0.84	0.14	0.09	1.74
P39019	RS19_rna_1_1275-1454	-0.83	0.14	0.08	1.74
O15116	LSM1_rna_1_1280-1454	-0.84	0.14	0.02	1.74
O15116	LSM1_rna_1_1284-1454	-0.84	0.14	0.02	1.74
P39019	RS19_rna_1_1292-1454	-0.53	0.2	0.72	1.74
Q9Y221	NIP7_rna_1_1292-1454	-0.52	0.2	0.56	1.74
O15116	LSM1_rna_1_1295-1454	-0.53	0.2	0.71	1.74
O15116	LSM1_rna_1_1298-1454	-0.52	0.2	0.64	1.74
P04083	ANXA1_rna_1_1304-1457	-0.52	0.2	0.72	1.74
P82979	SARNP_rna_1_1308-1454	-0.52	0.2	0.81	1.74
P04083	ANXA1_rna_1_1316-1454	-0.57	0.17	0.6	1.74
Q9Y5S9	RBM8A_rna_1_1316-1454	-0.58	0.17	0.65	1.74
O95059	RPP14_rna_1_1337-1455	-0.49	0.2	0.81	1.74
P04083	ANXA1_rna_1_1337-1455	-0.47	0.22	0.89	1.74
P62269	RS18_rna_1_1337-1455	-0.49	0.2	0.8	1.74
P62899	RL31_rna_1_1337-1455	-1.07	0.1	0	1.73
O95059	RPP14_rna_1_1341-1454	-1.05	0.1	0.01	1.73
P04083	ANXA1_rna_1_1341-1454	-1.06	0.1	0	1.73
P62899	RL31_rna_1_1341-1454	-1.06	0.1	0	1.73
Q86U42	PABP2_rna_1_1341-1454	-1.05	0.1	0	1.73
Q9Y5S9	RBM8A_rna_1_1341-1454	-1.06	0.1	0	1.73
P62899	RL31_rna_1_1347-1454	-1.05	0.1	0	1.73
Q9Y5S9	RBM8A_rna_1_1347-1454	-1.06	0.1	0	1.73
P04083	ANXA1_rna_1_1351-1454	-1.06	0.1	0	1.73
Q9BRP8	WIBG_rna_1_1351-1454	-1.05	0.1	0	1.73
A6NGQ2	OOEP_rna_1_1256-1452	-1.07	0.1	0	1.73
O15116	LSM1_rna_1_1260-1454	-1.05	0.1	0	1.73
P62249	RS16_rna_1_1260-1454	-1.07	0.1	0	1.73
P35268	RL22_rna_1_1263-1454	-1.05	0.1	0	1.73
P61326	MGN_rna_1_1269-1454	-1.07	0.1	0	1.73
P35268	RL22_rna_1_1272-1454	-1.05	0.1	0	1.73
P61326	MGN_rna_1_1272-1454	-0.48	0.2	0.74	1.73
P35268	RL22_rna_1_1275-1454	-0.48	0.22	0.77	1.73
P35268	RL22_rna_1_1280-1454	-0.49	0.2	0.83	1.73
P35268	RL22_rna_1_1284-1454	-0.48	0.22	0.84	1.73
O15116	LSM1_rna_1_1292-1454	-0.85	0.14	0.07	1.73
P35268	RL22_rna_1_1292-1454	-0.85	0.14	0.05	1.73
Q9Y5S9	RBM8A_rna_1_1292-1454	-0.86	0.1	0.04	1.73
P35268	RL22_rna_1_1295-1454	-0.86	0.1	0.06	1.73
P82979	SARNP_rna_1_1295-1454	-0.86	0.1	0.05	1.73
Q9Y221	NIP7_rna_1_1295-1454	-0.85	0.14	0.03	1.73
Q9Y5S9	RBM8A_rna_1_1295-1454	-0.85	0.14	0.16	1.73
P35268	RL22_rna_1_1298-1454	-0.55	0.17	0.64	1.73
Q9Y221	NIP7_rna_1_1298-1454	-0.55	0.17	0.64	1.73
O15116	LSM1_rna_1_1302-1454	-0.56	0.17	0.57	1.73
P82979	SARNP_rna_1_1302-1454	-0.58	0.17	0.49	1.73
Q9Y5S9	RBM8A_rna_1_1302-1454	-0.59	0.17	0.46	1.73
O15116	LSM1_rna_1_1304-1457	-0.59	0.17	0.42	1.73
P35268	RL22_rna_1_1304-1457	-0.59	0.17	0.59	1.73
P82979	SARNP_rna_1_1304-1457	-0.59	0.17	0.49	1.73
Q9Y5S9	RBM8A_rna_1_1304-1457	-0.59	0.17	0.45	1.73
O15116	LSM1_rna_1_1308-1454	-0.59	0.17	0.44	1.73
Q9Y5S9	RBM8A_rna_1_1308-1454	-0.5	0.2	0.9	1.73
O15116	LSM1_rna_1_1314-1454	-0.51	0.2	0.84	1.73
P62899	RL31_rna_1_1314-1454	-0.5	0.2	0.71	1.73
Q9HC52	CBX8_rna_1_1314-1454	-0.51	0.2	0.82	1.73
Q9Y5S9	RBM8A_rna_1_1314-1454	-0.51	0.2	0.88	1.73
O95059	RPP14_rna_1_1316-1454	-1.08	0.1	0	1.72
P62899	RL31_rna_1_1316-1454	-1.1	0.1	0	1.72
O15116	LSM1_rna_1_1321-1454	-1.07	0.1	0.02	1.72
Q9Y5S9	RBM8A_rna_1_1321-1454	-1.1	0.1	0	1.72
O15116	LSM1_rna_1_1329-1454	-1.08	0.1	0	1.72
Q9Y5S9	RBM8A_rna_1_1329-1454	-1.09	0.1	0	1.72
P46779	RL28_rna_1_1337-1455	-1.08	0.1	0.02	1.72
Q86V81	THOC4_rna_1_1337-1455	-1.08	0.1	0	1.72
P46779	RL28_rna_1_1341-1454	-1.09	0.1	0	1.72
P62269	RS18_rna_1_1341-1454	-1.09	0.1	0	1.72
P62851	RS25_rna_1_1341-1454	-1.1	0.1	0	1.72
Q01081	U2AF1_rna_1_1341-1454	-1.08	0.1	0.01	1.72
Q99497	PARK7_rna_1_1341-1454	-1.1	0.1	0	1.72
Q9BRP8	WIBG_rna_1_1341-1454	-0.5	0.2	0.77	1.72
O15116	LSM1_rna_1_1347-1454	-0.51	0.2	0.76	1.72
O95059	RPP14_rna_1_1347-1454	-0.5	0.2	0.66	1.72
P35268	RL22_rna_1_1347-1454	-0.5	0.2	0.84	1.72
P46779	RL28_rna_1_1347-1454	-0.51	0.2	0.79	1.72
P62851	RS25_rna_1_1347-1454	-0.5	0.2	0.81	1.72
Q86V81	THOC4_rna_1_1347-1454	-0.5	0.2	0.77	1.72
P06748	NPM_rna_1_1351-1454	-0.88	0.1	0.04	1.72
P61313	RL15_rna_1_1351-1454	-0.86	0.1	0.03	1.72
P61326	MGN_rna_1_1351-1454	-0.86	0.1	0.06	1.72
Q99497	PARK7_rna_1_1351-1454	-0.87	0.1	0.04	1.72
Q9Y5S9	RBM8A_rna_1_1351-1454	-0.87	0.1	0.06	1.72
P37108	SRP14_rna_1_1256-1452	-0.59	0.17	0.42	1.72
P35268	RL22_rna_1_1260-1454	-0.58	0.17	0.63	1.72
P61326	MGN_rna_1_1260-1454	-0.58	0.17	0.5	1.72
P39019	RS19_rna_1_1263-1454	-0.57	0.17	0.57	1.72
P35268	RL22_rna_1_1269-1454	-0.58	0.17	0.56	1.72
Q9Y5S9	RBM8A_rna_1_1275-1454	-0.61	0.17	0.52	1.72
Q9Y5S9	RBM8A_rna_1_1280-1454	-0.6	0.17	0.37	1.72
P39019	RS19_rna_1_1284-1454	-0.6	0.17	0.44	1.72
Q9Y221	NIP7_rna_1_1284-1454	-0.6	0.17	0.44	1.72
Q9Y5S9	RBM8A_rna_1_1284-1454	-0.6	0.17	0.44	1.72
P04083	ANXA1_rna_1_1292-1454	-0.6	0.17	0.41	1.72
P62899	RL31_rna_1_1292-1454	-0.53	0.2	0.84	1.72
P39019	RS19_rna_1_1298-1454	-0.52	0.2	0.82	1.72
P82979	SARNP_rna_1_1298-1454	-0.53	0.2	0.77	1.72
Q9Y5S9	RBM8A_rna_1_1298-1454	-1.11	0.1	0	1.71
P35268	RL22_rna_1_1302-1454	-1.12	0.1	0	1.71
P62899	RL31_rna_1_1302-1454	-1.12	0.1	0	1.71
O95059	RPP14_rna_1_1304-1457	-1.11	0.1	0	1.71
P39019	RS19_rna_1_1304-1457	-1.1	0.1	0	1.71
P62899	RL31_rna_1_1304-1457	-1.13	0.1	0	1.71
P35268	RL22_rna_1_1308-1454	-1.11	0.1	0	1.71
P62899	RL31_rna_1_1308-1454	-1.12	0.1	0	1.71
O95059	RPP14_rna_1_1314-1454	-1.12	0.1	0	1.71
P35268	RL22_rna_1_1314-1454	-1.12	0.1	0	1.71
O15116	LSM1_rna_1_1316-1454	-1.11	0.1	0	1.71
P35268	RL22_rna_1_1316-1454	-0.53	0.2	0.72	1.71
P39019	RS19_rna_1_1316-1454	-0.52	0.2	0.72	1.71
P62269	RS18_rna_1_1316-1454	-0.89	0.1	0.02	1.71
O95059	RPP14_rna_1_1321-1454	-0.89	0.1	0.03	1.71
P35268	RL22_rna_1_1321-1454	-0.88	0.1	0.02	1.71
P39019	RS19_rna_1_1321-1454	-0.89	0.1	0.04	1.71
P62899	RL31_rna_1_1321-1454	-0.88	0.1	0.06	1.71
Q9HC52	CBX8_rna_1_1321-1454	-0.88	0.1	0.04	1.71
O95059	RPP14_rna_1_1329-1454	-0.88	0.1	0.15	1.71
P35268	RL22_rna_1_1329-1454	-0.88	0.1	0.05	1.71
P62899	RL31_rna_1_1329-1454	-0.89	0.1	0.2	1.71
Q9HC52	CBX8_rna_1_1329-1454	-0.6	0.17	0.5	1.71
O15116	LSM1_rna_1_1337-1455	-0.59	0.17	0.41	1.71
P35268	RL22_rna_1_1337-1455	-0.59	0.17	0.48	1.71
P62851	RS25_rna_1_1337-1455	-0.61	0.17	0.43	1.71
Q16540	RM23_rna_1_1337-1455	-0.6	0.17	0.41	1.71
Q99497	PARK7_rna_1_1337-1455	-0.62	0.17	0.37	1.71
Q9BUL9	RPP25_rna_1_1337-1455	-0.54	0.17	0.53	1.71
O15116	LSM1_rna_1_1341-1454	-0.55	0.17	0.75	1.71
P35268	RL22_rna_1_1341-1454	-0.56	0.17	0.67	1.71
P61313	RL15_rna_1_1341-1454	-0.54	0.17	0.68	1.71
Q96DE0	NUD16_rna_1_1341-1454	-0.55	0.17	0.77	1.71
P62269	RS18_rna_1_1347-1454	-0.55	0.17	0.73	1.71
Q9BUL9	RPP25_rna_1_1347-1454	-1.15	0.1	0	1.7
O95059	RPP14_rna_1_1351-1454	-1.14	0.1	0.01	1.7
P46779	RL28_rna_1_1351-1454	-1.14	0.1	0.01	1.7
P52815	RM12_rna_1_1351-1454	-1.14	0.1	0	1.7
P62701	RS4X_rna_1_1351-1454	-1.13	0.1	0	1.7
P62851	RS25_rna_1_1351-1454	-1.15	0.1	0	1.7
P62899	RL31_rna_1_1351-1454	-1.14	0.1	0	1.7
Q5JQF8	PAP1M_rna_1_1351-1454	-1.14	0.1	0.01	1.7
Q8WU68	U2AF4_rna_1_1351-1454	-1.15	0.1	0	1.7
Q9Y5S9	RBM8A_rna_1_1263-1454	-1.15	0.1	0	1.7
Q9Y5S9	RBM8A_rna_1_1269-1454	-1.14	0.1	0	1.7
Q9Y221	NIP7_rna_1_1275-1454	-1.13	0.1	0	1.7
P39019	RS19_rna_1_1280-1454	-1.13	0.1	0	1.7
P62899	RL31_rna_1_1280-1454	-1.15	0.1	0	1.7
Q9Y221	NIP7_rna_1_1280-1454	-1.14	0.1	0	1.7
P62899	RL31_rna_1_1284-1454	-1.14	0.1	0	1.7
O95059	RPP14_rna_1_1292-1454	-1.13	0.1	0	1.7
P46779	RL28_rna_1_1292-1454	-1.15	0.1	0	1.7
P62269	RS18_rna_1_1292-1454	-1.14	0.1	0	1.7
P82979	SARNP_rna_1_1292-1454	-1.15	0.1	0	1.7
Q16540	RM23_rna_1_1292-1454	-0.55	0.17	0.56	1.7
Q96A72	MGN2_rna_1_1292-1454	-0.55	0.17	0.51	1.7
O95059	RPP14_rna_1_1295-1454	-0.54	0.17	0.67	1.7
P39019	RS19_rna_1_1295-1454	-0.54	0.17	0.54	1.7
P46779	RL28_rna_1_1295-1454	-0.55	0.17	0.66	1.7
P62899	RL31_rna_1_1295-1454	-0.54	0.17	0.69	1.7
O95059	RPP14_rna_1_1298-1454	-0.91	0.1	0.02	1.7
P62899	RL31_rna_1_1298-1454	-0.89	0.1	0.03	1.7
O95059	RPP14_rna_1_1302-1454	-0.91	0.1	0.03	1.7
P39019	RS19_rna_1_1302-1454	-0.9	0.1	0.02	1.7
P46779	RL28_rna_1_1304-1457	-0.89	0.1	0.02	1.7
P62269	RS18_rna_1_1304-1457	-0.9	0.1	0.02	1.7
O95059	RPP14_rna_1_1308-1454	-0.9	0.1	0.04	1.7
P46779	RL28_rna_1_1308-1454	-0.9	0.1	0.01	1.7
P39019	RS19_rna_1_1314-1454	-0.9	0.1	0	1.7
P46779	RL28_rna_1_1314-1454	-0.89	0.1	0.06	1.7
P62269	RS18_rna_1_1314-1454	-0.63	0.17	0.4	1.7
P46779	RL28_rna_1_1316-1454	-0.62	0.17	0.45	1.7
Q16540	RM23_rna_1_1316-1454	-0.63	0.17	0.4	1.7
P39019	RS19_rna_1_1329-1454	-0.63	0.17	0.32	1.7
P61313	RL15_rna_1_1337-1455	-0.63	0.17	0.33	1.7
Q13243	SRSF5_rna_1_1337-1455	-0.63	0.17	0.32	1.7
Q96A72	MGN2_rna_1_1337-1455	-0.64	0.17	0.36	1.7
Q96DE0	NUD16_rna_1_1337-1455	-0.63	0.17	0.39	1.7
Q96H35	RBM18_rna_1_1337-1455	-0.63	0.17	0.32	1.7
P32969	RL9_rna_1_1341-1454	-0.56	0.17	0.64	1.7
P52815	RM12_rna_1_1341-1454	-0.57	0.17	0.55	1.7
Q13243	SRSF5_rna_1_1341-1454	-0.58	0.17	0.61	1.7
Q16540	RM23_rna_1_1341-1454	-0.57	0.17	0.63	1.7
Q5JQF8	PAP1M_rna_1_1341-1454	-0.57	0.17	0.63	1.7
Q8WU68	U2AF4_rna_1_1341-1454	-0.58	0.17	0.59	1.7
Q96H35	RBM18_rna_1_1341-1454	-0.58	0.17	0.65	1.7
Q9UNP9	PPIE_rna_1_1341-1454	-1.18	0.1	0	1.69
Q9Y3B2	EXOS1_rna_1_1341-1454	-1.16	0.1	0	1.69
Q16540	RM23_rna_1_1347-1454	-1.16	0.1	0	1.69
Q86U42	PABP2_rna_1_1347-1454	-1.17	0.1	0	1.69
Q99497	PARK7_rna_1_1347-1454	-1.16	0.1	0	1.69
O15116	LSM1_rna_1_1351-1454	-1.15	0.1	0	1.69
P22090	RS4Y1_rna_1_1351-1454	-1.16	0.1	0	1.69
P35268	RL22_rna_1_1351-1454	-1.16	0.1	0	1.69
P62269	RS18_rna_1_1351-1454	-1.17	0.1	0	1.69
Q8TD47	RS4Y2_rna_1_1351-1454	-1.17	0.1	0	1.69
Q96DE0	NUD16_rna_1_1351-1454	-1.17	0.1	0	1.69
Q9Y3B2	EXOS1_rna_1_1351-1454	-1.17	0.1	0	1.69
O15116	LSM1_rna_1_1256-1452	-1.16	0.1	0	1.69
Q9Y5S9	RBM8A_rna_1_1260-1454	-1.17	0.1	0	1.69
P62899	RL31_rna_1_1263-1454	-1.17	0.1	0	1.69
Q9Y2R5	RT17_rna_1_1263-1454	-0.57	0.17	0.52	1.69
P39019	RS19_rna_1_1269-1454	-0.57	0.17	0.67	1.69
P82979	SARNP_rna_1_1269-1454	-0.57	0.17	0.6	1.69
Q9Y221	NIP7_rna_1_1269-1454	-0.92	0.1	0.03	1.69
P39019	RS19_rna_1_1272-1454	-0.91	0.1	0.05	1.69
Q9Y5S9	RBM8A_rna_1_1272-1454	-0.92	0.1	0.15	1.69
O95059	RPP14_rna_1_1275-1454	-0.92	0.1	0.03	1.69
P46779	RL28_rna_1_1275-1454	-0.92	0.1	0.01	1.69
P61254	RL26_rna_1_1275-1454	-0.92	0.1	0.02	1.69
P62899	RL31_rna_1_1275-1454	-0.92	0.1	0.01	1.69
Q16540	RM23_rna_1_1275-1454	-0.91	0.1	0.01	1.69
Q96A72	MGN2_rna_1_1275-1454	-0.92	0.1	0.03	1.69
O95059	RPP14_rna_1_1280-1454	-0.65	0.14	0.33	1.69
P46779	RL28_rna_1_1280-1454	-0.66	0.14	0.31	1.69
P82979	SARNP_rna_1_1280-1454	-0.67	0.14	0.27	1.69
Q9Y2R5	RT17_rna_1_1280-1454	-0.66	0.14	0.28	1.69
O95059	RPP14_rna_1_1284-1454	-0.66	0.14	0.31	1.69
P46779	RL28_rna_1_1284-1454	-0.65	0.14	0.23	1.69
P82979	SARNP_rna_1_1284-1454	-0.65	0.14	0.34	1.69
P46779	RL28_rna_1_1298-1454	-0.65	0.14	0.28	1.69
P46779	RL28_rna_1_1302-1454	-0.64	0.14	0.29	1.69
Q16540	RM23_rna_1_1304-1457	-0.65	0.14	0.28	1.69
Q96A72	MGN2_rna_1_1304-1457	-0.64	0.17	0.33	1.69
P39019	RS19_rna_1_1308-1454	-0.65	0.14	0.43	1.69
P62269	RS18_rna_1_1308-1454	-0.6	0.17	0.58	1.69
P62851	RS25_rna_1_1308-1454	-0.6	0.17	0.52	1.69
Q9HC52	CBX8_rna_1_1308-1454	-0.6	0.17	0.54	1.69
P62851	RS25_rna_1_1314-1454	-0.59	0.17	0.57	1.69
Q16540	RM23_rna_1_1314-1454	-0.58	0.17	0.55	1.69
P62851	RS25_rna_1_1316-1454	-0.6	0.17	0.54	1.69
Q96A72	MGN2_rna_1_1316-1454	-1.2	0.1	0	1.68
P46779	RL28_rna_1_1321-1454	-1.18	0.1	0	1.68
P62269	RS18_rna_1_1321-1454	-1.19	0.1	0	1.68
P62851	RS25_rna_1_1321-1454	-1.19	0.1	0	1.68
P46779	RL28_rna_1_1329-1454	-1.18	0.1	0	1.68
P62269	RS18_rna_1_1329-1454	-1.19	0.1	0	1.68
P62851	RS25_rna_1_1329-1454	-1.19	0.1	0	1.68
P31483	TIA1_rna_1_1337-1455	-1.19	0.1	0	1.68
P32969	RL9_rna_1_1337-1455	-1.18	0.1	0	1.68
P39019	RS19_rna_1_1337-1455	-1.18	0.1	0	1.68
Q5JQF8	PAP1M_rna_1_1337-1455	-1.2	0.1	0	1.68
Q86U42	PABP2_rna_1_1337-1455	-1.2	0.1	0	1.68
Q9BRP8	WIBG_rna_1_1337-1455	-0.6	0.17	0.45	1.68
Q9BWF3	RBM4_rna_1_1337-1455	-0.59	0.17	0.59	1.68
Q9Y3B2	EXOS1_rna_1_1337-1455	-0.59	0.17	0.51	1.68
O95931	CBX7_rna_1_1341-1454	-0.59	0.17	0.52	1.68
P06748	NPM_rna_1_1341-1454	-0.6	0.17	0.51	1.68
P62701	RS4X_rna_1_1341-1454	-0.59	0.17	0.44	1.68
Q96A72	MGN2_rna_1_1341-1454	-0.93	0.1	0.03	1.68
Q9Y2V2	CHSP1_rna_1_1341-1454	-0.93	0.1	0.02	1.68
P61313	RL15_rna_1_1347-1454	-0.93	0.1	0.01	1.68
Q01081	U2AF1_rna_1_1347-1454	-0.93	0.1	0.02	1.68
Q96A72	MGN2_rna_1_1347-1454	-0.93	0.1	0.02	1.68
Q96DE0	NUD16_rna_1_1347-1454	-0.94	0.1	0.01	1.68
Q9BRP8	WIBG_rna_1_1347-1454	-0.93	0.1	0.16	1.68
Q9UNP9	PPIE_rna_1_1347-1454	-0.93	0.1	0.02	1.68
P32969	RL9_rna_1_1351-1454	-0.93	0.1	0.03	1.68
Q16540	RM23_rna_1_1351-1454	-0.93	0.1	0.17	1.68
Q96H35	RBM18_rna_1_1351-1454	-0.93	0.1	0.14	1.68
Q9UNP9	PPIE_rna_1_1351-1454	-0.92	0.1	0.02	1.68
P35268	RL22_rna_1_1256-1452	-0.92	0.1	0.02	1.68
P61326	MGN_rna_1_1256-1452	-0.93	0.1	0.01	1.68
P62249	RS16_rna_1_1256-1452	-0.93	0.1	0	1.68
P39019	RS19_rna_1_1260-1454	-0.68	0.14	0.22	1.68
P62899	RL31_rna_1_1260-1454	-0.67	0.14	0.26	1.68
Q12904	AIMP1_rna_1_1260-1454	-0.69	0.14	0.27	1.68
Q9Y221	NIP7_rna_1_1260-1454	-0.68	0.14	0.25	1.68
Q9Y2R5	RT17_rna_1_1260-1454	-0.68	0.14	0.24	1.68
O95059	RPP14_rna_1_1263-1454	-0.67	0.14	0.22	1.68
P46779	RL28_rna_1_1263-1454	-0.66	0.14	0.28	1.68
Q12904	AIMP1_rna_1_1263-1454	-0.67	0.14	0.19	1.68
Q9Y221	NIP7_rna_1_1263-1454	-0.65	0.14	0.27	1.68
O95059	RPP14_rna_1_1269-1454	-0.66	0.14	0.21	1.68
P62899	RL31_rna_1_1269-1454	-0.66	0.14	0.26	1.68
Q12904	AIMP1_rna_1_1269-1454	-0.66	0.14	0.24	1.68
Q9Y2R5	RT17_rna_1_1269-1454	-0.62	0.17	0.48	1.68
P62899	RL31_rna_1_1272-1454	-0.61	0.17	0.46	1.68
Q12904	AIMP1_rna_1_1272-1454	-0.61	0.17	0.52	1.68
Q9Y221	NIP7_rna_1_1272-1454	-0.61	0.17	0.5	1.68
Q9Y2R5	RT17_rna_1_1272-1454	-0.62	0.17	0.48	1.68
P09132	SRP19_rna_1_1275-1454	-0.61	0.17	0.53	1.68
P82979	SARNP_rna_1_1275-1454	-0.6	0.17	0.49	1.68
Q9Y2R5	RT17_rna_1_1275-1454	-0.62	0.17	0.5	1.68
Q96A72	MGN2_rna_1_1280-1454	-1.22	0.1	0	1.67
Q16540	RM23_rna_1_1284-1454	-1.22	0.1	0	1.67
Q96A72	MGN2_rna_1_1284-1454	-1.22	0.1	0	1.67
Q9Y2R5	RT17_rna_1_1284-1454	-1.22	0.1	0	1.67
P09132	SRP19_rna_1_1292-1454	-1.21	0.1	0	1.67
P61254	RL26_rna_1_1292-1454	-1.22	0.1	0	1.67
Q9Y2R5	RT17_rna_1_1292-1454	-1.21	0.1	0	1.67
Q9Y2V2	CHSP1_rna_1_1292-1454	-1.22	0.1	0	1.67
P62269	RS18_rna_1_1295-1454	-1.23	0.1	0	1.67
P62851	RS25_rna_1_1295-1454	-1.22	0.1	0	1.67
Q16540	RM23_rna_1_1295-1454	-1.22	0.1	0	1.67
Q96A72	MGN2_rna_1_1295-1454	-1.22	0.1	0	1.67
Q9Y2R5	RT17_rna_1_1295-1454	-1.21	0.1	0	1.67
P62269	RS18_rna_1_1298-1454	-1.23	0.1	0	1.67
Q16540	RM23_rna_1_1298-1454	-1.22	0.1	0	1.67
Q96A72	MGN2_rna_1_1298-1454	-1.22	0.1	0	1.67
Q9Y2R5	RT17_rna_1_1298-1454	-1.21	0.1	0	1.67
P62269	RS18_rna_1_1302-1454	-0.62	0.17	0.43	1.67
P62851	RS25_rna_1_1302-1454	-0.61	0.17	0.47	1.67
Q16540	RM23_rna_1_1302-1454	-0.61	0.17	0.41	1.67
Q96A72	MGN2_rna_1_1302-1454	-0.62	0.17	0.36	1.67
Q9Y2R5	RT17_rna_1_1302-1454	-0.61	0.17	0.49	1.67
P61254	RL26_rna_1_1304-1457	-0.62	0.17	0.45	1.67
P62851	RS25_rna_1_1304-1457	-0.62	0.17	0.4	1.67
Q9HC52	CBX8_rna_1_1304-1457	-0.94	0.1	0	1.67
Q9Y2R5	RT17_rna_1_1304-1457	-0.94	0.1	0.14	1.67
Q16540	RM23_rna_1_1308-1454	-0.94	0.1	0.05	1.67
Q96A72	MGN2_rna_1_1308-1454	-0.94	0.1	0.02	1.67
Q9UNP9	PPIE_rna_1_1308-1454	-0.95	0.1	0.25	1.67
Q9Y2R5	RT17_rna_1_1308-1454	-0.94	0.1	0	1.67
Q96A72	MGN2_rna_1_1314-1454	-0.95	0.1	0.01	1.67
Q9Y2R5	RT17_rna_1_1314-1454	-0.95	0.1	0.01	1.67
P31483	TIA1_rna_1_1316-1454	-0.95	0.1	0.02	1.67
Q13243	SRSF5_rna_1_1316-1454	-0.72	0.14	0.14	1.67
Q16540	RM23_rna_1_1321-1454	-0.7	0.14	0.23	1.67
Q96A72	MGN2_rna_1_1321-1454	-0.7	0.14	0.21	1.67
Q9Y2R5	RT17_rna_1_1321-1454	-0.7	0.14	0.21	1.67
Q16540	RM23_rna_1_1329-1454	-0.71	0.14	0.19	1.67
Q96A72	MGN2_rna_1_1329-1454	-0.68	0.14	0.31	1.67
Q9Y2R5	RT17_rna_1_1329-1454	-0.68	0.14	0.23	1.67
P09132	SRP19_rna_1_1337-1455	-0.68	0.14	0.22	1.67
P52815	RM12_rna_1_1337-1455	-0.67	0.14	0.22	1.67
Q01081	U2AF1_rna_1_1337-1455	-0.62	0.17	0.48	1.67
Q99547	MPH6_rna_1_1337-1455	-0.63	0.17	0.4	1.67
Q9NV31	IMP3_rna_1_1337-1455	-0.64	0.17	0.42	1.67
Q9UNP9	PPIE_rna_1_1337-1455	-0.64	0.14	0.34	1.67
Q9Y2R5	RT17_rna_1_1337-1455	-0.63	0.17	0.48	1.67
Q9Y2V2	CHSP1_rna_1_1337-1455	-0.64	0.17	0.45	1.67
P22090	RS4Y1_rna_1_1341-1454	-0.64	0.17	0.38	1.67
P31483	TIA1_rna_1_1341-1454	-0.64	0.14	0.36	1.67
P39019	RS19_rna_1_1341-1454	-0.63	0.17	0.46	1.67
P46776	RL27A_rna_1_1341-1454	-1.24	0.1	0	1.66
Q8TD47	RS4Y2_rna_1_1341-1454	-1.24	0.1	0	1.66
Q9BWF3	RBM4_rna_1_1341-1454	-1.25	0.1	0	1.66
Q9NV31	IMP3_rna_1_1341-1454	-1.24	0.1	0	1.66
Q9Y2R5	RT17_rna_1_1341-1454	-1.24	0.1	0	1.66
P06748	NPM_rna_1_1347-1454	-1.25	0.1	0	1.66
P39019	RS19_rna_1_1347-1454	-1.25	0.1	0	1.66
Q8WU68	U2AF4_rna_1_1347-1454	-1.25	0.1	0	1.66
Q9Y2R5	RT17_rna_1_1347-1454	-1.25	0.1	0	1.66
Q9Y2V2	CHSP1_rna_1_1347-1454	-1.25	0.1	0	1.66
A6NDY0	EPAB2_rna_1_1351-1454	-1.25	0.1	0	1.66
P46776	RL27A_rna_1_1351-1454	-1.24	0.1	0	1.66
Q13243	SRSF5_rna_1_1351-1454	-1.26	0.1	0	1.66
Q14493	SLBP_rna_1_1351-1454	-1.24	0.1	0	1.66
Q96A72	MGN2_rna_1_1351-1454	-0.64	0.17	0.32	1.66
Q9Y2V2	CHSP1_rna_1_1351-1454	-0.65	0.14	0.35	1.66
P67809	YBOX1_rna_1_1256-1452	-0.64	0.14	0.29	1.66
Q12904	AIMP1_rna_1_1256-1452	-0.64	0.14	0.3	1.66
Q5VWX1	KHDR2_rna_1_1256-1452	-0.64	0.17	0.29	1.66
O95059	RPP14_rna_1_1260-1454	-0.64	0.17	0.34	1.66
P46779	RL28_rna_1_1260-1454	-0.64	0.17	0.39	1.66
P67809	YBOX1_rna_1_1260-1454	-0.65	0.14	0.31	1.66
P82979	SARNP_rna_1_1260-1454	-0.95	0.1	0.13	1.66
Q5VWX1	KHDR2_rna_1_1260-1454	-0.95	0.1	0.04	1.66
P61254	RL26_rna_1_1263-1454	-0.96	0.1	0.01	1.66
P82979	SARNP_rna_1_1263-1454	-0.96	0.1	0.01	1.66
Q96A72	MGN2_rna_1_1263-1454	-0.96	0.1	0	1.66
P46779	RL28_rna_1_1269-1454	-0.96	0.1	0.13	1.66
Q5VWX1	KHDR2_rna_1_1269-1454	-0.97	0.1	0.02	1.66
O95059	RPP14_rna_1_1272-1454	-0.95	0.1	0.13	1.66
P46779	RL28_rna_1_1272-1454	-0.95	0.1	0.02	1.66
P67809	YBOX1_rna_1_1272-1454	-0.95	0.1	0.01	1.66
P82979	SARNP_rna_1_1272-1454	-0.96	0.1	0.18	1.66
Q5VWX1	KHDR2_rna_1_1272-1454	-0.96	0.1	0	1.66
P62269	RS18_rna_1_1275-1454	-0.73	0.14	0.18	1.66
Q9Y2V2	CHSP1_rna_1_1275-1454	-0.75	0.14	0.11	1.66
P61254	RL26_rna_1_1280-1454	-0.75	0.14	0.09	1.66
P62851	RS25_rna_1_1280-1454	-0.72	0.14	0.18	1.66
Q12904	AIMP1_rna_1_1280-1454	-0.73	0.14	0.16	1.66
Q16540	RM23_rna_1_1280-1454	-0.69	0.14	0.16	1.66
P09132	SRP19_rna_1_1284-1454	-0.69	0.14	0.17	1.66
P61254	RL26_rna_1_1284-1454	-0.7	0.14	0.16	1.66
P62269	RS18_rna_1_1284-1454	-0.69	0.14	0.17	1.66
P62851	RS25_rna_1_1284-1454	-0.69	0.14	0.19	1.66
P62851	RS25_rna_1_1292-1454	-0.69	0.14	0.18	1.66
P61254	RL26_rna_1_1295-1454	-0.69	0.14	0.16	1.66
Q9UNP9	PPIE_rna_1_1295-1454	-0.69	0.14	0.15	1.66
P61254	RL26_rna_1_1298-1454	-0.68	0.14	0.25	1.66
P62851	RS25_rna_1_1298-1454	-0.66	0.14	0.25	1.66
P09132	SRP19_rna_1_1302-1454	-0.64	0.14	0.32	1.66
P61254	RL26_rna_1_1302-1454	-0.65	0.14	0.42	1.66
Q9HC52	CBX8_rna_1_1302-1454	-0.66	0.14	0.3	1.66
Q9UNP9	PPIE_rna_1_1302-1454	-0.66	0.14	0.38	1.66
P09132	SRP19_rna_1_1304-1457	-1.27	0.1	0	1.65
Q9UNP9	PPIE_rna_1_1304-1457	-1.27	0.1	0	1.65
Q9Y2V2	CHSP1_rna_1_1304-1457	-1.28	0.1	0	1.65
P09132	SRP19_rna_1_1308-1454	-1.28	0.1	0	1.65
P61254	RL26_rna_1_1308-1454	-1.27	0.1	0	1.65
P09132	SRP19_rna_1_1314-1454	-1.28	0.1	0	1.65
P61254	RL26_rna_1_1314-1454	-1.26	0.1	0	1.65
Q99497	PARK7_rna_1_1314-1454	-1.28	0.1	0	1.65
Q9UNP9	PPIE_rna_1_1314-1454	-1.28	0.1	0	1.65
P09132	SRP19_rna_1_1316-1454	-1.28	0.1	0	1.65
P61254	RL26_rna_1_1316-1454	-1.28	0.1	0	1.65
Q96DE0	NUD16_rna_1_1316-1454	-1.26	0.1	0	1.65
Q99497	PARK7_rna_1_1316-1454	-1.28	0.1	0	1.65
Q9BWF3	RBM4_rna_1_1316-1454	-1.27	0.1	0	1.65
Q9UNP9	PPIE_rna_1_1316-1454	-1.28	0.1	0	1.65
Q9Y2R5	RT17_rna_1_1316-1454	-1.27	0.1	0	1.65
Q9Y2V2	CHSP1_rna_1_1316-1454	-1.27	0.1	0	1.65
P31483	TIA1_rna_1_1329-1454	-1.26	0.1	0	1.65
P61254	RL26_rna_1_1329-1454	-1.26	0.1	0	1.65
Q9UNP9	PPIE_rna_1_1329-1454	-1.26	0.1	0	1.65
A6NMK7	CPS4L_rna_1_1337-1455	-0.67	0.14	0.27	1.65
P46776	RL27A_rna_1_1337-1455	-0.67	0.14	0.28	1.65
P61254	RL26_rna_1_1337-1455	-0.65	0.14	0.29	1.65
P63173	RL38_rna_1_1337-1455	-0.66	0.14	0.32	1.65
Q8WU68	U2AF4_rna_1_1337-1455	-0.67	0.14	0.29	1.65
Q9GZV4	IF5A2_rna_1_1337-1455	-0.65	0.14	0.32	1.65
A6NDY0	EPAB2_rna_1_1341-1454	-0.66	0.14	0.34	1.65
P09132	SRP19_rna_1_1341-1454	-0.65	0.14	0.3	1.65
P61254	RL26_rna_1_1341-1454	-0.67	0.14	0.26	1.65
Q99547	MPH6_rna_1_1341-1454	-0.65	0.14	0.34	1.65
Q9GZV4	IF5A2_rna_1_1341-1454	-0.67	0.14	0.25	1.65
P09132	SRP19_rna_1_1347-1454	-0.97	0.1	0.02	1.65
P31483	TIA1_rna_1_1347-1454	-0.97	0.1	0.02	1.65
P32969	RL9_rna_1_1347-1454	-0.97	0.1	0.02	1.65
P46776	RL27A_rna_1_1347-1454	-0.97	0.1	0	1.65
P52815	RM12_rna_1_1347-1454	-0.98	0.1	0.02	1.65
P61254	RL26_rna_1_1347-1454	-0.97	0.1	0	1.65
Q13243	SRSF5_rna_1_1347-1454	-0.98	0.1	0	1.65
Q5JQF8	PAP1M_rna_1_1347-1454	-0.97	0.1	0.24	1.65
Q96H35	RBM18_rna_1_1347-1454	-0.97	0.1	0.01	1.65
Q9BWF3	RBM4_rna_1_1347-1454	-0.97	0.1	0.01	1.65
Q9Y3B2	EXOS1_rna_1_1347-1454	-0.97	0.1	0.01	1.65
P31483	TIA1_rna_1_1351-1454	-0.98	0.1	0.01	1.65
Q6I9Y2	THOC7_rna_1_1351-1454	-0.77	0.14	0.13	1.65
Q9HA38	ZMAT3_rna_1_1351-1454	-0.75	0.14	0.08	1.65
Q9NV31	IMP3_rna_1_1351-1454	-0.76	0.14	0.11	1.65
P82979	SARNP_rna_1_1256-1452	-0.7	0.14	0.22	1.65
Q9Y221	NIP7_rna_1_1256-1452	-0.7	0.14	0.16	1.65
Q9Y5S9	RBM8A_rna_1_1256-1452	-0.71	0.14	0.15	1.65
P09132	SRP19_rna_1_1263-1454	-0.71	0.14	0.14	1.65
P62851	RS25_rna_1_1263-1454	-0.7	0.14	0.17	1.65
P67809	YBOX1_rna_1_1263-1454	-0.7	0.14	0.13	1.65
Q16540	RM23_rna_1_1263-1454	-0.71	0.14	0.12	1.65
Q5VWX1	KHDR2_rna_1_1263-1454	-0.68	0.14	0.38	1.65
P62851	RS25_rna_1_1269-1454	-0.68	0.14	0.25	1.65
P67809	YBOX1_rna_1_1269-1454	-0.68	0.14	0.2	1.65
Q96A72	MGN2_rna_1_1269-1454	-0.68	0.14	0.24	1.65
P05198	IF2A_rna_1_1272-1454	-0.68	0.14	0.21	1.65
Q96A72	MGN2_rna_1_1272-1454	-0.67	0.14	0.3	1.65
P62851	RS25_rna_1_1275-1454	-0.67	0.14	0.2	1.65
P09132	SRP19_rna_1_1280-1454	-0.68	0.14	0.2	1.65
P62269	RS18_rna_1_1280-1454	-0.68	0.14	0.28	1.65
Q9UNP9	PPIE_rna_1_1280-1454	-1.3	0.1	0	1.64
Q9UNP9	PPIE_rna_1_1284-1454	-1.29	0.1	0	1.64
Q9Y2V2	CHSP1_rna_1_1284-1454	-1.29	0.1	0	1.64
Q9UNP9	PPIE_rna_1_1292-1454	-1.3	0.1	0	1.64
P09132	SRP19_rna_1_1295-1454	-1.3	0.1	0	1.64
Q12904	AIMP1_rna_1_1295-1454	-1.3	0.1	0	1.64
Q9Y2V2	CHSP1_rna_1_1295-1454	-1.3	0.1	0	1.64
P09132	SRP19_rna_1_1298-1454	-1.31	0.1	0	1.64
Q9UNP9	PPIE_rna_1_1298-1454	-1.29	0.1	0	1.64
Q9Y2V2	CHSP1_rna_1_1298-1454	-1.29	0.1	0	1.64
Q9Y2V2	CHSP1_rna_1_1302-1454	-1.29	0.1	0	1.64
Q96DE0	NUD16_rna_1_1308-1454	-1.3	0.1	0	1.64
Q99497	PARK7_rna_1_1308-1454	-1.3	0.1	0	1.64
Q9Y2V2	CHSP1_rna_1_1308-1454	-1.29	0.1	0	1.64
P31483	TIA1_rna_1_1314-1454	-1.3	0.1	0.01	1.64
Q13243	SRSF5_rna_1_1314-1454	-1.29	0.1	0	1.64
Q96DE0	NUD16_rna_1_1314-1454	-1.29	0.1	0	1.64
Q9BWF3	RBM4_rna_1_1314-1454	-1.31	0.1	0	1.64
Q9NV31	IMP3_rna_1_1314-1454	-1.29	0.1	0	1.64
Q9Y2V2	CHSP1_rna_1_1314-1454	-0.68	0.14	0.21	1.64
A6NMK7	CPS4L_rna_1_1316-1454	-0.68	0.14	0.26	1.64
P61313	RL15_rna_1_1316-1454	-0.68	0.14	0.24	1.64
Q9BUL9	RPP25_rna_1_1316-1454	-0.69	0.14	0.22	1.64
Q9NV31	IMP3_rna_1_1316-1454	-0.68	0.14	0.18	1.64
P09132	SRP19_rna_1_1321-1454	-0.69	0.14	0.26	1.64
P31483	TIA1_rna_1_1321-1454	-0.69	0.14	0.22	1.64
P61254	RL26_rna_1_1321-1454	-0.99	0.1	0	1.64
Q99497	PARK7_rna_1_1321-1454	-1	0.1	0.01	1.64
Q9BWF3	RBM4_rna_1_1321-1454	-0.99	0.1	0.01	1.64
Q9UNP9	PPIE_rna_1_1321-1454	-0.99	0.1	0.02	1.64
Q9Y2V2	CHSP1_rna_1_1321-1454	-0.99	0.1	0.02	1.64
P09132	SRP19_rna_1_1329-1454	-0.98	0.1	0.02	1.64
Q96DE0	NUD16_rna_1_1329-1454	-0.99	0.1	0.04	1.64
Q99497	PARK7_rna_1_1329-1454	-0.99	0.1	0.01	1.64
Q9BWF3	RBM4_rna_1_1329-1454	-0.99	0.1	0	1.64
Q9Y2V2	CHSP1_rna_1_1329-1454	-0.78	0.14	0.11	1.64
P62701	RS4X_rna_1_1337-1455	-0.78	0.14	0.09	1.64
P62913	RL11_rna_1_1337-1455	-0.79	0.14	0.06	1.64
P63241	IF5A1_rna_1_1337-1455	-0.79	0.14	0.04	1.64
Q02543	RL18A_rna_1_1337-1455	-0.78	0.14	0.12	1.64
Q6IS14	IF5AL_rna_1_1337-1455	-0.8	0.14	0.13	1.64
Q8TD47	RS4Y2_rna_1_1337-1455	-0.78	0.14	0.06	1.64
A6NMK7	CPS4L_rna_1_1341-1454	-0.79	0.14	0.08	1.64
P62913	RL11_rna_1_1341-1454	-0.78	0.14	0.07	1.64
P63173	RL38_rna_1_1341-1454	-0.79	0.14	0.09	1.64
P63241	IF5A1_rna_1_1341-1454	-0.79	0.14	0.08	1.64
Q02543	RL18A_rna_1_1341-1454	-0.78	0.14	0.3	1.64
Q6IS14	IF5AL_rna_1_1341-1454	-0.72	0.14	0.14	1.64
Q9UK45	LSM7_rna_1_1341-1454	-0.72	0.14	0.13	1.64
Q9GZV4	IF5A2_rna_1_1347-1454	-0.72	0.14	0.1	1.64
Q9NV31	IMP3_rna_1_1347-1454	-0.71	0.14	0.14	1.64
P09132	SRP19_rna_1_1351-1454	-0.72	0.14	0.11	1.64
Q9BWF3	RBM4_rna_1_1351-1454	-0.71	0.14	0.12	1.64
Q9GZV4	IF5A2_rna_1_1351-1454	-0.72	0.14	0.12	1.64
Q9NVM6	DJC17_rna_1_1351-1454	-0.72	0.14	0.18	1.64
Q9UK45	LSM7_rna_1_1351-1454	-0.72	0.14	0.13	1.64
Q9Y2R5	RT17_rna_1_1351-1454	-0.72	0.14	0.07	1.64
P05198	IF2A_rna_1_1256-1452	-0.71	0.14	0.14	1.64
P62899	RL31_rna_1_1256-1452	-0.72	0.14	0.12	1.64
Q9H9Y2	RPF1_rna_1_1256-1452	-0.72	0.14	0.12	1.64
Q9Y2R5	RT17_rna_1_1256-1452	-0.72	0.14	0.11	1.64
P05198	IF2A_rna_1_1260-1454	-0.72	0.14	0.1	1.64
P62851	RS25_rna_1_1260-1454	-0.72	0.14	0.1	1.64
Q86W42	THOC6_rna_1_1260-1454	-0.71	0.14	0.18	1.64
Q96A72	MGN2_rna_1_1260-1454	-0.7	0.14	0.25	1.64
Q9H9Y2	RPF1_rna_1_1260-1454	-0.7	0.14	0.22	1.64
Q9UNP9	PPIE_rna_1_1260-1454	-0.71	0.14	0.14	1.64
P62269	RS18_rna_1_1263-1454	-0.7	0.14	0.16	1.64
Q9UNP9	PPIE_rna_1_1263-1454	-0.7	0.14	0.24	1.64
Q9Y2V2	CHSP1_rna_1_1263-1454	-0.69	0.14	0.17	1.64
P61254	RL26_rna_1_1269-1454	-1.33	0.1	0.01	1.63
Q16540	RM23_rna_1_1269-1454	-1.31	0.1	0	1.63
Q86W42	THOC6_rna_1_1269-1454	-1.32	0.1	0	1.63
Q9H9Y2	RPF1_rna_1_1269-1454	-1.33	0.1	0	1.63
Q9UNP9	PPIE_rna_1_1269-1454	-1.33	0.1	0	1.63
P61254	RL26_rna_1_1272-1454	-1.31	0.1	0	1.63
P62851	RS25_rna_1_1272-1454	-1.31	0.1	0	1.63
Q86W42	THOC6_rna_1_1272-1454	-1.33	0.1	0	1.63
Q9H9Y2	RPF1_rna_1_1272-1454	-1.32	0.1	0	1.63
Q9UNP9	PPIE_rna_1_1272-1454	-1.33	0.1	0	1.63
P47813	IF1AX_rna_1_1275-1454	-1.32	0.1	0	1.63
Q9UNP9	PPIE_rna_1_1275-1454	-1.32	0.1	0	1.63
Q5VWX1	KHDR2_rna_1_1280-1454	-1.33	0.1	0	1.63
Q9Y2V2	CHSP1_rna_1_1280-1454	-1.32	0.1	0	1.63
Q12904	AIMP1_rna_1_1284-1454	-1.32	0.1	0	1.63
P46776	RL27A_rna_1_1292-1454	-1.33	0.1	0	1.63
Q9GZV4	IF5A2_rna_1_1292-1454	-1.33	0.1	0	1.63
Q9HC52	CBX8_rna_1_1292-1454	-1.33	0.1	0	1.63
Q5VWX1	KHDR2_rna_1_1295-1454	-1.33	0.1	0	1.63
Q12904	AIMP1_rna_1_1298-1454	-1.33	0.1	0	1.63
Q5VWX1	KHDR2_rna_1_1298-1454	-0.7	0.14	0.22	1.63
P31483	TIA1_rna_1_1302-1454	-0.7	0.14	0.2	1.63
Q12904	AIMP1_rna_1_1302-1454	-0.7	0.14	0.2	1.63
P31483	TIA1_rna_1_1304-1457	-0.71	0.14	0.2	1.63
P46776	RL27A_rna_1_1304-1457	-0.71	0.14	0.18	1.63
Q13243	SRSF5_rna_1_1304-1457	-0.7	0.14	0.24	1.63
Q96DE0	NUD16_rna_1_1304-1457	-0.7	0.14	0.2	1.63
Q99497	PARK7_rna_1_1304-1457	-0.7	0.14	0.2	1.63
Q9BWF3	RBM4_rna_1_1304-1457	-1.01	0.1	0.02	1.63
Q9GZV4	IF5A2_rna_1_1304-1457	-1	0.1	0	1.63
P31483	TIA1_rna_1_1308-1454	-1	0.1	0.13	1.63
P46776	RL27A_rna_1_1308-1454	-1	0.1	0.01	1.63
Q12904	AIMP1_rna_1_1308-1454	-1	0.1	0.02	1.63
Q9BUL9	RPP25_rna_1_1308-1454	-1	0.1	0	1.63
Q9BWF3	RBM4_rna_1_1308-1454	-1	0.1	0	1.63
A6NMK7	CPS4L_rna_1_1314-1454	-1.01	0.1	0.02	1.63
P61313	RL15_rna_1_1314-1454	-1	0.1	0.02	1.63
Q9BUL9	RPP25_rna_1_1314-1454	-1	0.1	0.02	1.63
P46776	RL27A_rna_1_1316-1454	-1.01	0.1	0	1.63
P63173	RL38_rna_1_1316-1454	-1.01	0.1	0.01	1.63
Q96H35	RBM18_rna_1_1316-1454	-1	0.1	0.11	1.63
Q99547	MPH6_rna_1_1316-1454	-0.82	0.14	0.07	1.63
Q9GZV4	IF5A2_rna_1_1316-1454	-0.81	0.14	0.05	1.63
A6NMK7	CPS4L_rna_1_1321-1454	-0.8	0.14	0.06	1.63
Q13243	SRSF5_rna_1_1321-1454	-0.8	0.14	0.11	1.63
Q5VWX1	KHDR2_rna_1_1321-1454	-0.81	0.14	0.08	1.63
Q96DE0	NUD16_rna_1_1321-1454	-0.8	0.14	0.04	1.63
Q9NV31	IMP3_rna_1_1321-1454	-0.8	0.14	0.05	1.63
A6NMK7	CPS4L_rna_1_1329-1454	-0.82	0.14	0.04	1.63
Q12904	AIMP1_rna_1_1329-1454	-0.8	0.14	0.07	1.63
Q13243	SRSF5_rna_1_1329-1454	-0.74	0.14	0.1	1.63
Q5VWX1	KHDR2_rna_1_1329-1454	-0.73	0.14	0.09	1.63
Q9NV31	IMP3_rna_1_1329-1454	-0.73	0.14	0.11	1.63
A6NC42	DPPA5_rna_1_1337-1455	-0.73	0.14	0.13	1.63
P22090	RS4Y1_rna_1_1337-1455	-0.73	0.14	0.13	1.63
Q969L4	LSM10_rna_1_1337-1455	-0.73	0.14	0.1	1.63
Q9UK45	LSM7_rna_1_1337-1455	-0.73	0.14	0.12	1.63
Q9Y2W6	TDRKH_rna_1_1337-1455	-0.74	0.14	0.11	1.63
P60866	RS20_rna_1_1341-1454	-0.72	0.14	0.31	1.63
P62314	SMD1_rna_1_1341-1454	-0.72	0.14	0.1	1.63
Q14493	SLBP_rna_1_1341-1454	-0.72	0.14	0.17	1.63
Q969L4	LSM10_rna_1_1341-1454	-0.72	0.14	0.16	1.63
Q9HA38	ZMAT3_rna_1_1341-1454	-0.71	0.14	0.34	1.63
Q9Y2W6	TDRKH_rna_1_1341-1454	-0.71	0.14	0.12	1.63
A6NDY0	EPAB2_rna_1_1347-1454	-0.71	0.14	0.2	1.63
A6NMK7	CPS4L_rna_1_1347-1454	-0.71	0.14	0.18	1.63
O95931	CBX7_rna_1_1347-1454	-0.73	0.14	0.11	1.63
P22090	RS4Y1_rna_1_1347-1454	-0.72	0.14	0.17	1.63
P62701	RS4X_rna_1_1347-1454	-1.36	0.1	0	1.62
P62913	RL11_rna_1_1347-1454	-1.35	0.1	0	1.62
P63173	RL38_rna_1_1347-1454	-1.34	0.1	0	1.62
P63241	IF5A1_rna_1_1347-1454	-1.34	0.1	0	1.62
Q6IS14	IF5AL_rna_1_1347-1454	-1.36	0.1	0	1.62
Q8TD47	RS4Y2_rna_1_1347-1454	-1.34	0.1	0	1.62
Q969L4	LSM10_rna_1_1347-1454	-1.35	0.1	0	1.62
Q99547	MPH6_rna_1_1347-1454	-1.34	0.1	0	1.62
Q9UK45	LSM7_rna_1_1347-1454	-1.34	0.1	0	1.62
A6NMK7	CPS4L_rna_1_1351-1454	-1.34	0.1	0	1.62
O60930	RNH1_rna_1_1351-1454	-1.35	0.1	0	1.62
O95639	CPSF4_rna_1_1351-1454	-1.34	0.1	0	1.62
P39019	RS19_rna_1_1351-1454	-1.34	0.1	0	1.62
P61254	RL26_rna_1_1351-1454	-1.36	0.1	0	1.62
P62314	SMD1_rna_1_1351-1454	-1.36	0.1	0	1.62
P62913	RL11_rna_1_1351-1454	-1.35	0.1	0	1.62
P63241	IF5A1_rna_1_1351-1454	-1.34	0.1	0	1.62
Q02543	RL18A_rna_1_1351-1454	-1.35	0.1	0	1.62
Q13595	TRA2A_rna_1_1351-1454	-1.36	0.1	0	1.62
Q53HI1	UNC50_rna_1_1351-1454	-1.36	0.1	0	1.62
Q6IS14	IF5AL_rna_1_1351-1454	-1.35	0.1	0	1.62
Q969L4	LSM10_rna_1_1351-1454	-0.72	0.14	0.15	1.62
Q99547	MPH6_rna_1_1351-1454	-0.72	0.14	0.18	1.62
Q9BYG3	MK67I_rna_1_1351-1454	-0.73	0.14	0.13	1.62
Q9NX07	TSAP1_rna_1_1351-1454	-0.73	0.14	0.15	1.62
Q9Y2R9	RT07_rna_1_1351-1454	-0.72	0.14	0.16	1.62
O95059	RPP14_rna_1_1256-1452	-0.73	0.14	0.12	1.62
P39019	RS19_rna_1_1256-1452	-0.73	0.14	0.19	1.62
P61254	RL26_rna_1_1260-1454	-0.74	0.14	0.08	1.62
P05198	IF2A_rna_1_1263-1454	-0.73	0.14	0.14	1.62
Q86W42	THOC6_rna_1_1263-1454	-0.72	0.14	0.14	1.62
P05198	IF2A_rna_1_1269-1454	-0.73	0.14	0.15	1.62
P09132	SRP19_rna_1_1269-1454	-0.72	0.14	0.12	1.62
P62269	RS18_rna_1_1269-1454	-1.01	0.1	0.01	1.62
P09132	SRP19_rna_1_1272-1454	-1.01	0.1	0	1.62
P62269	RS18_rna_1_1272-1454	-1.02	0.1	0.01	1.62
Q16540	RM23_rna_1_1272-1454	-1.02	0.1	0.02	1.62
P46776	RL27A_rna_1_1275-1454	-1.02	0.1	0	1.62
Q12904	AIMP1_rna_1_1275-1454	-1.02	0.1	0.12	1.62
P67809	YBOX1_rna_1_1280-1454	-1.02	0.1	0.01	1.62
Q5VWX1	KHDR2_rna_1_1284-1454	-1.01	0.1	0	1.62
P31483	TIA1_rna_1_1292-1454	-1.02	0.1	0	1.62
Q13243	SRSF5_rna_1_1292-1454	-1.01	0.1	0	1.62
Q9BWF3	RBM4_rna_1_1292-1454	-1.02	0.1	0	1.62
P31483	TIA1_rna_1_1295-1454	-1.01	0.1	0	1.62
P46776	RL27A_rna_1_1295-1454	-0.83	0.14	0.07	1.62
Q96DE0	NUD16_rna_1_1295-1454	-0.83	0.14	0.06	1.62
Q99497	PARK7_rna_1_1295-1454	-0.84	0.14	0.08	1.62
Q9HC52	CBX8_rna_1_1295-1454	-0.84	0.14	0.04	1.62
P31483	TIA1_rna_1_1298-1454	-0.83	0.14	0.23	1.62
Q9HC52	CBX8_rna_1_1298-1454	-0.85	0.14	0.04	1.62
P46776	RL27A_rna_1_1302-1454	-0.83	0.14	0.08	1.62
Q5VWX1	KHDR2_rna_1_1302-1454	-0.83	0.14	0.03	1.62
Q96DE0	NUD16_rna_1_1302-1454	-0.85	0.14	0.02	1.62
Q99497	PARK7_rna_1_1302-1454	-0.83	0.14	0.05	1.62
Q9BWF3	RBM4_rna_1_1302-1454	-0.84	0.14	0.07	1.62
A6NMK7	CPS4L_rna_1_1304-1457	-0.83	0.14	0.08	1.62
P61313	RL15_rna_1_1304-1457	-0.84	0.14	0.03	1.62
Q9BUL9	RPP25_rna_1_1304-1457	-0.83	0.14	0.04	1.62
Q9NV31	IMP3_rna_1_1304-1457	-0.85	0.14	0.05	1.62
P61313	RL15_rna_1_1308-1454	-0.84	0.14	0.04	1.62
Q13243	SRSF5_rna_1_1308-1454	-0.83	0.14	0.07	1.62
Q5VWX1	KHDR2_rna_1_1308-1454	-0.84	0.14	0.1	1.62
Q9NV31	IMP3_rna_1_1308-1454	-0.75	0.14	0.07	1.62
P46776	RL27A_rna_1_1314-1454	-0.74	0.14	0.1	1.62
P63173	RL38_rna_1_1314-1454	-0.74	0.14	0.1	1.62
Q12904	AIMP1_rna_1_1314-1454	-0.74	0.14	0.16	1.62
Q5VWX1	KHDR2_rna_1_1314-1454	-0.74	0.14	0.1	1.62
Q96H35	RBM18_rna_1_1314-1454	-0.75	0.14	0.07	1.62
Q9GZV4	IF5A2_rna_1_1314-1454	-0.74	0.14	0.14	1.62
A6NC42	DPPA5_rna_1_1316-1454	-0.74	0.14	0.09	1.62
P32969	RL9_rna_1_1316-1454	-0.75	0.14	0.1	1.62
P63241	IF5A1_rna_1_1316-1454	-0.75	0.14	0.24	1.62
Q5JQF8	PAP1M_rna_1_1316-1454	-0.75	0.14	0.12	1.62
Q6IS14	IF5AL_rna_1_1316-1454	-0.75	0.14	0.12	1.62
Q9BRP8	WIBG_rna_1_1316-1454	-0.75	0.14	0.14	1.62
Q9Y3B2	EXOS1_rna_1_1316-1454	-0.74	0.14	0.09	1.62
P63173	RL38_rna_1_1321-1454	-1.39	0.1	0.01	1.61
Q12904	AIMP1_rna_1_1321-1454	-1.38	0.1	0	1.61
P46776	RL27A_rna_1_1329-1454	-1.38	0.1	0	1.61
P61313	RL15_rna_1_1329-1454	-1.38	0.1	0	1.61
A6NDY0	EPAB2_rna_1_1337-1455	-1.38	0.1	0	1.61
O95931	CBX7_rna_1_1337-1455	-1.38	0.1	0	1.61
P06748	NPM_rna_1_1337-1455	-1.38	0.1	0	1.61
P30050	RL12_rna_1_1337-1455	-1.39	0.1	0	1.61
P60866	RS20_rna_1_1337-1455	-1.37	0.1	0	1.61
P62314	SMD1_rna_1_1337-1455	-0.75	0.14	0.14	1.61
Q9H814	PHAX_rna_1_1337-1455	-0.76	0.14	0.08	1.61
A6NC42	DPPA5_rna_1_1341-1454	-0.75	0.14	0.11	1.61
O95639	CPSF4_rna_1_1341-1454	-0.75	0.14	0.13	1.61
P30050	RL12_rna_1_1341-1454	-0.75	0.14	0.11	1.61
Q6I9Y2	THOC7_rna_1_1341-1454	-0.75	0.14	0.13	1.61
Q96AH0	SOSB2_rna_1_1341-1454	-0.76	0.14	0.1	1.61
Q9NX07	TSAP1_rna_1_1341-1454	-0.75	0.14	0.12	1.61
A6NC42	DPPA5_rna_1_1347-1454	-0.76	0.14	0.11	1.61
P60866	RS20_rna_1_1347-1454	-0.74	0.14	0.31	1.61
P62314	SMD1_rna_1_1347-1454	-0.76	0.14	0.1	1.61
Q02543	RL18A_rna_1_1347-1454	-1.03	0.1	0	1.61
Q12904	AIMP1_rna_1_1347-1454	-1.04	0.1	0.01	1.61
O95218	ZRAB2_rna_1_1351-1454	-1.03	0.1	0	1.61
P25786	PSA1_rna_1_1351-1454	-1.03	0.1	0	1.61
P30050	RL12_rna_1_1351-1454	-1.03	0.1	0.02	1.61
P46781	RS9_rna_1_1351-1454	-1.04	0.1	0	1.61
P60866	RS20_rna_1_1351-1454	-1.03	0.1	0	1.61
P63173	RL38_rna_1_1351-1454	-1.03	0.1	0.01	1.61
P84098	RL19_rna_1_1351-1454	-1.03	0.1	0.02	1.61
Q12904	AIMP1_rna_1_1351-1454	-1.03	0.1	0	1.61
Q16560	U1SBP_rna_1_1351-1454	-1.03	0.1	0	1.61
Q96AH0	SOSB2_rna_1_1351-1454	-1.03	0.1	0.02	1.61
P46779	RL28_rna_1_1256-1452	-0.87	0.1	0.03	1.61
P62851	RS25_rna_1_1256-1452	-0.87	0.1	0.01	1.61
Q86W42	THOC6_rna_1_1256-1452	-0.87	0.1	0.06	1.61
P09132	SRP19_rna_1_1260-1454	-0.86	0.1	0.02	1.61
P62269	RS18_rna_1_1260-1454	-0.86	0.1	0.05	1.61
Q16540	RM23_rna_1_1260-1454	-0.85	0.1	0.02	1.61
P47813	IF1AX_rna_1_1263-1454	-0.87	0.1	0.05	1.61
Q9H9Y2	RPF1_rna_1_1263-1454	-0.86	0.1	0.05	1.61
Q9Y2V2	CHSP1_rna_1_1269-1454	-0.87	0.1	0.02	1.61
Q9Y2V2	CHSP1_rna_1_1272-1454	-0.87	0.1	0.17	1.61
Q5VWX1	KHDR2_rna_1_1275-1454	-0.86	0.1	0.04	1.61
Q9GZV4	IF5A2_rna_1_1275-1454	-0.87	0.1	0.03	1.61
Q86W42	THOC6_rna_1_1280-1454	-0.76	0.14	0.09	1.61
P46776	RL27A_rna_1_1284-1454	-0.75	0.14	0.06	1.61
A6NC42	DPPA5_rna_1_1292-1454	-0.77	0.14	0.15	1.61
A6NMK7	CPS4L_rna_1_1292-1454	-0.76	0.14	0.09	1.61
P47813	IF1AX_rna_1_1292-1454	-0.77	0.14	0.16	1.61
P61313	RL15_rna_1_1292-1454	-0.77	0.14	0.06	1.61
Q12904	AIMP1_rna_1_1292-1454	-0.77	0.14	0.07	1.61
Q96DE0	NUD16_rna_1_1292-1454	-0.75	0.14	0.06	1.61
Q99497	PARK7_rna_1_1292-1454	-0.77	0.14	0.1	1.61
Q99547	MPH6_rna_1_1292-1454	-0.75	0.14	0.15	1.61
Q9NV31	IMP3_rna_1_1292-1454	-0.77	0.14	0.15	1.61
Q86W42	THOC6_rna_1_1295-1454	-0.76	0.14	0.1	1.61
Q9BUL9	RPP25_rna_1_1295-1454	-0.75	0.14	0.16	1.61
Q9BWF3	RBM4_rna_1_1295-1454	-0.77	0.14	0.1	1.61
Q9GZV4	IF5A2_rna_1_1295-1454	-0.75	0.14	0.05	1.61
Q9NV31	IMP3_rna_1_1295-1454	-0.77	0.14	0.22	1.61
P46776	RL27A_rna_1_1298-1454	-1.41	0.1	0	1.6
Q96DE0	NUD16_rna_1_1298-1454	-1.41	0.1	0	1.6
Q99497	PARK7_rna_1_1298-1454	-1.41	0.1	0	1.6
Q9BWF3	RBM4_rna_1_1298-1454	-1.39	0.1	0	1.6
A6NMK7	CPS4L_rna_1_1302-1454	-1.42	0.1	0	1.6
P61313	RL15_rna_1_1302-1454	-1.41	0.1	0	1.6
Q13243	SRSF5_rna_1_1302-1454	-1.4	0.1	0	1.6
Q9GZV4	IF5A2_rna_1_1302-1454	-1.4	0.1	0	1.6
Q9NV31	IMP3_rna_1_1302-1454	-1.4	0.1	0	1.6
A6NC42	DPPA5_rna_1_1304-1457	-1.41	0.1	0	1.6
Q12904	AIMP1_rna_1_1304-1457	-1.41	0.1	0	1.6
Q5VWX1	KHDR2_rna_1_1304-1457	-0.78	0.14	0.07	1.6
Q99547	MPH6_rna_1_1304-1457	-0.78	0.14	0.09	1.6
A6NMK7	CPS4L_rna_1_1308-1454	-0.76	0.14	0.07	1.6
Q9GZV4	IF5A2_rna_1_1308-1454	-0.78	0.14	0.29	1.6
A6NC42	DPPA5_rna_1_1314-1454	-0.77	0.14	0.11	1.6
P32969	RL9_rna_1_1314-1454	-0.78	0.14	0.12	1.6
Q99547	MPH6_rna_1_1314-1454	-0.78	0.14	0.1	1.6
P52815	RM12_rna_1_1316-1454	-0.78	0.14	0.07	1.6
P62913	RL11_rna_1_1316-1454	-0.76	0.14	0.07	1.6
Q12904	AIMP1_rna_1_1316-1454	-0.78	0.14	0.09	1.6
Q5VWX1	KHDR2_rna_1_1316-1454	-0.77	0.14	0.1	1.6
Q86U42	PABP2_rna_1_1316-1454	-0.77	0.14	0.1	1.6
Q86V81	THOC4_rna_1_1316-1454	-0.78	0.14	0.09	1.6
Q969L4	LSM10_rna_1_1316-1454	-1.05	0.1	0.01	1.6
A6NC42	DPPA5_rna_1_1321-1454	-1.04	0.1	0	1.6
P46776	RL27A_rna_1_1321-1454	-1.05	0.1	0	1.6
P61313	RL15_rna_1_1321-1454	-1.05	0.1	0	1.6
Q96H35	RBM18_rna_1_1321-1454	-1.04	0.1	0	1.6
Q99547	MPH6_rna_1_1321-1454	-1.05	0.1	0	1.6
Q9BUL9	RPP25_rna_1_1321-1454	-1.05	0.1	0	1.6
Q9GZV4	IF5A2_rna_1_1321-1454	-1.05	0.1	0	1.6
A6NC42	DPPA5_rna_1_1329-1454	-1.05	0.1	0.01	1.6
O75683	SURF6_rna_1_1329-1454	-1.04	0.1	0	1.6
P63173	RL38_rna_1_1329-1454	-1.04	0.1	0.01	1.6
Q96H35	RBM18_rna_1_1329-1454	-1.05	0.1	0	1.6
Q99547	MPH6_rna_1_1329-1454	-0.9	0.1	0.01	1.6
Q9BUL9	RPP25_rna_1_1329-1454	-0.89	0.1	0.04	1.6
Q9GZV4	IF5A2_rna_1_1329-1454	-0.88	0.1	0.24	1.6
P00374	DYR_rna_1_1337-1455	-0.9	0.1	0.01	1.6
Q15696	U2AFM_rna_1_1337-1455	-0.9	0.1	0.05	1.6
Q5VWX1	KHDR2_rna_1_1337-1455	-0.9	0.1	0.05	1.6
Q8N9N8	EIF1A_rna_1_1337-1455	-0.78	0.14	0.02	1.6
Q93062	RBPMS_rna_1_1337-1455	-0.77	0.14	0.15	1.6
Q96AH0	SOSB2_rna_1_1337-1455	-0.78	0.14	0.08	1.6
Q9BQ04	RBM4B_rna_1_1337-1455	-0.78	0.14	0.05	1.6
Q9HC16	ABC3G_rna_1_1337-1455	-0.77	0.14	0.05	1.6
P00374	DYR_rna_1_1341-1454	-0.78	0.14	0.07	1.6
P46781	RS9_rna_1_1341-1454	-0.77	0.14	0.08	1.6
P62081	RS7_rna_1_1341-1454	-0.77	0.14	0.43	1.6
P62888	RL30_rna_1_1341-1454	-0.78	0.14	0.07	1.6
Q12904	AIMP1_rna_1_1341-1454	-0.78	0.14	0.08	1.6
Q13595	TRA2A_rna_1_1341-1454	-0.78	0.14	0.1	1.6
Q15696	U2AFM_rna_1_1341-1454	-0.78	0.14	0.08	1.6
Q93062	RBPMS_rna_1_1341-1454	-0.79	0.14	0.11	1.6
Q9BQ04	RBM4B_rna_1_1341-1454	-0.78	0.14	0.09	1.6
Q9BYG3	MK67I_rna_1_1341-1454	-0.78	0.14	0.1	1.6
Q9HC16	ABC3G_rna_1_1341-1454	-1.44	0.1	0	1.59
Q9NVM6	DJC17_rna_1_1341-1454	-1.42	0.1	0	1.59
P30050	RL12_rna_1_1347-1454	-1.44	0.1	0	1.59
Q5VWX1	KHDR2_rna_1_1347-1454	-1.42	0.1	0	1.59
Q9HA38	ZMAT3_rna_1_1347-1454	-1.43	0.1	0	1.59
Q9Y2W6	TDRKH_rna_1_1347-1454	-1.42	0.1	0	1.59
A6NC42	DPPA5_rna_1_1351-1454	-1.44	0.1	0	1.59
P00374	DYR_rna_1_1351-1454	-1.43	0.1	0	1.59
P62081	RS7_rna_1_1351-1454	-1.43	0.1	0	1.59
Q93062	RBPMS_rna_1_1351-1454	-1.42	0.1	0	1.59
Q96J01	THOC3_rna_1_1351-1454	-0.79	0.14	0.06	1.59
Q9UBP6	TRMB_rna_1_1351-1454	-0.79	0.14	0.07	1.59
Q9Y2W6	TDRKH_rna_1_1351-1454	-0.81	0.14	0.07	1.59
Q9Y3A4	RRP7A_rna_1_1351-1454	-0.79	0.14	0.08	1.59
Q9UNP9	PPIE_rna_1_1256-1452	-0.81	0.14	0.09	1.59
Q9Y2V2	CHSP1_rna_1_1260-1454	-1.07	0.1	0	1.59
P67809	YBOX1_rna_1_1275-1454	-1.06	0.1	0	1.59
P31483	TIA1_rna_1_1280-1454	-1.07	0.1	0.03	1.59
P46776	RL27A_rna_1_1280-1454	-1.06	0.1	0	1.59
P47813	IF1AX_rna_1_1280-1454	-1.06	0.1	0.01	1.59
Q96DE0	NUD16_rna_1_1280-1454	-1.07	0.1	0	1.59
Q9H9Y2	RPF1_rna_1_1280-1454	-1.06	0.1	0.04	1.59
P31483	TIA1_rna_1_1284-1454	-1.07	0.1	0	1.59
P47813	IF1AX_rna_1_1284-1454	-1.06	0.1	0.01	1.59
P67809	YBOX1_rna_1_1284-1454	-1.07	0.1	0	1.59
Q96DE0	NUD16_rna_1_1284-1454	-1.07	0.1	0	1.59
Q9BWF3	RBM4_rna_1_1284-1454	-1.06	0.1	0.01	1.59
Q9GZV4	IF5A2_rna_1_1284-1454	-1.06	0.1	0.01	1.59
P63241	IF5A1_rna_1_1292-1454	-1.06	0.1	0	1.59
Q5VWX1	KHDR2_rna_1_1292-1454	-0.9	0.1	0.04	1.59
Q6IS14	IF5AL_rna_1_1292-1454	-0.93	0.1	0.03	1.59
A6NC42	DPPA5_rna_1_1295-1454	-0.91	0.1	0.01	1.59
A6NMK7	CPS4L_rna_1_1295-1454	-0.92	0.1	0.06	1.59
P61313	RL15_rna_1_1295-1454	-0.91	0.1	0	1.59
P67809	YBOX1_rna_1_1295-1454	-0.92	0.1	0	1.59
A6NC42	DPPA5_rna_1_1298-1454	-0.92	0.1	0.01	1.59
A6NMK7	CPS4L_rna_1_1298-1454	-0.9	0.1	0.01	1.59
P67809	YBOX1_rna_1_1298-1454	-0.92	0.1	0.02	1.59
Q86W42	THOC6_rna_1_1298-1454	-0.9	0.1	0.2	1.59
Q9GZV4	IF5A2_rna_1_1298-1454	-0.9	0.1	0.13	1.59
Q9NV31	IMP3_rna_1_1298-1454	-0.91	0.1	0.04	1.59
A6NC42	DPPA5_rna_1_1302-1454	-0.91	0.1	0.02	1.59
Q9BUL9	RPP25_rna_1_1302-1454	-0.79	0.14	0.04	1.59
P63173	RL38_rna_1_1304-1457	-0.79	0.14	0.09	1.59
P63241	IF5A1_rna_1_1304-1457	-0.8	0.14	0.16	1.59
Q6IS14	IF5AL_rna_1_1304-1457	-0.79	0.14	0.04	1.59
Q96H35	RBM18_rna_1_1304-1457	-0.78	0.14	0.06	1.59
A6NC42	DPPA5_rna_1_1308-1454	-0.79	0.14	0.07	1.59
P52815	RM12_rna_1_1308-1454	-0.79	0.14	0.06	1.59
P63173	RL38_rna_1_1308-1454	-0.79	0.14	0.03	1.59
Q86U42	PABP2_rna_1_1308-1454	-0.79	0.14	0.04	1.59
Q8WU68	U2AF4_rna_1_1308-1454	-0.79	0.14	0.05	1.59
Q969L4	LSM10_rna_1_1308-1454	-0.79	0.14	0.07	1.59
Q96H35	RBM18_rna_1_1308-1454	-0.78	0.14	0.09	1.59
Q99547	MPH6_rna_1_1308-1454	-0.79	0.14	0.05	1.59
O75683	SURF6_rna_1_1314-1454	-0.8	0.14	0.05	1.59
P52815	RM12_rna_1_1314-1454	-0.81	0.14	0.02	1.59
P60866	RS20_rna_1_1314-1454	-0.79	0.14	0.12	1.59
P62913	RL11_rna_1_1314-1454	-0.8	0.14	0.04	1.59
P63241	IF5A1_rna_1_1314-1454	-0.81	0.14	0.1	1.59
Q5JQF8	PAP1M_rna_1_1314-1454	-0.81	0.14	0.27	1.59
Q6IS14	IF5AL_rna_1_1314-1454	-0.81	0.14	0.06	1.59
Q86U42	PABP2_rna_1_1314-1454	-0.81	0.14	0.12	1.59
Q8WU68	U2AF4_rna_1_1314-1454	-1.47	0.1	0	1.58
Q969L4	LSM10_rna_1_1314-1454	-1.45	0.1	0.02	1.58
Q9BRP8	WIBG_rna_1_1314-1454	-1.44	0.1	0	1.58
Q9Y3B2	EXOS1_rna_1_1314-1454	-1.45	0.1	0	1.58
O75683	SURF6_rna_1_1316-1454	-1.46	0.1	0	1.58
P30050	RL12_rna_1_1316-1454	-1.47	0.1	0	1.58
P60866	RS20_rna_1_1316-1454	-1.44	0.1	0	1.58
Q02543	RL18A_rna_1_1316-1454	-1.47	0.1	0	1.58
Q8WU68	U2AF4_rna_1_1316-1454	-1.46	0.1	0	1.58
Q9BQ04	RBM4B_rna_1_1316-1454	-0.83	0.14	0.02	1.58
Q9H814	PHAX_rna_1_1316-1454	-0.82	0.14	0.07	1.58
Q9HC16	ABC3G_rna_1_1316-1454	-0.82	0.14	0.04	1.58
O75683	SURF6_rna_1_1321-1454	-0.81	0.14	0.23	1.58
P60866	RS20_rna_1_1321-1454	-0.83	0.14	0.06	1.58
Q969L4	LSM10_rna_1_1321-1454	-0.81	0.14	0.05	1.58
Q969L4	LSM10_rna_1_1329-1454	-0.83	0.14	0.04	1.58
Q9BQ04	RBM4B_rna_1_1329-1454	-0.83	0.14	0.04	1.58
O75683	SURF6_rna_1_1337-1455	-1.07	0.1	0	1.58
P46781	RS9_rna_1_1337-1455	-1.08	0.1	0	1.58
P62081	RS7_rna_1_1337-1455	-1.07	0.1	0	1.58
P62280	RS11_rna_1_1337-1455	-1.08	0.1	0	1.58
P62888	RL30_rna_1_1337-1455	-1.08	0.1	0.1	1.58
Q07020	RL18_rna_1_1337-1455	-1.08	0.1	0	1.58
Q12904	AIMP1_rna_1_1337-1455	-1.08	0.1	0.11	1.58
Q13151	ROA0_rna_1_1337-1455	-1.08	0.1	0	1.58
Q3MIT2	PUS10_rna_1_1337-1455	-1.07	0.1	0.01	1.58
Q6I9Y2	THOC7_rna_1_1337-1455	-1.08	0.1	0	1.58
Q9ULC4	MCTS1_rna_1_1337-1455	-1.07	0.1	0.01	1.58
O95218	ZRAB2_rna_1_1341-1454	-1.08	0.1	0.01	1.58
P62280	RS11_rna_1_1341-1454	-1.08	0.1	0	1.58
P84098	RL19_rna_1_1341-1454	-1.08	0.1	0.01	1.58
Q07020	RL18_rna_1_1341-1454	-1.08	0.1	0.07	1.58
Q13151	ROA0_rna_1_1341-1454	-1.07	0.1	0.01	1.58
Q53HI1	UNC50_rna_1_1341-1454	-1.08	0.1	0.01	1.58
Q5VWX1	KHDR2_rna_1_1341-1454	-1.08	0.1	0.07	1.58
Q8N9N8	EIF1A_rna_1_1341-1454	-1.08	0.1	0.01	1.58
Q96J01	THOC3_rna_1_1341-1454	-1.08	0.1	0	1.58
Q9H814	PHAX_rna_1_1341-1454	-0.93	0.1	0.01	1.58
Q9ULC4	MCTS1_rna_1_1341-1454	-0.95	0.1	0.01	1.58
O95639	CPSF4_rna_1_1347-1454	-0.93	0.1	0.02	1.58
P62888	RL30_rna_1_1347-1454	-0.93	0.1	0.27	1.58
Q14493	SLBP_rna_1_1347-1454	-0.93	0.1	0	1.58
Q15696	U2AFM_rna_1_1347-1454	-0.95	0.1	0.01	1.58
Q96AH0	SOSB2_rna_1_1347-1454	-0.94	0.1	0.01	1.58
Q9BQ04	RBM4B_rna_1_1347-1454	-0.95	0.1	0.19	1.58
Q9BYG3	MK67I_rna_1_1347-1454	-0.94	0.1	0.01	1.58
Q9HC16	ABC3G_rna_1_1347-1454	-0.93	0.1	0.03	1.58
Q9NVM6	DJC17_rna_1_1347-1454	-0.81	0.14	0.04	1.58
Q9NX07	TSAP1_rna_1_1347-1454	-0.8	0.14	0.06	1.58
O75940	SPF30_rna_1_1351-1454	-0.81	0.14	0.01	1.58
P18124	RL7_rna_1_1351-1454	-0.8	0.14	0.04	1.58
P62888	RL30_rna_1_1351-1454	-0.81	0.14	0.05	1.58
Q07020	RL18_rna_1_1351-1454	-0.81	0.14	0.02	1.58
Q15696	U2AFM_rna_1_1351-1454	-0.81	0.14	0.32	1.58
Q5RKV6	EXOS6_rna_1_1351-1454	-0.8	0.14	0.05	1.58
Q7Z2W9	RM21_rna_1_1351-1454	-0.8	0.14	0.03	1.58
Q9BQ04	RBM4B_rna_1_1351-1454	-0.83	0.14	0.03	1.58
Q9HC16	ABC3G_rna_1_1351-1454	-0.82	0.14	0.05	1.58
Q9ULC4	MCTS1_rna_1_1351-1454	-0.82	0.14	0.07	1.58
Q96A72	MGN2_rna_1_1256-1452	-0.82	0.14	0.02	1.58
P46776	RL27A_rna_1_1263-1454	-0.83	0.14	0.06	1.58
P31483	TIA1_rna_1_1269-1454	-0.82	0.14	0.08	1.58
P46776	RL27A_rna_1_1269-1454	-0.83	0.14	0.05	1.58
Q96DE0	NUD16_rna_1_1269-1454	-0.82	0.14	0.06	1.58
P47813	IF1AX_rna_1_1272-1454	-1.49	0.1	0	1.57
A6NC42	DPPA5_rna_1_1275-1454	-1.5	0.1	0	1.57
P31483	TIA1_rna_1_1275-1454	-1.49	0.1	0	1.57
Q86W42	THOC6_rna_1_1275-1454	-1.49	0.1	0	1.57
Q96DE0	NUD16_rna_1_1275-1454	-1.48	0.1	0	1.57
Q9BWF3	RBM4_rna_1_1275-1454	-1.48	0.1	0	1.57
A6NC42	DPPA5_rna_1_1280-1454	-1.47	0.1	0	1.57
P05198	IF2A_rna_1_1280-1454	-1.49	0.1	0	1.57
Q9BWF3	RBM4_rna_1_1280-1454	-1.47	0.1	0	1.57
Q9GZV4	IF5A2_rna_1_1280-1454	-1.49	0.1	0	1.57
A6NC42	DPPA5_rna_1_1284-1454	-1.48	0.1	0	1.57
A6NMK7	CPS4L_rna_1_1284-1454	-1.48	0.1	0	1.57
Q86W42	THOC6_rna_1_1284-1454	-1.49	0.1	0	1.57
Q99497	PARK7_rna_1_1284-1454	-1.47	0.1	0	1.57
Q9HC52	CBX8_rna_1_1284-1454	-1.49	0.1	0	1.57
Q9NV31	IMP3_rna_1_1284-1454	-1.48	0.1	0	1.57
P60866	RS20_rna_1_1292-1454	-1.49	0.1	0	1.57
P63173	RL38_rna_1_1292-1454	-1.49	0.1	0	1.57
Q969L4	LSM10_rna_1_1292-1454	-1.47	0.1	0	1.57
Q9BUL9	RPP25_rna_1_1292-1454	-0.84	0.14	0.05	1.57
P47813	IF1AX_rna_1_1295-1454	-0.84	0.14	0.04	1.57
P60866	RS20_rna_1_1295-1454	-0.84	0.14	0.03	1.57
Q13243	SRSF5_rna_1_1295-1454	-0.85	0.14	0.02	1.57
Q8WU68	U2AF4_rna_1_1295-1454	-0.84	0.14	0.06	1.57
Q969L4	LSM10_rna_1_1295-1454	-0.85	0.1	0.04	1.57
Q9H9Y2	RPF1_rna_1_1295-1454	-0.84	0.14	0.05	1.57
P47813	IF1AX_rna_1_1298-1454	-0.83	0.14	0.1	1.57
P61313	RL15_rna_1_1298-1454	-0.83	0.14	0.04	1.57
Q13243	SRSF5_rna_1_1298-1454	-0.84	0.14	0.08	1.57
O75683	SURF6_rna_1_1302-1454	-1.1	0.1	0	1.57
P47813	IF1AX_rna_1_1302-1454	-1.09	0.1	0	1.57
P60866	RS20_rna_1_1302-1454	-1.1	0.1	0	1.57
P63173	RL38_rna_1_1302-1454	-1.09	0.1	0	1.57
P67809	YBOX1_rna_1_1302-1454	-1.09	0.1	0	1.57
Q86W42	THOC6_rna_1_1302-1454	-1.09	0.1	0	1.57
Q969L4	LSM10_rna_1_1302-1454	-1.09	0.1	0	1.57
Q99547	MPH6_rna_1_1302-1454	-1.1	0.1	0.01	1.57
P32969	RL9_rna_1_1304-1457	-1.09	0.1	0	1.57
P47813	IF1AX_rna_1_1304-1457	-1.09	0.1	0	1.57
P52815	RM12_rna_1_1304-1457	-1.09	0.1	0.04	1.57
P60866	RS20_rna_1_1304-1457	-1.09	0.1	0	1.57
Q5JQF8	PAP1M_rna_1_1304-1457	-1.1	0.1	0.03	1.57
Q86U42	PABP2_rna_1_1304-1457	-1.09	0.1	0.06	1.57
Q8WU68	U2AF4_rna_1_1304-1457	-1.09	0.1	0.07	1.57
Q969L4	LSM10_rna_1_1304-1457	-1.1	0.1	0	1.57
Q9BRP8	WIBG_rna_1_1304-1457	-1.09	0.1	0	1.57
Q9Y3B2	EXOS1_rna_1_1304-1457	-1.09	0.1	0	1.57
O75683	SURF6_rna_1_1308-1454	-1.09	0.1	0.04	1.57
P06748	NPM_rna_1_1308-1454	-1.09	0.1	0	1.57
P32969	RL9_rna_1_1308-1454	-1.09	0.1	0	1.57
P60866	RS20_rna_1_1308-1454	-1.1	0.1	0.02	1.57
P62913	RL11_rna_1_1308-1454	-0.97	0.1	0.02	1.57
P63241	IF5A1_rna_1_1308-1454	-0.95	0.1	0.01	1.57
P67809	YBOX1_rna_1_1308-1454	-0.95	0.1	0.01	1.57
Q01081	U2AF1_rna_1_1308-1454	-0.98	0.1	0	1.57
Q5JQF8	PAP1M_rna_1_1308-1454	-0.96	0.1	0.01	1.57
Q6IS14	IF5AL_rna_1_1308-1454	-0.97	0.1	0	1.57
Q86V81	THOC4_rna_1_1308-1454	-0.97	0.1	0.02	1.57
Q86W42	THOC6_rna_1_1308-1454	-0.97	0.1	0.16	1.57
Q9BRP8	WIBG_rna_1_1308-1454	-0.96	0.1	0.01	1.57
Q9Y3B2	EXOS1_rna_1_1308-1454	-0.98	0.1	0.11	1.57
Q01081	U2AF1_rna_1_1314-1454	-0.96	0.1	0.01	1.57
Q86V81	THOC4_rna_1_1314-1454	-0.96	0.1	0	1.57
Q9BQ04	RBM4B_rna_1_1314-1454	-0.82	0.14	0.01	1.57
Q9HC16	ABC3G_rna_1_1314-1454	-0.81	0.14	0.03	1.57
A6NDY0	EPAB2_rna_1_1316-1454	-0.82	0.14	0.07	1.57
O60870	KIN17_rna_1_1316-1454	-0.82	0.14	0.01	1.57
Q01081	U2AF1_rna_1_1316-1454	-0.81	0.14	0.05	1.57
Q13151	ROA0_rna_1_1316-1454	-0.82	0.14	0.03	1.57
Q15696	U2AFM_rna_1_1316-1454	-0.81	0.14	0.03	1.57
Q8N9N8	EIF1A_rna_1_1316-1454	-0.82	0.14	0.04	1.57
Q9UK45	LSM7_rna_1_1316-1454	-0.81	0.14	0.41	1.57
O60870	KIN17_rna_1_1321-1454	-0.82	0.14	0.13	1.57
P32969	RL9_rna_1_1321-1454	-0.82	0.14	0.02	1.57
P52815	RM12_rna_1_1321-1454	-0.81	0.14	0.04	1.57
P62913	RL11_rna_1_1321-1454	-0.82	0.14	0.05	1.57
P63241	IF5A1_rna_1_1321-1454	-0.82	0.14	0.04	1.57
P67809	YBOX1_rna_1_1321-1454	-0.82	0.14	0.04	1.57
Q5JQF8	PAP1M_rna_1_1321-1454	-0.82	0.14	0.31	1.57
Q6IS14	IF5AL_rna_1_1321-1454	-0.82	0.14	0.05	1.57
Q9BQ04	RBM4B_rna_1_1321-1454	-0.82	0.14	0.16	1.57
Q9HC16	ABC3G_rna_1_1321-1454	-0.84	0.14	0.06	1.57
Q9Y3B2	EXOS1_rna_1_1321-1454	-0.84	0.14	0.11	1.57
O60870	KIN17_rna_1_1329-1454	-0.85	0.1	0.12	1.57
P32969	RL9_rna_1_1329-1454	-0.84	0.14	0.08	1.57
P52815	RM12_rna_1_1329-1454	-1.51	0.1	0	1.56
P60866	RS20_rna_1_1329-1454	-1.52	0.1	0	1.56
P62913	RL11_rna_1_1329-1454	-1.51	0.1	0	1.56
P63241	IF5A1_rna_1_1329-1454	-1.51	0.1	0	1.56
P67809	YBOX1_rna_1_1329-1454	-1.5	0.1	0	1.56
Q15696	U2AFM_rna_1_1329-1454	-1.52	0.1	0	1.56
Q5JQF8	PAP1M_rna_1_1329-1454	-1.5	0.1	0.01	1.56
Q6IS14	IF5AL_rna_1_1329-1454	-1.52	0.1	0	1.56
Q86W42	THOC6_rna_1_1329-1454	-1.5	0.1	0	1.56
Q8WU68	U2AF4_rna_1_1329-1454	-0.85	0.1	0.07	1.56
Q9HC16	ABC3G_rna_1_1329-1454	-0.86	0.1	0.02	1.56
O60870	KIN17_rna_1_1337-1455	-0.86	0.1	0.01	1.56
O95639	CPSF4_rna_1_1337-1455	-0.87	0.1	0.04	1.56
P55795	HNRH2_rna_1_1337-1455	-0.86	0.1	0.04	1.56
P84103	SRSF3_rna_1_1337-1455	-0.87	0.1	0.07	1.56
Q14493	SLBP_rna_1_1337-1455	-0.87	0.1	0.15	1.56
Q96AZ6	ISG20_rna_1_1337-1455	-0.87	0.1	0.04	1.56
Q9HA38	ZMAT3_rna_1_1337-1455	-0.87	0.1	0.04	1.56
Q9NX07	TSAP1_rna_1_1337-1455	-0.86	0.1	0.2	1.56
Q9UGY1	NOL12_rna_1_1337-1455	-1.1	0.1	0	1.56
O75683	SURF6_rna_1_1341-1454	-1.11	0.1	0	1.56
O95503	CBX6_rna_1_1341-1454	-1.11	0.1	0	1.56
P05386	RLA1_rna_1_1341-1454	-1.11	0.1	0	1.56
Q16637	SMN_rna_1_1341-1454	-1.1	0.1	0.01	1.56
Q3MIT2	PUS10_rna_1_1341-1454	-1.11	0.1	0	1.56
Q96AZ6	ISG20_rna_1_1341-1454	-1.12	0.1	0	1.56
Q9UGY1	NOL12_rna_1_1341-1454	-1.1	0.1	0.01	1.56
Q9Y2R9	RT07_rna_1_1341-1454	-1.11	0.1	0.01	1.56
Q9Y4Z0	LSM4_rna_1_1341-1454	-1.12	0.1	0.01	1.56
O75683	SURF6_rna_1_1347-1454	-1.11	0.1	0	1.56
P05386	RLA1_rna_1_1347-1454	-1.1	0.1	0	1.56
P62081	RS7_rna_1_1347-1454	-1.11	0.1	0	1.56
Q07020	RL18_rna_1_1347-1454	-1.11	0.1	0	1.56
Q13151	ROA0_rna_1_1347-1454	-1.11	0.1	0.08	1.56
Q13595	TRA2A_rna_1_1347-1454	-1.1	0.1	0	1.56
Q6I9Y2	THOC7_rna_1_1347-1454	-1.11	0.1	0	1.56
Q86W42	THOC6_rna_1_1347-1454	-1.1	0.1	0	1.56
Q8N9N8	EIF1A_rna_1_1347-1454	-0.99	0.1	0	1.56
Q93062	RBPMS_rna_1_1347-1454	-0.99	0.1	0	1.56
Q96J01	THOC3_rna_1_1347-1454	-0.99	0.1	0	1.56
Q9Y4Z0	LSM4_rna_1_1347-1454	-1	0.1	0.03	1.56
A6NMX2	I4E1B_rna_1_1351-1454	-0.99	0.1	0	1.56
O75792	RNH2A_rna_1_1351-1454	-1	0.1	0.01	1.56
O95503	CBX6_rna_1_1351-1454	-0.99	0.1	0.1	1.56
O95707	RPP29_rna_1_1351-1454	-1	0.1	0	1.56
P05386	RLA1_rna_1_1351-1454	-0.99	0.1	0.01	1.56
P62280	RS11_rna_1_1351-1454	-1	0.1	0.1	1.56
Q13151	ROA0_rna_1_1351-1454	-0.98	0.1	0.01	1.56
Q16637	SMN_rna_1_1351-1454	-0.98	0.1	0.07	1.56
Q5VWX1	KHDR2_rna_1_1351-1454	-0.98	0.1	0.01	1.56
Q86W42	THOC6_rna_1_1351-1454	-0.99	0.1	0.01	1.56
Q8N9N8	EIF1A_rna_1_1351-1454	-1	0.1	0.01	1.56
Q8N9W6	BOLL_rna_1_1351-1454	-0.99	0.1	0	1.56
Q8WY41	NANO1_rna_1_1351-1454	-0.83	0.14	0.02	1.56
Q96AZ6	ISG20_rna_1_1351-1454	-0.83	0.14	0.34	1.56
Q96B26	EXOS8_rna_1_1351-1454	-0.84	0.14	0.04	1.56
Q9UGY1	NOL12_rna_1_1351-1454	-0.83	0.14	0.05	1.56
P61254	RL26_rna_1_1256-1452	-0.83	0.14	0.03	1.56
P62269	RS18_rna_1_1256-1452	-0.83	0.14	0.02	1.56
P09001	RM03_rna_1_1260-1454	-0.83	0.14	0.14	1.56
P31483	TIA1_rna_1_1260-1454	-0.83	0.14	0.09	1.56
Q96DE0	NUD16_rna_1_1260-1454	-0.83	0.14	0.36	1.56
A6NC42	DPPA5_rna_1_1263-1454	-0.84	0.14	0.05	1.56
P31483	TIA1_rna_1_1263-1454	-0.84	0.14	0.35	1.56
Q96DE0	NUD16_rna_1_1263-1454	-0.83	0.14	0.02	1.56
Q9GZV4	IF5A2_rna_1_1263-1454	-0.84	0.14	0.13	1.56
A6NMK7	CPS4L_rna_1_1269-1454	-0.83	0.14	0.04	1.56
O75683	SURF6_rna_1_1269-1454	-0.87	0.1	0.06	1.56
P09001	RM03_rna_1_1269-1454	-0.87	0.1	0.02	1.56
P47813	IF1AX_rna_1_1269-1454	-0.86	0.1	0.01	1.56
Q99497	PARK7_rna_1_1269-1454	-0.87	0.1	0.05	1.56
Q9NV31	IMP3_rna_1_1269-1454	-0.87	0.1	0.01	1.56
O75683	SURF6_rna_1_1272-1454	-0.86	0.1	0.06	1.56
P09001	RM03_rna_1_1272-1454	-0.87	0.1	0	1.56
P31483	TIA1_rna_1_1272-1454	-0.88	0.1	0.01	1.56
P46776	RL27A_rna_1_1272-1454	-0.86	0.1	0.04	1.56
Q96DE0	NUD16_rna_1_1272-1454	-0.86	0.1	0.01	1.56
A6NMK7	CPS4L_rna_1_1275-1454	-0.87	0.1	0.03	1.56
Q9NV31	IMP3_rna_1_1275-1454	-0.87	0.1	0.06	1.56
A6NMK7	CPS4L_rna_1_1280-1454	-0.88	0.1	0.09	1.56
Q99497	PARK7_rna_1_1280-1454	-1.53	0.1	0	1.55
Q9NV31	IMP3_rna_1_1280-1454	-1.54	0	0	1.55
P60866	RS20_rna_1_1284-1454	-1.55	0	0	1.55
P61313	RL15_rna_1_1284-1454	-1.53	0.1	0	1.55
Q13243	SRSF5_rna_1_1284-1454	-1.54	0	0	1.55
Q9H9Y2	RPF1_rna_1_1284-1454	-1.54	0.1	0	1.55
O75683	SURF6_rna_1_1292-1454	-1.55	0	0	1.55
Q13151	ROA0_rna_1_1292-1454	-1.53	0.1	0	1.55
Q5JQF8	PAP1M_rna_1_1292-1454	-1.54	0	0	1.55
Q96H35	RBM18_rna_1_1292-1454	-0.89	0.1	0.01	1.55
O75683	SURF6_rna_1_1295-1454	-0.88	0.1	0.02	1.55
P06748	NPM_rna_1_1295-1454	-0.89	0.1	0.04	1.55
P52815	RM12_rna_1_1295-1454	-0.88	0.1	0.02	1.55
P63241	IF5A1_rna_1_1295-1454	-0.89	0.1	0.27	1.55
Q13151	ROA0_rna_1_1295-1454	-0.89	0.1	0.14	1.55
Q6IS14	IF5AL_rna_1_1295-1454	-0.9	0.1	0.01	1.55
Q86U42	PABP2_rna_1_1295-1454	-0.88	0.1	0.02	1.55
Q99547	MPH6_rna_1_1295-1454	-0.9	0.1	0.2	1.55
O75683	SURF6_rna_1_1298-1454	-0.88	0.1	0.07	1.55
P60866	RS20_rna_1_1298-1454	-0.88	0.1	0.06	1.55
Q969L4	LSM10_rna_1_1298-1454	-0.88	0.1	0.06	1.55
Q99547	MPH6_rna_1_1298-1454	-1.12	0.1	0	1.55
Q9BUL9	RPP25_rna_1_1298-1454	-1.12	0.1	0	1.55
Q9H9Y2	RPF1_rna_1_1298-1454	-1.13	0.1	0	1.55
P62913	RL11_rna_1_1302-1454	-1.12	0.1	0	1.55
P63241	IF5A1_rna_1_1302-1454	-1.13	0.1	0	1.55
Q13151	ROA0_rna_1_1302-1454	-1.13	0.1	0.01	1.55
Q6IS14	IF5AL_rna_1_1302-1454	-1.12	0.1	0	1.55
Q8WU68	U2AF4_rna_1_1302-1454	-1.12	0.1	0	1.55
Q96H35	RBM18_rna_1_1302-1454	-1.13	0.1	0	1.55
Q9BQ04	RBM4B_rna_1_1302-1454	-1.12	0.1	0	1.55
Q9H9Y2	RPF1_rna_1_1302-1454	-1.12	0.1	0	1.55
O75683	SURF6_rna_1_1304-1457	-1.12	0.1	0	1.55
P30050	RL12_rna_1_1304-1457	-1.12	0.1	0	1.55
P62913	RL11_rna_1_1304-1457	-1.12	0.1	0	1.55
Q02543	RL18A_rna_1_1304-1457	-1.01	0.1	0	1.55
Q13151	ROA0_rna_1_1304-1457	-1.01	0.1	0.01	1.55
Q86W42	THOC6_rna_1_1304-1457	-1.01	0.1	0	1.55
Q9BQ04	RBM4B_rna_1_1304-1457	-1.01	0.1	0	1.55
A6NDY0	EPAB2_rna_1_1308-1454	-1.02	0.1	0.1	1.55
P47813	IF1AX_rna_1_1308-1454	-1.01	0.1	0.01	1.55
Q13151	ROA0_rna_1_1308-1454	-1.01	0.1	0	1.55
Q15696	U2AFM_rna_1_1308-1454	-1.03	0.1	0.03	1.55
Q9BQ04	RBM4B_rna_1_1308-1454	-1.01	0.1	0	1.55
Q9H9Y2	RPF1_rna_1_1308-1454	-1.02	0.1	0.01	1.55
Q9HC16	ABC3G_rna_1_1308-1454	-0.85	0.14	0.04	1.55
A6NDY0	EPAB2_rna_1_1314-1454	-0.84	0.14	0.04	1.55
O60870	KIN17_rna_1_1314-1454	-0.84	0.14	0.04	1.55
P30050	RL12_rna_1_1314-1454	-0.84	0.14	0.03	1.55
P62314	SMD1_rna_1_1314-1454	-0.85	0.14	0.01	1.55
P67809	YBOX1_rna_1_1314-1454	-0.84	0.14	0.01	1.55
Q02543	RL18A_rna_1_1314-1454	-0.85	0.1	0.03	1.55
Q13151	ROA0_rna_1_1314-1454	-0.85	0.14	0.03	1.55
Q15696	U2AFM_rna_1_1314-1454	-0.84	0.14	0.08	1.55
Q86W42	THOC6_rna_1_1314-1454	-0.85	0.1	0.04	1.55
Q9H814	PHAX_rna_1_1314-1454	-0.85	0.14	0.03	1.55
Q9UK45	LSM7_rna_1_1314-1454	-0.84	0.14	0.02	1.55
P06748	NPM_rna_1_1316-1454	-0.89	0.1	0.02	1.55
P47813	IF1AX_rna_1_1316-1454	-0.89	0.1	0.01	1.55
P62314	SMD1_rna_1_1316-1454	-0.89	0.1	0	1.55
P62701	RS4X_rna_1_1316-1454	-0.88	0.1	0.04	1.55
P62888	RL30_rna_1_1316-1454	-0.89	0.1	0.28	1.55
Q96AH0	SOSB2_rna_1_1316-1454	-0.89	0.1	0.14	1.55
Q9Y2W6	TDRKH_rna_1_1316-1454	-0.88	0.1	0.07	1.55
Q13151	ROA0_rna_1_1321-1454	-0.89	0.1	0	1.55
Q15696	U2AFM_rna_1_1321-1454	-0.89	0.1	0.01	1.55
Q86W42	THOC6_rna_1_1321-1454	-0.9	0.1	0.08	1.55
Q8WU68	U2AF4_rna_1_1321-1454	-0.9	0.1	0.04	1.55
Q9BRP8	WIBG_rna_1_1321-1454	-0.89	0.1	0.03	1.55
Q9H814	PHAX_rna_1_1321-1454	-0.89	0.1	0.03	1.55
Q02543	RL18A_rna_1_1329-1454	-1.55	0	0	1.54
Q13151	ROA0_rna_1_1329-1454	-1.57	0	0	1.54
Q86U42	PABP2_rna_1_1329-1454	-1.56	0	0	1.54
Q9BRP8	WIBG_rna_1_1329-1454	-1.58	0	0	1.54
Q9H814	PHAX_rna_1_1329-1454	-1.56	0	0	1.54
Q9H9Y2	RPF1_rna_1_1329-1454	-1.57	0	0	1.54
Q9Y3B2	EXOS1_rna_1_1329-1454	-1.56	0	0	1.54
O95218	ZRAB2_rna_1_1337-1455	-1.56	0	0	1.54
O95503	CBX6_rna_1_1337-1455	-1.57	0	0	1.54
P05386	RLA1_rna_1_1337-1455	-1.56	0	0	1.54
P09234	RU1C_rna_1_1337-1455	-1.56	0	0	1.54
P31943	HNRH1_rna_1_1337-1455	-1.55	0	0	1.54
P47914	RL29_rna_1_1337-1455	-1.57	0	0	1.54
P84098	RL19_rna_1_1337-1455	-1.57	0	0	1.54
Q13595	TRA2A_rna_1_1337-1455	-1.56	0	0	1.54
Q5RL73	RBM48_rna_1_1337-1455	-0.91	0.1	0.02	1.54
Q6NZI2	PTRF_rna_1_1337-1455	-0.92	0.1	0	1.54
Q9BYG3	MK67I_rna_1_1337-1455	-0.92	0.1	0.03	1.54
Q9H875	PKRI1_rna_1_1337-1455	-0.9	0.1	0.04	1.54
Q9NX24	NHP2_rna_1_1337-1455	-0.92	0.1	0.02	1.54
Q9Y4Z0	LSM4_rna_1_1337-1455	-0.91	0.1	0.02	1.54
O60930	RNH1_rna_1_1341-1454	-0.92	0.1	0.02	1.54
O95707	RPP29_rna_1_1341-1454	-0.91	0.1	0	1.54
P05387	RLA2_rna_1_1341-1454	-0.92	0.1	0.03	1.54
P09234	RU1C_rna_1_1341-1454	-0.9	0.1	0.04	1.54
P25786	PSA1_rna_1_1341-1454	-0.91	0.1	0.02	1.54
P31943	HNRH1_rna_1_1341-1454	-0.91	0.1	0.02	1.54
P47914	RL29_rna_1_1341-1454	-0.91	0.1	0.04	1.54
P55795	HNRH2_rna_1_1341-1454	-0.9	0.1	0.01	1.54
P62841	RS15_rna_1_1341-1454	-0.9	0.1	0.19	1.54
P84103	SRSF3_rna_1_1341-1454	-0.92	0.1	0.01	1.54
Q16560	U1SBP_rna_1_1341-1454	-0.9	0.1	0.01	1.54
Q5RKV6	EXOS6_rna_1_1341-1454	-1.14	0.1	0	1.54
Q6NZI2	PTRF_rna_1_1341-1454	-1.14	0.1	0	1.54
Q7Z2W9	RM21_rna_1_1341-1454	-1.13	0.1	0	1.54
Q86W42	THOC6_rna_1_1341-1454	-1.13	0.1	0	1.54
Q96B26	EXOS8_rna_1_1341-1454	-1.14	0.1	0	1.54
Q9NX24	NHP2_rna_1_1341-1454	-1.14	0.1	0	1.54
Q9UBP6	TRMB_rna_1_1341-1454	-1.13	0.1	0	1.54
Q9Y534	CSDC2_rna_1_1341-1454	-1.14	0.1	0	1.54
O95218	ZRAB2_rna_1_1347-1454	-1.14	0.1	0.05	1.54
P00374	DYR_rna_1_1347-1454	-1.13	0.1	0	1.54
P05387	RLA2_rna_1_1347-1454	-1.13	0.1	0	1.54
P46781	RS9_rna_1_1347-1454	-1.14	0.1	0.03	1.54
P62280	RS11_rna_1_1347-1454	-1.14	0.1	0.03	1.54
Q9H814	PHAX_rna_1_1347-1454	-1.14	0.1	0	1.54
Q9UGY1	NOL12_rna_1_1347-1454	-1.13	0.1	0	1.54
Q9ULC4	MCTS1_rna_1_1347-1454	-1.14	0.1	0	1.54
O75569	PRKRA_rna_1_1351-1454	-1.14	0.1	0	1.54
P05387	RLA2_rna_1_1351-1454	-1.03	0.1	0.01	1.54
P17947	SPI1_rna_1_1351-1454	-1.04	0.1	0.03	1.54
P47914	RL29_rna_1_1351-1454	-1.05	0.1	0.02	1.54
P50914	RL14_rna_1_1351-1454	-1.04	0.1	0	1.54
P55795	HNRH2_rna_1_1351-1454	-1.04	0.1	0	1.54
P62995	TRA2B_rna_1_1351-1454	-1.05	0.1	0	1.54
Q92904	DAZL_rna_1_1351-1454	-1.05	0.1	0	1.54
Q92979	NEP1_rna_1_1351-1454	-0.86	0.1	0.02	1.54
Q9UL40	ZN346_rna_1_1351-1454	-0.86	0.1	0.05	1.54
Q9Y4Z0	LSM4_rna_1_1351-1454	-0.87	0.1	0.27	1.54
Q9Y534	CSDC2_rna_1_1351-1454	-0.87	0.1	0.03	1.54
Q9Y580	RBM7_rna_1_1351-1454	-0.87	0.1	0.44	1.54
O75683	SURF6_rna_1_1256-1452	-0.87	0.1	0.06	1.54
P09001	RM03_rna_1_1256-1452	-0.87	0.1	0.02	1.54
P09132	SRP19_rna_1_1256-1452	-0.87	0.1	0.03	1.54
Q16540	RM23_rna_1_1256-1452	-0.87	0.1	0.02	1.54
O75683	SURF6_rna_1_1260-1454	-0.86	0.1	0.06	1.54
P46776	RL27A_rna_1_1260-1454	-0.87	0.1	0.27	1.54
P47813	IF1AX_rna_1_1260-1454	-0.86	0.1	0.02	1.54
A6NMK7	CPS4L_rna_1_1263-1454	-0.87	0.1	0.03	1.54
O75683	SURF6_rna_1_1263-1454	-0.87	0.1	0.02	1.54
P09001	RM03_rna_1_1263-1454	-0.86	0.1	0.01	1.54
Q9BWF3	RBM4_rna_1_1263-1454	-0.86	0.1	0.36	1.54
Q9NV31	IMP3_rna_1_1263-1454	-0.86	0.1	0.24	1.54
A6NC42	DPPA5_rna_1_1269-1454	-0.86	0.1	0.04	1.54
Q9BWF3	RBM4_rna_1_1269-1454	-0.92	0.1	0.04	1.54
A6NMK7	CPS4L_rna_1_1272-1454	-0.92	0.1	0.04	1.54
Q9BWF3	RBM4_rna_1_1272-1454	-0.9	0.1	0.04	1.54
Q9NV31	IMP3_rna_1_1272-1454	-0.9	0.1	0.03	1.54
P05198	IF2A_rna_1_1275-1454	-0.92	0.1	0.01	1.54
P60866	RS20_rna_1_1275-1454	-0.92	0.1	0.02	1.54
P61313	RL15_rna_1_1275-1454	-0.91	0.1	0.02	1.54
P62841	RS15_rna_1_1275-1454	-0.92	0.1	0.02	1.54
P63241	IF5A1_rna_1_1275-1454	-0.91	0.1	0.01	1.54
Q13151	ROA0_rna_1_1275-1454	-0.9	0.1	0.04	1.54
Q6IS14	IF5AL_rna_1_1275-1454	-0.92	0.1	0.03	1.54
Q969L4	LSM10_rna_1_1275-1454	-0.92	0.1	0.03	1.54
Q99497	PARK7_rna_1_1275-1454	-0.91	0.1	0.02	1.54
Q99547	MPH6_rna_1_1275-1454	-0.91	0.1	0.01	1.54
Q9H9Y2	RPF1_rna_1_1275-1454	-1.59	0	0	1.53
O75683	SURF6_rna_1_1280-1454	-1.6	0	0	1.53
P60866	RS20_rna_1_1280-1454	-1.58	0	0	1.53
Q969L4	LSM10_rna_1_1280-1454	-1.58	0	0	1.53
Q9HC52	CBX8_rna_1_1280-1454	-1.59	0	0	1.53
O75683	SURF6_rna_1_1284-1454	-1.58	0	0	1.53
P63241	IF5A1_rna_1_1284-1454	-1.6	0	0	1.53
Q13151	ROA0_rna_1_1284-1454	-1.6	0	0	1.53
Q6IS14	IF5AL_rna_1_1284-1454	-1.6	0	0	1.53
Q969L4	LSM10_rna_1_1284-1454	-1.59	0	0	1.53
Q99547	MPH6_rna_1_1284-1454	-1.58	0	0	1.53
Q9BUL9	RPP25_rna_1_1284-1454	-1.6	0	0	1.53
P30050	RL12_rna_1_1292-1454	-1.59	0	0	1.53
P32969	RL9_rna_1_1292-1454	-0.93	0.1	0.01	1.53
P52815	RM12_rna_1_1292-1454	-0.93	0.1	0.04	1.53
P62841	RS15_rna_1_1292-1454	-0.94	0.1	0.03	1.53
P62913	RL11_rna_1_1292-1454	-0.94	0.1	0.03	1.53
P67809	YBOX1_rna_1_1292-1454	-0.94	0.1	0.04	1.53
Q02543	RL18A_rna_1_1292-1454	-0.94	0.1	0	1.53
Q86W42	THOC6_rna_1_1292-1454	-0.94	0.1	0.02	1.53
Q9BQ04	RBM4B_rna_1_1292-1454	-0.94	0.1	0	1.53
Q9H875	PKRI1_rna_1_1292-1454	-0.94	0.1	0.01	1.53
Q9Y3B2	EXOS1_rna_1_1292-1454	-0.93	0.1	0.03	1.53
P62913	RL11_rna_1_1295-1454	-0.93	0.1	0.02	1.53
P63173	RL38_rna_1_1295-1454	-0.94	0.1	0.03	1.53
Q01081	U2AF1_rna_1_1295-1454	-1.16	0.1	0	1.53
Q5JQF8	PAP1M_rna_1_1295-1454	-1.15	0.1	0	1.53
Q96H35	RBM18_rna_1_1295-1454	-1.16	0.1	0	1.53
Q9BQ04	RBM4B_rna_1_1295-1454	-1.15	0.1	0	1.53
Q9HC16	ABC3G_rna_1_1295-1454	-1.15	0.1	0.01	1.53
Q9NVM6	DJC17_rna_1_1295-1454	-1.16	0.1	0	1.53
P63173	RL38_rna_1_1298-1454	-1.16	0.1	0	1.53
P63241	IF5A1_rna_1_1298-1454	-1.16	0.1	0	1.53
Q13151	ROA0_rna_1_1298-1454	-1.15	0.1	0	1.53
Q6IS14	IF5AL_rna_1_1298-1454	-1.15	0.1	0	1.53
Q9BQ04	RBM4B_rna_1_1298-1454	-1.16	0.1	0	1.53
O60870	KIN17_rna_1_1302-1454	-1.15	0.1	0.03	1.53
P52815	RM12_rna_1_1302-1454	-1.15	0.1	0	1.53
Q15696	U2AFM_rna_1_1302-1454	-1.15	0.1	0	1.53
Q5JQF8	PAP1M_rna_1_1302-1454	-1.07	0.1	0	1.53
Q86U42	PABP2_rna_1_1302-1454	-1.06	0.1	0	1.53
Q9BRP8	WIBG_rna_1_1302-1454	-1.06	0.1	0.08	1.53
Q9HC16	ABC3G_rna_1_1302-1454	-1.07	0.1	0	1.53
Q9Y3B2	EXOS1_rna_1_1302-1454	-1.07	0.1	0	1.53
A6NDY0	EPAB2_rna_1_1304-1457	-1.07	0.1	0	1.53
P62841	RS15_rna_1_1304-1457	-1.06	0.1	0	1.53
P67809	YBOX1_rna_1_1304-1457	-1.08	0.1	0	1.53
Q01081	U2AF1_rna_1_1304-1457	-1.06	0.1	0	1.53
Q15696	U2AFM_rna_1_1304-1457	-1.08	0.1	0	1.53
Q86V81	THOC4_rna_1_1304-1457	-1.07	0.1	0	1.53
Q96AH0	SOSB2_rna_1_1304-1457	-1.07	0.1	0.01	1.53
Q9HC16	ABC3G_rna_1_1304-1457	-1.06	0.1	0.02	1.53
O60870	KIN17_rna_1_1308-1454	-1.08	0.1	0	1.53
P30050	RL12_rna_1_1308-1454	-1.06	0.1	0	1.53
P62314	SMD1_rna_1_1308-1454	-0.87	0.1	0.01	1.53
Q02543	RL18A_rna_1_1308-1454	-0.88	0.1	0.03	1.53
Q9UK45	LSM7_rna_1_1308-1454	-0.88	0.1	0.02	1.53
P06748	NPM_rna_1_1314-1454	-0.88	0.1	0	1.53
P47813	IF1AX_rna_1_1314-1454	-0.88	0.1	0.03	1.53
P62888	RL30_rna_1_1314-1454	-0.88	0.1	0.25	1.53
Q07020	RL18_rna_1_1314-1454	-0.88	0.1	0.04	1.53
Q8N9N8	EIF1A_rna_1_1314-1454	-0.88	0.1	0.02	1.53
Q96AH0	SOSB2_rna_1_1314-1454	-0.88	0.1	0.02	1.53
P22090	RS4Y1_rna_1_1316-1454	-0.87	0.1	0.02	1.53
P62280	RS11_rna_1_1316-1454	-0.88	0.1	0.01	1.53
Q07020	RL18_rna_1_1316-1454	-0.88	0.1	0.03	1.53
Q86W42	THOC6_rna_1_1316-1454	-0.88	0.1	0.02	1.53
Q8TD47	RS4Y2_rna_1_1316-1454	-0.88	0.1	0.01	1.53
Q93062	RBPMS_rna_1_1316-1454	-0.88	0.1	0.09	1.53
Q9H875	PKRI1_rna_1_1316-1454	-0.88	0.1	0.05	1.53
Q9NX24	NHP2_rna_1_1316-1454	-0.88	0.1	0.02	1.53
Q9ULC4	MCTS1_rna_1_1316-1454	-0.87	0.1	0.01	1.53
A6NDY0	EPAB2_rna_1_1321-1454	-0.92	0.1	0	1.53
P30050	RL12_rna_1_1321-1454	-0.94	0.1	0.02	1.53
P47813	IF1AX_rna_1_1321-1454	-0.93	0.1	0	1.53
P62314	SMD1_rna_1_1321-1454	-0.94	0.1	0	1.53
Q02543	RL18A_rna_1_1321-1454	-0.93	0.1	0.03	1.53
Q86U42	PABP2_rna_1_1321-1454	-0.92	0.1	0.02	1.53
Q9H9Y2	RPF1_rna_1_1321-1454	-0.93	0.1	0.02	1.53
Q9UK45	LSM7_rna_1_1321-1454	-0.93	0.1	0.03	1.53
A6NDY0	EPAB2_rna_1_1329-1454	-0.94	0.1	0.01	1.53
P30050	RL12_rna_1_1329-1454	-1.62	0	0	1.52
P47813	IF1AX_rna_1_1329-1454	-1.61	0	0	1.52
P62314	SMD1_rna_1_1329-1454	-1.61	0	0	1.52
Q01081	U2AF1_rna_1_1329-1454	-1.61	0	0	1.52
Q86V81	THOC4_rna_1_1329-1454	-1.6	0	0	1.52
Q9UK45	LSM7_rna_1_1329-1454	-0.95	0.1	0.03	1.52
P05387	RLA2_rna_1_1337-1455	-0.96	0.1	0.01	1.52
P47813	IF1AX_rna_1_1337-1455	-0.96	0.1	0	1.52
P49458	SRP09_rna_1_1337-1455	-0.95	0.1	0.02	1.52
P52298	NCBP2_rna_1_1337-1455	-0.96	0.1	0.03	1.52
P60323	NANO3_rna_1_1337-1455	-0.95	0.1	0.12	1.52
P62312	LSM6_rna_1_1337-1455	-0.95	0.1	0.01	1.52
P62487	RPB7_rna_1_1337-1455	-0.95	0.1	0.02	1.52
P62750	RL23A_rna_1_1337-1455	-0.95	0.1	0.01	1.52
P62841	RS15_rna_1_1337-1455	-1.16	0.1	0	1.52
Q14011	CIRBP_rna_1_1337-1455	-1.16	0.1	0.01	1.52
Q16637	SMN_rna_1_1337-1455	-1.16	0.1	0	1.52
Q86W42	THOC6_rna_1_1337-1455	-1.16	0.1	0.01	1.52
Q96J01	THOC3_rna_1_1337-1455	-1.17	0.1	0	1.52
Q9NVM6	DJC17_rna_1_1337-1455	-1.17	0.1	0.01	1.52
Q9Y4Y9	LSM5_rna_1_1337-1455	-1.16	0.1	0	1.52
Q9Y534	CSDC2_rna_1_1337-1455	-1.16	0.1	0	1.52
O60870	KIN17_rna_1_1341-1454	-1.17	0.1	0	1.52
O75569	PRKRA_rna_1_1341-1454	-1.17	0.1	0	1.52
O75940	SPF30_rna_1_1341-1454	-1.17	0.1	0	1.52
P52298	NCBP2_rna_1_1341-1454	-1.17	0.1	0	1.52
P60323	NANO3_rna_1_1341-1454	-1.16	0.1	0	1.52
P62312	LSM6_rna_1_1341-1454	-1.08	0.1	0	1.52
P62487	RPB7_rna_1_1341-1454	-1.09	0.1	0.02	1.52
P62750	RL23A_rna_1_1341-1454	-1.09	0.1	0	1.52
P83731	RL24_rna_1_1341-1454	-1.1	0.1	0	1.52
Q14011	CIRBP_rna_1_1341-1454	-1.08	0.1	0.01	1.52
Q5RL73	RBM48_rna_1_1341-1454	-1.08	0.1	0.01	1.52
Q9H875	PKRI1_rna_1_1341-1454	-1.08	0.1	0	1.52
Q9Y3A4	RRP7A_rna_1_1341-1454	-1.09	0.1	0	1.52
Q9Y4Y9	LSM5_rna_1_1341-1454	-1.08	0.1	0	1.52
O60870	KIN17_rna_1_1347-1454	-1.09	0.1	0.11	1.52
O60930	RNH1_rna_1_1347-1454	-1.09	0.1	0.02	1.52
O75569	PRKRA_rna_1_1347-1454	-1.08	0.1	0	1.52
P47914	RL29_rna_1_1347-1454	-1.08	0.1	0.02	1.52
P62841	RS15_rna_1_1347-1454	-0.89	0.1	0.25	1.52
P84098	RL19_rna_1_1347-1454	-0.89	0.1	0.04	1.52
Q16637	SMN_rna_1_1347-1454	-0.89	0.1	0.02	1.52
Q3MIT2	PUS10_rna_1_1347-1454	-0.89	0.1	0.02	1.52
Q96AZ6	ISG20_rna_1_1347-1454	-0.89	0.1	0.01	1.52
Q9NX24	NHP2_rna_1_1347-1454	-0.9	0.1	0.01	1.52
Q9Y4Y9	LSM5_rna_1_1347-1454	-0.89	0.1	0.02	1.52
Q9Y534	CSDC2_rna_1_1347-1454	-0.89	0.1	0.14	1.52
O75683	SURF6_rna_1_1351-1454	-0.89	0.1	0.02	1.52
P09234	RU1C_rna_1_1351-1454	-0.89	0.1	0.01	1.52
P31943	HNRH1_rna_1_1351-1454	-0.9	0.1	0.01	1.52
P62424	RL7A_rna_1_1351-1454	-0.89	0.1	0.02	1.52
P62487	RPB7_rna_1_1351-1454	-0.89	0.1	0.04	1.52
P62841	RS15_rna_1_1351-1454	-0.89	0.1	0.2	1.52
P84103	SRSF3_rna_1_1351-1454	-0.9	0.1	0.02	1.52
Q16762	THTR_rna_1_1351-1454	-0.89	0.1	0.11	1.52
Q6NZI2	PTRF_rna_1_1351-1454	-0.9	0.1	0.02	1.52
Q96B01	R51A1_rna_1_1351-1454	-0.89	0.1	0.06	1.52
Q9H814	PHAX_rna_1_1351-1454	-0.89	0.1	0.02	1.52
P31483	TIA1_rna_1_1256-1452	-0.9	0.1	0.03	1.52
Q13825	AUHM_rna_1_1256-1452	-0.96	0.1	0	1.52
Q96DE0	NUD16_rna_1_1256-1452	-0.95	0.1	0.01	1.52
A6NC42	DPPA5_rna_1_1260-1454	-0.95	0.1	0.01	1.52
A6NMK7	CPS4L_rna_1_1260-1454	-0.95	0.1	0.04	1.52
Q13825	AUHM_rna_1_1260-1454	-0.96	0.1	0.02	1.52
Q99497	PARK7_rna_1_1260-1454	-0.95	0.1	0.02	1.52
Q9BWF3	RBM4_rna_1_1260-1454	-0.95	0.1	0.02	1.52
Q9NV31	IMP3_rna_1_1260-1454	-0.94	0.1	0	1.52
P60866	RS20_rna_1_1263-1454	-0.96	0.1	0.05	1.52
P62841	RS15_rna_1_1263-1454	-0.95	0.1	0.03	1.52
Q13151	ROA0_rna_1_1263-1454	-0.95	0.1	0.17	1.52
Q969L4	LSM10_rna_1_1263-1454	-1.65	0	0	1.51
Q99497	PARK7_rna_1_1263-1454	-1.65	0	0.01	1.51
P60866	RS20_rna_1_1269-1454	-1.64	0	0	1.51
Q969L4	LSM10_rna_1_1269-1454	-1.65	0	0	1.51
Q9GZV4	IF5A2_rna_1_1269-1454	-1.63	0	0	1.51
Q9HC52	CBX8_rna_1_1269-1454	-1.64	0	0	1.51
A6NC42	DPPA5_rna_1_1272-1454	-1.65	0	0	1.51
Q13825	AUHM_rna_1_1272-1454	-1.65	0	0	1.51
Q99497	PARK7_rna_1_1272-1454	-1.64	0	0	1.51
O75683	SURF6_rna_1_1275-1454	-0.97	0.1	0.03	1.51
Q13243	SRSF5_rna_1_1275-1454	-0.97	0.1	0	1.51
P09001	RM03_rna_1_1280-1454	-0.99	0.1	0	1.51
P61313	RL15_rna_1_1280-1454	-0.98	0.1	0	1.51
P62841	RS15_rna_1_1280-1454	-0.99	0.1	0.01	1.51
Q13151	ROA0_rna_1_1280-1454	-0.98	0.1	0	1.51
Q13243	SRSF5_rna_1_1280-1454	-0.97	0.1	0.02	1.51
Q9BUL9	RPP25_rna_1_1280-1454	-0.98	0.1	0.01	1.51
P05198	IF2A_rna_1_1284-1454	-0.97	0.1	0.01	1.51
P62841	RS15_rna_1_1284-1454	-0.97	0.1	0.01	1.51
P63173	RL38_rna_1_1284-1454	-0.98	0.1	0.01	1.51
Q9BQ04	RBM4B_rna_1_1284-1454	-0.97	0.1	0.07	1.51
O60870	KIN17_rna_1_1292-1454	-0.98	0.1	0.03	1.51
P62750	RL23A_rna_1_1292-1454	-0.98	0.1	0.01	1.51
P62888	RL30_rna_1_1292-1454	-0.99	0.1	0.01	1.51
Q15696	U2AFM_rna_1_1292-1454	-0.97	0.1	0.01	1.51
Q86U42	PABP2_rna_1_1292-1454	-1.18	0.1	0	1.51
Q8N9N8	EIF1A_rna_1_1292-1454	-1.19	0.1	0	1.51
Q8WU68	U2AF4_rna_1_1292-1454	-1.19	0.1	0	1.51
Q96AH0	SOSB2_rna_1_1292-1454	-1.19	0.1	0	1.51
Q9BRP8	WIBG_rna_1_1292-1454	-1.19	0.1	0	1.51
Q9HC16	ABC3G_rna_1_1292-1454	-1.11	0.1	0.02	1.51
Q9NX24	NHP2_rna_1_1292-1454	-1.11	0.1	0.01	1.51
Q9Y4Z0	LSM4_rna_1_1292-1454	-1.13	0.1	0	1.51
Q9Y534	CSDC2_rna_1_1292-1454	-1.11	0.1	0.01	1.51
A6NDY0	EPAB2_rna_1_1295-1454	-1.11	0.1	0.01	1.51
O60870	KIN17_rna_1_1295-1454	-1.13	0.1	0	1.51
P09001	RM03_rna_1_1295-1454	-1.11	0.1	0	1.51
P30050	RL12_rna_1_1295-1454	-1.13	0.1	0.1	1.51
P62841	RS15_rna_1_1295-1454	-1.12	0.1	0.02	1.51
Q15696	U2AFM_rna_1_1295-1454	-1.11	0.1	0.01	1.51
Q9BRP8	WIBG_rna_1_1295-1454	-1.12	0.1	0.04	1.51
Q9Y3B2	EXOS1_rna_1_1295-1454	-1.11	0.1	0	1.51
Q9Y4Z0	LSM4_rna_1_1295-1454	-1.11	0.1	0	1.51
O60870	KIN17_rna_1_1298-1454	-1.11	0.1	0	1.51
P05198	IF2A_rna_1_1298-1454	-1.12	0.1	0	1.51
P09001	RM03_rna_1_1298-1454	-1.11	0.1	0	1.51
P62841	RS15_rna_1_1298-1454	-1.12	0.1	0	1.51
P62913	RL11_rna_1_1298-1454	-0.9	0.1	0.03	1.51
Q15696	U2AFM_rna_1_1298-1454	-0.91	0.1	0.01	1.51
Q8WU68	U2AF4_rna_1_1298-1454	-0.9	0.1	0.01	1.51
Q96H35	RBM18_rna_1_1298-1454	-0.91	0.1	0.01	1.51
Q9HC16	ABC3G_rna_1_1298-1454	-0.91	0.1	0.01	1.51
A6NDY0	EPAB2_rna_1_1302-1454	-0.91	0.1	0.01	1.51
P06748	NPM_rna_1_1302-1454	-0.91	0.1	0.01	1.51
P30050	RL12_rna_1_1302-1454	-0.9	0.1	0.01	1.51
P32969	RL9_rna_1_1302-1454	-0.91	0.1	0.01	1.51
P62314	SMD1_rna_1_1302-1454	-0.91	0.1	0.02	1.51
P62841	RS15_rna_1_1302-1454	-0.91	0.1	0.01	1.51
Q01081	U2AF1_rna_1_1302-1454	-0.91	0.1	0.01	1.51
Q02543	RL18A_rna_1_1302-1454	-0.91	0.1	0.03	1.51
Q9UK45	LSM7_rna_1_1302-1454	-0.91	0.1	0.03	1.51
Q9Y4Z0	LSM4_rna_1_1302-1454	-0.91	0.1	0.05	1.51
O60870	KIN17_rna_1_1304-1457	-0.97	0.1	0.16	1.51
P06748	NPM_rna_1_1304-1457	-0.98	0.1	0.01	1.51
P62314	SMD1_rna_1_1304-1457	-0.98	0.1	0.01	1.51
P62888	RL30_rna_1_1304-1457	-0.98	0.1	0.01	1.51
Q07020	RL18_rna_1_1304-1457	-0.96	0.1	0.01	1.51
Q8N9N8	EIF1A_rna_1_1304-1457	-0.98	0.1	0.01	1.51
Q9H875	PKRI1_rna_1_1304-1457	-0.98	0.1	0	1.51
Q9H9Y2	RPF1_rna_1_1304-1457	-0.97	0.1	0	1.51
Q9NX24	NHP2_rna_1_1304-1457	-0.97	0.1	0	1.51
Q9UK45	LSM7_rna_1_1304-1457	-0.97	0.1	0.02	1.51
Q9Y4Z0	LSM4_rna_1_1304-1457	-1.67	0	0	1.5
P09001	RM03_rna_1_1308-1454	-1.68	0	0	1.5
P62841	RS15_rna_1_1308-1454	-1.68	0	0	1.5
P62888	RL30_rna_1_1308-1454	-1.68	0	0	1.5
Q07020	RL18_rna_1_1308-1454	-1.67	0	0	1.5
Q96AH0	SOSB2_rna_1_1308-1454	-1.68	0	0	1.5
Q9BYG3	MK67I_rna_1_1308-1454	-1.67	0	0	1.5
Q9NVM6	DJC17_rna_1_1308-1454	-1.01	0.1	0.01	1.5
Q9UGY1	NOL12_rna_1_1308-1454	-1	0.1	0	1.5
Q9Y4Z0	LSM4_rna_1_1308-1454	-1	0.1	0	1.5
P62280	RS11_rna_1_1314-1454	-1	0.1	0.11	1.5
P62701	RS4X_rna_1_1314-1454	-1.01	0.1	0	1.5
P62841	RS15_rna_1_1314-1454	-0.99	0.1	0	1.5
Q93062	RBPMS_rna_1_1314-1454	-1.01	0.1	0	1.5
Q9H875	PKRI1_rna_1_1314-1454	-1.01	0.1	0	1.5
Q9H9Y2	RPF1_rna_1_1314-1454	-1.01	0.1	0	1.5
Q9UGY1	NOL12_rna_1_1314-1454	-1	0.1	0	1.5
Q9Y2W6	TDRKH_rna_1_1314-1454	-1.01	0.1	0	1.5
Q9Y4Z0	LSM4_rna_1_1314-1454	-1.01	0.1	0.03	1.5
P00374	DYR_rna_1_1316-1454	-1	0.1	0	1.5
P05386	RLA1_rna_1_1316-1454	-1.01	0.1	0	1.5
P52298	NCBP2_rna_1_1316-1454	-1	0.1	0.01	1.5
P62081	RS7_rna_1_1316-1454	-1	0.1	0.01	1.5
P62750	RL23A_rna_1_1316-1454	-1.01	0.1	0	1.5
P62841	RS15_rna_1_1316-1454	-0.99	0.1	0.02	1.5
P67809	YBOX1_rna_1_1316-1454	-1.01	0.1	0.08	1.5
P84103	SRSF3_rna_1_1316-1454	-1	0.1	0	1.5
Q13247	SRSF6_rna_1_1316-1454	-0.99	0.1	0.01	1.5
Q3MIT2	PUS10_rna_1_1316-1454	-0.99	0.1	0.1	1.5
Q5RL73	RBM48_rna_1_1316-1454	-1	0.1	0	1.5
Q9NX07	TSAP1_rna_1_1316-1454	-1	0.1	0	1.5
Q9UGY1	NOL12_rna_1_1316-1454	-1	0.1	0.01	1.5
Q9Y4Z0	LSM4_rna_1_1316-1454	-1.01	0.1	0.02	1.5
P62888	RL30_rna_1_1321-1454	-1	0.1	0.01	1.5
Q01081	U2AF1_rna_1_1321-1454	-1.01	0.1	0.07	1.5
Q07020	RL18_rna_1_1321-1454	-1	0.1	0.03	1.5
Q13247	SRSF6_rna_1_1321-1454	-1.2	0.1	0	1.5
Q86V81	THOC4_rna_1_1321-1454	-1.2	0.1	0	1.5
Q8N9N8	EIF1A_rna_1_1321-1454	-1.2	0.1	0	1.5
Q93062	RBPMS_rna_1_1321-1454	-1.2	0.1	0	1.5
Q96AH0	SOSB2_rna_1_1321-1454	-1.2	0.1	0	1.5
Q9H875	PKRI1_rna_1_1321-1454	-1.19	0.1	0	1.5
Q9UGY1	NOL12_rna_1_1321-1454	-1.19	0.1	0	1.5
Q9Y4Z0	LSM4_rna_1_1321-1454	-1.2	0.1	0.01	1.5
P06748	NPM_rna_1_1329-1454	-1.2	0.1	0	1.5
P09001	RM03_rna_1_1329-1454	-1.19	0.1	0	1.5
P62888	RL30_rna_1_1329-1454	-1.19	0.1	0	1.5
Q07020	RL18_rna_1_1329-1454	-1.2	0.1	0	1.5
Q13247	SRSF6_rna_1_1329-1454	-1.16	0.1	0	1.5
Q8N9N8	EIF1A_rna_1_1329-1454	-1.14	0.1	0.01	1.5
Q93062	RBPMS_rna_1_1329-1454	-1.15	0.1	0	1.5
Q96AH0	SOSB2_rna_1_1329-1454	-1.16	0.1	0	1.5
Q9H875	PKRI1_rna_1_1329-1454	-1.14	0.1	0	1.5
Q9UGY1	NOL12_rna_1_1329-1454	-1.16	0.1	0	1.5
Q9Y2W6	TDRKH_rna_1_1329-1454	-1.14	0.1	0	1.5
Q9Y4Z0	LSM4_rna_1_1329-1454	-1.15	0.1	0	1.5
O14717	TRDMT_rna_1_1337-1455	-1.15	0.1	0.01	1.5
O43148	MCES_rna_1_1337-1455	-1.14	0.1	0	1.5
P62304	RUXE_rna_1_1337-1455	-1.15	0.1	0	1.5
P83731	RL24_rna_1_1337-1455	-1.14	0.1	0	1.5
Q53HI1	UNC50_rna_1_1337-1455	-1.15	0.1	0	1.5
Q7Z2W9	RM21_rna_1_1337-1455	-1.15	0.1	0	1.5
Q9H0U6	RM18_rna_1_1337-1455	-1.16	0.1	0.09	1.5
O14717	TRDMT_rna_1_1341-1454	-1.13	0.1	0	1.5
P18124	RL7_rna_1_1341-1454	-1.14	0.1	0	1.5
P47813	IF1AX_rna_1_1341-1454	-1.15	0.1	0	1.5
P49458	SRP09_rna_1_1341-1454	-1.15	0.1	0.01	1.5
P50914	RL14_rna_1_1341-1454	-1.14	0.1	0	1.5
P62304	RUXE_rna_1_1341-1454	-1.15	0.1	0	1.5
P62310	LSM3_rna_1_1341-1454	-0.93	0.1	0.02	1.5
P62318	SMD3_rna_1_1341-1454	-0.92	0.1	0.14	1.5
P62995	TRA2B_rna_1_1341-1454	-0.92	0.1	0.01	1.5
Q2M296	MTHSD_rna_1_1341-1454	-0.92	0.1	0.01	1.5
Q8WY41	NANO1_rna_1_1341-1454	-0.91	0.1	0.03	1.5
Q9H0U6	RM18_rna_1_1341-1454	-0.92	0.1	0.01	1.5
Q9H9Y2	RPF1_rna_1_1341-1454	-0.93	0.1	0.02	1.5
Q9UL40	ZN346_rna_1_1341-1454	-0.92	0.1	0.01	1.5
Q9Y580	RBM7_rna_1_1341-1454	-0.92	0.1	0.03	1.5
O95503	CBX6_rna_1_1347-1454	-0.92	0.1	0.01	1.5
P09001	RM03_rna_1_1347-1454	-0.92	0.1	0.03	1.5
P09234	RU1C_rna_1_1347-1454	-0.92	0.1	0.03	1.5
P47813	IF1AX_rna_1_1347-1454	-0.92	0.1	0.01	1.5
P49458	SRP09_rna_1_1347-1454	-0.92	0.1	0	1.5
P52298	NCBP2_rna_1_1347-1454	-0.92	0.1	0.08	1.5
P60323	NANO3_rna_1_1347-1454	-0.92	0.1	0.01	1.5
P62304	RUXE_rna_1_1347-1454	-0.93	0.1	0.03	1.5
P62312	LSM6_rna_1_1347-1454	-1	0.1	0.01	1.5
P62318	SMD3_rna_1_1347-1454	-0.99	0.1	0.01	1.5
P62750	RL23A_rna_1_1347-1454	-1	0.1	0.02	1.5
P67809	YBOX1_rna_1_1347-1454	-1	0.1	0.01	1.5
P83731	RL24_rna_1_1347-1454	-0.99	0.1	0.01	1.5
P84103	SRSF3_rna_1_1347-1454	-0.99	0.1	0.03	1.5
Q53HI1	UNC50_rna_1_1347-1454	-0.99	0.1	0.02	1.5
Q5RL73	RBM48_rna_1_1347-1454	-0.99	0.1	0.08	1.5
Q6NZI2	PTRF_rna_1_1347-1454	-1	0.1	0.01	1.5
Q7Z2W9	RM21_rna_1_1347-1454	-0.98	0.1	0.02	1.5
Q96B26	EXOS8_rna_1_1347-1454	-1	0.1	0.02	1.5
Q9H9Y2	RPF1_rna_1_1347-1454	-1	0.1	0.03	1.5
P09661	RU2A_rna_1_1351-1454	-0.99	0.1	0.01	1.5
P52298	NCBP2_rna_1_1351-1454	-0.99	0.1	0.15	1.5
P62310	LSM3_rna_1_1351-1454	-0.99	0.1	0	1.5
P62750	RL23A_rna_1_1351-1454	-0.99	0.1	0.02	1.5
P83731	RL24_rna_1_1351-1454	-1	0.1	0.07	1.5
Q15056	IF4H_rna_1_1351-1454	-0.99	0.1	0.01	1.5
Q2M296	MTHSD_rna_1_1351-1454	-1.69	0	0	1.49
Q3MIT2	PUS10_rna_1_1351-1454	-1.69	0	0	1.49
Q8N0Z8	PUSL1_rna_1_1351-1454	-1.7	0	0	1.49
Q9H0U6	RM18_rna_1_1351-1454	-1.68	0	0	1.49
Q9H9Y2	RPF1_rna_1_1351-1454	-1.7	0	0	1.49
Q9NX24	NHP2_rna_1_1351-1454	-1.69	0	0	1.49
Q9Y4Y9	LSM5_rna_1_1351-1454	-1.7	0	0	1.49
Q9NV31	IMP3_rna_1_1256-1452	-1.7	0	0	1.49
Q9Y2V2	CHSP1_rna_1_1256-1452	-1.7	0	0	1.49
O75569	PRKRA_rna_1_1260-1454	-1.68	0	0	1.49
P60866	RS20_rna_1_1260-1454	-1.69	0	0	1.49
Q969L4	LSM10_rna_1_1260-1454	-1.69	0	0	1.49
O60870	KIN17_rna_1_1269-1454	-1.69	0	0	1.49
O75569	PRKRA_rna_1_1269-1454	-1.03	0.1	0	1.49
Q13151	ROA0_rna_1_1269-1454	-1.02	0.1	0	1.49
Q13825	AUHM_rna_1_1269-1454	-1.03	0.1	0	1.49
Q9BQ04	RBM4B_rna_1_1269-1454	-1.03	0.1	0.01	1.49
Q9HC16	ABC3G_rna_1_1269-1454	-1.02	0.1	0	1.49
Q9NVM6	DJC17_rna_1_1269-1454	-1.03	0.1	0	1.49
P60866	RS20_rna_1_1272-1454	-1.02	0.1	0.02	1.49
Q13151	ROA0_rna_1_1272-1454	-1.03	0.1	0	1.49
Q969L4	LSM10_rna_1_1272-1454	-1.01	0.1	0.02	1.49
Q9GZV4	IF5A2_rna_1_1272-1454	-1.03	0.1	0.01	1.49
P62750	RL23A_rna_1_1275-1454	-1.03	0.1	0.01	1.49
Q9BUL9	RPP25_rna_1_1275-1454	-1.03	0.1	0	1.49
Q9H875	PKRI1_rna_1_1275-1454	-1.21	0.1	0	1.49
Q9Y4Z0	LSM4_rna_1_1275-1454	-1.21	0.1	0	1.49
O60870	KIN17_rna_1_1280-1454	-1.21	0.1	0	1.49
P63173	RL38_rna_1_1280-1454	-1.22	0.1	0	1.49
P63241	IF5A1_rna_1_1280-1454	-1.22	0.1	0	1.49
Q6IS14	IF5AL_rna_1_1280-1454	-1.21	0.1	0	1.49
Q8WU68	U2AF4_rna_1_1280-1454	-1.21	0.1	0	1.49
Q99547	MPH6_rna_1_1280-1454	-1.21	0.1	0	1.49
Q9BQ04	RBM4B_rna_1_1280-1454	-1.22	0.1	0	1.49
Q9Y4Z0	LSM4_rna_1_1280-1454	-1.21	0.1	0	1.49
O60870	KIN17_rna_1_1284-1454	-1.22	0.1	0	1.49
P09001	RM03_rna_1_1284-1454	-1.22	0.1	0	1.49
P62913	RL11_rna_1_1284-1454	-1.22	0.1	0	1.49
Q8WU68	U2AF4_rna_1_1284-1454	-1.21	0.1	0	1.49
Q9H875	PKRI1_rna_1_1284-1454	-1.21	0.1	0	1.49
Q9HC16	ABC3G_rna_1_1284-1454	-1.22	0.1	0	1.49
Q9Y4Z0	LSM4_rna_1_1284-1454	-1.22	0.1	0	1.49
A6NDY0	EPAB2_rna_1_1292-1454	-1.17	0.1	0	1.49
P52298	NCBP2_rna_1_1292-1454	-1.17	0.1	0	1.49
Q07020	RL18_rna_1_1292-1454	-1.18	0.1	0	1.49
O75569	PRKRA_rna_1_1295-1454	-1.17	0.1	0.01	1.49
P05198	IF2A_rna_1_1295-1454	-1.17	0.1	0	1.49
P32969	RL9_rna_1_1295-1454	-1.17	0.1	0	1.49
P62314	SMD1_rna_1_1295-1454	-1.16	0.1	0	1.49
P62888	RL30_rna_1_1295-1454	-1.16	0.1	0	1.49
Q02543	RL18A_rna_1_1295-1454	-1.16	0.1	0	1.49
Q07020	RL18_rna_1_1295-1454	-1.16	0.1	0	1.49
Q86V81	THOC4_rna_1_1295-1454	-1.16	0.1	0	1.49
Q96AH0	SOSB2_rna_1_1295-1454	-1.16	0.1	0	1.49
Q9BYG3	MK67I_rna_1_1295-1454	-1.16	0.1	0	1.49
Q9UGY1	NOL12_rna_1_1295-1454	-1.16	0.1	0	1.49
Q9UK45	LSM7_rna_1_1295-1454	-1.17	0.1	0	1.49
P30050	RL12_rna_1_1298-1454	-1.16	0.1	0	1.49
P52815	RM12_rna_1_1298-1454	-1.17	0.1	0	1.49
Q13247	SRSF6_rna_1_1298-1454	-1.17	0.1	0	1.49
Q5JQF8	PAP1M_rna_1_1298-1454	-1.16	0.1	0.09	1.49
Q9H875	PKRI1_rna_1_1298-1454	-1.18	0.1	0	1.49
Q9Y4Z0	LSM4_rna_1_1298-1454	-1.17	0.1	0	1.49
P09001	RM03_rna_1_1302-1454	-1.18	0.1	0	1.49
P62888	RL30_rna_1_1302-1454	-0.94	0.1	0	1.49
Q07020	RL18_rna_1_1302-1454	-0.93	0.1	0.01	1.49
Q13247	SRSF6_rna_1_1302-1454	-0.93	0.1	0.01	1.49
Q86V81	THOC4_rna_1_1302-1454	-0.94	0.1	0.07	1.49
Q96AH0	SOSB2_rna_1_1302-1454	-0.93	0.1	0	1.49
Q9H875	PKRI1_rna_1_1302-1454	-0.93	0.1	0.02	1.49
Q9NVM6	DJC17_rna_1_1302-1454	-0.94	0.1	0.02	1.49
Q9UGY1	NOL12_rna_1_1302-1454	-0.93	0.1	0.01	1.49
P05386	RLA1_rna_1_1304-1457	-0.93	0.1	0.01	1.49
P62280	RS11_rna_1_1304-1457	-0.94	0.1	0.01	1.49
P62750	RL23A_rna_1_1304-1457	-0.93	0.1	0.01	1.49
Q93062	RBPMS_rna_1_1304-1457	-0.94	0.1	0.01	1.49
Q9BYG3	MK67I_rna_1_1304-1457	-0.94	0.1	0	1.49
Q9H814	PHAX_rna_1_1304-1457	-0.93	0.1	0.04	1.49
Q9UGY1	NOL12_rna_1_1304-1457	-0.94	0.1	0.02	1.49
Q9Y534	CSDC2_rna_1_1304-1457	-1.02	0.1	0.01	1.49
O75569	PRKRA_rna_1_1308-1454	-1.02	0.1	0.01	1.49
P05386	RLA1_rna_1_1308-1454	-1.02	0.1	0.01	1.49
P62701	RS4X_rna_1_1308-1454	-1.03	0.1	0	1.49
Q13247	SRSF6_rna_1_1308-1454	-1.01	0.1	0.03	1.49
Q8N9N8	EIF1A_rna_1_1308-1454	-1.01	0.1	0.08	1.49
Q93062	RBPMS_rna_1_1308-1454	-1.02	0.1	0.01	1.49
Q96J01	THOC3_rna_1_1308-1454	-1.01	0.1	0	1.49
Q9H814	PHAX_rna_1_1308-1454	-1.71	0	0	1.48
Q9H875	PKRI1_rna_1_1308-1454	-1.73	0	0	1.48
Q9NX07	TSAP1_rna_1_1308-1454	-1.72	0	0	1.48
Q9NX24	NHP2_rna_1_1308-1454	-1.71	0	0	1.48
Q9Y2W6	TDRKH_rna_1_1308-1454	-1.72	0	0	1.48
P00374	DYR_rna_1_1314-1454	-1.72	0	0	1.48
P05386	RLA1_rna_1_1314-1454	-1.72	0	0	1.48
P09001	RM03_rna_1_1314-1454	-1.72	0	0	1.48
P22090	RS4Y1_rna_1_1314-1454	-1.73	0	0.01	1.48
P49458	SRP09_rna_1_1314-1454	-1.73	0	0	1.48
P62081	RS7_rna_1_1314-1454	-1.73	0	0	1.48
P62750	RL23A_rna_1_1314-1454	-1.73	0	0	1.48
Q13247	SRSF6_rna_1_1314-1454	-1.72	0	0	1.48
Q5RL73	RBM48_rna_1_1314-1454	-1.73	0	0	1.48
Q8TD47	RS4Y2_rna_1_1314-1454	-1.73	0	0	1.48
Q9BYG3	MK67I_rna_1_1314-1454	-1.04	0.1	0.01	1.48
Q9NX07	TSAP1_rna_1_1314-1454	-1.05	0.1	0.09	1.48
Q9NX24	NHP2_rna_1_1314-1454	-1.05	0.1	0.03	1.48
Q9ULC4	MCTS1_rna_1_1314-1454	-1.04	0.1	0	1.48
O95639	CPSF4_rna_1_1316-1454	-1.05	0.1	0.01	1.48
P09234	RU1C_rna_1_1316-1454	-1.05	0.1	0.01	1.48
P46781	RS9_rna_1_1316-1454	-1.05	0.1	0.02	1.48
P47914	RL29_rna_1_1316-1454	-1.04	0.1	0.02	1.48
P49458	SRP09_rna_1_1316-1454	-1.04	0.1	0.02	1.48
P60323	NANO3_rna_1_1316-1454	-1.05	0.1	0	1.48
P62312	LSM6_rna_1_1316-1454	-1.06	0.1	0.12	1.48
Q14011	CIRBP_rna_1_1316-1454	-1.05	0.1	0.02	1.48
Q96AZ6	ISG20_rna_1_1316-1454	-1.04	0.1	0	1.48
Q9BYG3	MK67I_rna_1_1316-1454	-1.23	0.1	0	1.48
Q9H9Y2	RPF1_rna_1_1316-1454	-1.23	0.1	0	1.48
Q9Y4Y9	LSM5_rna_1_1316-1454	-1.23	0.1	0	1.48
Q9Y534	CSDC2_rna_1_1316-1454	-1.23	0.1	0	1.48
P05386	RLA1_rna_1_1321-1454	-1.23	0.1	0	1.48
P06748	NPM_rna_1_1321-1454	-1.23	0.1	0	1.48
P09001	RM03_rna_1_1321-1454	-1.23	0.1	0.02	1.48
P49458	SRP09_rna_1_1321-1454	-1.22	0.1	0	1.48
P62280	RS11_rna_1_1321-1454	-1.23	0.1	0	1.48
P62841	RS15_rna_1_1321-1454	-1.22	0.1	0	1.48
Q3MIT2	PUS10_rna_1_1321-1454	-1.22	0.1	0	1.48
Q5RL73	RBM48_rna_1_1321-1454	-1.23	0.1	0.04	1.48
Q9NX24	NHP2_rna_1_1321-1454	-1.23	0.1	0.04	1.48
Q9Y2W6	TDRKH_rna_1_1321-1454	-1.22	0.1	0	1.48
P05386	RLA1_rna_1_1329-1454	-1.23	0.1	0	1.48
P49458	SRP09_rna_1_1329-1454	-1.2	0.1	0	1.48
P62280	RS11_rna_1_1329-1454	-1.19	0.1	0	1.48
P62701	RS4X_rna_1_1329-1454	-1.2	0.1	0.01	1.48
P62841	RS15_rna_1_1329-1454	-1.19	0.1	0.01	1.48
Q3MIT2	PUS10_rna_1_1329-1454	-1.21	0.1	0.07	1.48
Q5RL73	RBM48_rna_1_1329-1454	-1.2	0.1	0	1.48
Q96J01	THOC3_rna_1_1329-1454	-1.19	0.1	0	1.48
[truncated: 1,475 more rows]

## Sheet: BMP2-2_1
Protein_ID	Transcript_ID	Z-score	Discriminative Power (%)	Interaction Strength (%)	Ranking
Q15366	PCBP2_rna_1	-1.18	0.1	0	2.68
Q01130	SRSF2_rna_1	-1.3	0.1	0	2.64
P23246	SFPQ_rna_1	-1.3	0.1	0	2.64
Q8IUH3	RBM45_rna_1	-1.32	0.1	0	2.63
Q06787	FMR1_rna_1	-1.02	0.1	0	2.62
Q6ZN17	LN28B_rna_1	-0.76	0.14	0.04	2.61
Q13242	SRSF9_rna_1	-1.05	0.1	0	2.6
Q9NR56	MBNL1_rna_1	-0.82	0.14	0.03	2.58
Q9NQ94	A1CF_rna_1	-0.94	0.1	0.01	2.58
Q15717	ELAV1_rna_1	-1.51	0.1	0	2.56
P67809	YBOX1_rna_1	-0.86	0.1	0.07	2.56
P51116	FXR2_rna_1	-0.83	0.14	0.09	2.56
Q7Z2T5	TRM1L_rna_1	-1.12	0.1	0.01	2.55
O00442	RTCA_rna_1	-1.01	0.1	0.01	2.55
Q9BZE2	PUS3_rna_1	-0.86	0.1	0.01	2.54
A6NC42	DPPA5_rna_1	-0.91	0.1	0.02	2.54
Q8NC51	PAIRB_rna_1	-1.6	0	0	2.53
Q86XN8	MEX3D_rna_1	-0.94	0.1	0	2.53
Q96FV9	THOC1_rna_1	-1.06	0.1	0	2.53
Q99547	MPH6_rna_1	-0.96	0.1	0.01	2.52
O75526	RMXL2_rna_1	-0.89	0.1	0.01	2.52
P38159	RBMX_rna_1	-0.98	0.1	0.01	2.51
P18615	NELFE_rna_1	-1.01	0.1	0.01	2.5
P51003	PAPOA_rna_1	-1.19	0.1	0	2.5
Q6NZI2	PTRF_rna_1	-1.15	0.1	0	2.5
Q96E39	RMXL1_rna_1	-1.7	0	0	2.49
Q9H361	PABP3_rna_1	-0.93	0.1	0.02	2.49
Q9UQ80	PA2G4_rna_1	-1.01	0.1	0.02	2.49
P05387	RLA2_rna_1	-1.01	0.1	0.01	2.49
Q12905	ILF2_rna_1	-1.04	0.1	0	2.48
Q8IYX4	DND1_rna_1	-0.95	0.1	0.01	2.48
Q9H6T0	ESRP2_rna_1	-1.25	0.1	0	2.47
P47813	IF1AX_rna_1	-1.22	0.1	0	2.47
Q4VXU2	PAP1L_rna_1	-1.25	0.1	0	2.46
P05386	RLA1_rna_1	-1.24	0.1	0	2.46
P52298	NCBP2_rna_1	-1.1	0.1	0.01	2.45
P61572	REC3_rna_1	-1.18	0.1	0	2.41
P61573	REC4_rna_1	-1.98	0	0	2.38
P61574	REC5_rna_1	-1.13	0.1	0	2.36
P61575	REC6_rna_1	-2.06	0	0	2.35
P61576	REC9_rna_1	-1.37	0.1	0	2.34
P61579	REC17_rna_1	-1.46	0.1	0	2.32
Q69383	REC2_rna_1	-1.63	0	0	2.31
Q92499	DDX1_rna_1	-1.47	0.1	0	2.29
P11940	PABP1_rna_1	-1.24	0.1	0	2.28
Q13325	IFIT5_rna_1	-1.47	0.1	0	2.28
Q13601	KRR1_rna_1	-1.74	0	0	2.27
Q9NX24	NHP2_rna_1	-1.56	0	0	2.26
P61571	REC1_rna_1	-1.52	0.1	0	2.25
P61578	REC16_rna_1	-1.67	0	0	2.2
Q13310	PABP4_rna_1	-1.65	0	0	2.2
Q5VZ19	TDR10_rna_1	-1.36	0.1	0	2.2
Q9H9Z2	LN28A_rna_1	-1.63	0	0	2.2
P18077	RL35A_rna_1	-1.96	0	0	2.18
P39023	RL3_rna_1	-0.34	0.32	0.79	2
P62310	LSM3_rna_1	0.13	0.71	0.99	2
P09914	IFIT1_rna_1	-0.45	0.22	0.8	2
P62306	RUXF_rna_1	0.14	0.71	0.99	2
Q05823	RN5A_rna_1	-0.2	0.42	0.97	2
Q9BQ39	DDX50_rna_1	0.07	0.66	1	2
Q9BRS8	LARP6_rna_1	-0.37	0.28	0.88	1.99
Q9GZT3	SLIRP_rna_1	0.04	0.63	1	1.99
Q9NS39	RED2_rna_1	-0.41	0.24	0.73	1.98
O95453	PARN_rna_1	0.09	0.67	0.99	1.98
P62304	RUXE_rna_1	0.09	0.67	0.99	1.98
Q12996	CSTF3_rna_1	-0.49	0.2	0.61	1.97
Q7Z6M4	MTER2_rna_1	-0.24	0.4	0.99	1.97
Q96A72	MGN2_rna_1	-0.01	0.59	0.99	1.96
Q9NRJ5	PAPOB_rna_1	-0.03	0.59	1	1.95
Q9NUU7	DD19A_rna_1	-0.02	0.59	0.99	1.94
Q9UGY1	NOL12_rna_1	-0.28	0.35	0.98	1.94
Q9UKA8	RCAN3_rna_1	-0.55	0.17	0.53	1.93
Q9UN86	G3BP2_rna_1	-0.55	0.17	0.48	1.93
O95777	NAA38_rna_1	-0.55	0.17	0.48	1.93
P98179	RBM3_rna_1	-0.55	0.17	0.46	1.92
Q12926	ELAV2_rna_1	-0.57	0.17	0.51	1.92
Q17RY0	CPEB4_rna_1	-0.08	0.54	0.99	1.91
Q5T8I9	HENMT_rna_1	-0.06	0.54	0.99	1.91
Q6IN84	MRM1_rna_1	-0.61	0.17	0.28	1.9
Q6NYC1	JMJD6_rna_1	-0.09	0.52	0.99	1.9
Q96IZ5	RBM41_rna_1	-0.6	0.17	0.35	1.9
Q9BQ04	RBM4B_rna_1	-0.33	0.32	0.98	1.9
Q9UMR2	DD19B_rna_1	-0.64	0.14	0.22	1.89
Q9Y4Y9	LSM5_rna_1	-0.61	0.17	0.4	1.89
O43251	RFOX2_rna_1	-0.61	0.17	0.38	1.89
P29728	OAS2_rna_1	-0.14	0.5	0.99	1.89
P49458	SRP09_rna_1	-0.14	0.5	0.99	1.89
P51991	ROA3_rna_1	-0.36	0.28	0.97	1.89
P62750	RL23A_rna_1	-0.36	0.28	0.97	1.89
Q96DU9	PABP5_rna_1	-0.67	0.14	0.19	1.88
Q9NQZ3	DAZ1_rna_1	-0.63	0.17	0.34	1.88
O14717	TRDMT_rna_1	-0.62	0.17	0.34	1.88
P00973	OAS1_rna_1	-0.18	0.45	0.99	1.88
P61326	MGN_rna_1	-0.68	0.14	0.21	1.87
Q7Z2E3	APTX_rna_1	-0.69	0.14	0.13	1.87
Q8IUX4	ABC3F_rna_1	-0.7	0.14	0.19	1.87
Q8WWY3	PRP31_rna_1	-0.16	0.47	0.99	1.87
P39019	RS19_rna_1	-0.23	0.4	0.99	1.86
P47914	RL29_rna_1	-0.39	0.26	0.95	1.86
P84103	SRSF3_rna_1	-0.24	0.4	0.99	1.86
Q12972	PP1R8_rna_1	-0.23	0.4	0.96	1.86
Q9BWF3	RBM4_rna_1	-0.74	0.14	0.13	1.85
Q9H9Y2	RPF1_rna_1	-0.2	0.42	0.99	1.85
P09234	RU1C_rna_1	-0.67	0.14	0.26	1.85
P46778	RL21_rna_1	-0.67	0.14	0.23	1.85
P46781	RS9_rna_1	-0.24	0.4	0.99	1.85
P49207	RL34_rna_1	-0.24	0.4	0.99	1.85
P62280	RS11_rna_1	-0.78	0.14	0.09	1.84
Q12849	GRSF1_rna_1	-0.76	0.14	0.11	1.84
Q8N684	CPSF7_rna_1	-0.76	0.14	0.12	1.84
Q92945	FUBP2_rna_1	-0.78	0.14	0.13	1.84
Q96CM3	RUSD4_rna_1	-0.26	0.37	0.99	1.84
A6NDE4	RBY1B_rna_1	-0.81	0.14	0.09	1.83
P09132	SRP19_rna_1	-0.78	0.14	0.05	1.83
P0DJD3	RBY1A_rna_1	-0.81	0.14	0.07	1.83
P61011	SRP54_rna_1	-0.71	0.14	0.16	1.83
P62888	RL30_rna_1	-0.45	0.22	0.81	1.83
P78406	RAE1L_rna_1	-0.28	0.35	0.93	1.83
Q15415	RBY1F_rna_1	-0.3	0.33	0.99	1.83
Q2M296	MTHSD_rna_1	-0.82	0.14	0.02	1.82
Q86U38	NOP9_rna_1	-0.81	0.14	0.06	1.82
Q9H1B4	NXF5_rna_1	-0.83	0.14	0.02	1.82
Q9NR90	DAZ3_rna_1	-0.81	0.14	0.08	1.82
P0C7P1	RBY1D_rna_1	-0.81	0.14	0.06	1.82
P0CB38	PAB4L_rna_1	-0.82	0.14	0.08	1.82
P0DJD4	RBY1C_rna_1	-0.82	0.14	0.03	1.82
P57721	PCBP3_rna_1	-0.72	0.14	0.27	1.82
P62269	RS18_rna_1	-0.32	0.33	0.91	1.82
P62318	SMD3_rna_1	-0.46	0.22	0.75	1.82
P62841	RS15_rna_1	-0.46	0.22	0.91	1.82
Q15365	PCBP1_rna_1	-0.86	0.1	0.06	1.81
Q5RL73	RBM48_rna_1	-0.84	0.14	0.07	1.81
Q8N8A6	DDX51_rna_1	-0.85	0.14	0.03	1.81
Q969L4	LSM10_rna_1	-0.85	0.1	0.01	1.81
Q96N16	JKIP1_rna_1	-0.84	0.14	0.02	1.81
Q9NWB1	RFOX1_rna_1	-0.84	0.14	0.06	1.81
Q9Y333	LSM2_rna_1	-0.29	0.35	0.93	1.81
A6NEQ0	RBY1E_rna_1	-0.74	0.14	0.13	1.81
O43818	U3IP2_rna_1	-0.73	0.14	0.13	1.81
P09001	RM03_rna_1	-0.74	0.14	0.13	1.81
P09543	CN37_rna_1	-0.35	0.28	0.75	1.81
P14678	RSMB_rna_1	-0.35	0.28	0.94	1.81
P35637	FUS_rna_1	-0.33	0.32	0.97	1.81
P62249	RS16_rna_1	-0.88	0.1	0.03	1.8
P63162	RSMN_rna_1	-0.87	0.1	0.08	1.8
P83731	RL24_rna_1	-0.88	0.1	0.03	1.8
Q92664	TF3A_rna_1	-0.87	0.1	0.06	1.8
Q96I25	SPF45_rna_1	-0.87	0.1	0.05	1.8
Q9GZY0	NXF2_rna_1	-0.87	0.1	0.01	1.8
Q9NXG2	THUM1_rna_1	-0.88	0.1	0.07	1.8
Q9UH17	ABC3B_rna_1	-0.33	0.32	0.79	1.8
P61254	RL26_rna_1	-0.31	0.33	0.98	1.8
Q16629	SRSF7_rna_1	-0.32	0.33	0.98	1.8
Q8WWH5	TRUB1_rna_1	-0.74	0.14	0.14	1.8
A8MWD9	RUXGL_rna_1	-0.75	0.14	0.12	1.8
O15116	LSM1_rna_1	-0.39	0.26	0.97	1.8
O60936	NOL3_rna_1	-0.37	0.28	0.96	1.8
O95059	RPP14_rna_1	-0.48	0.2	0.75	1.8
P41238	ABEC1_rna_1	-0.49	0.2	0.76	1.8
P51114	FXR1_rna_1	-0.48	0.2	0.71	1.8
P57723	PCBP4_rna_1	-0.36	0.28	0.98	1.8
P60842	IF4A1_rna_1	-0.35	0.32	0.97	1.8
P60866	RS20_rna_1	-0.9	0.1	0.01	1.79
P62312	LSM6_rna_1	-0.9	0.1	0.08	1.79
P63241	IF5A1_rna_1	-0.89	0.1	0.02	1.79
Q6IS14	IF5AL_rna_1	-0.89	0.1	0.02	1.79
Q8N9N8	EIF1A_rna_1	-0.9	0.1	0.05	1.79
Q92901	RL3L_rna_1	-0.91	0.1	0	1.79
Q96B01	R51A1_rna_1	-0.33	0.32	0.95	1.79
Q9BTD8	RBM42_rna_1	-0.76	0.14	0.12	1.79
Q9BTL3	RAM_rna_1	-0.76	0.14	0.09	1.79
Q9Y235	ABEC2_rna_1	-0.77	0.14	0.13	1.79
Q9Y3B4	PM14_rna_1	-0.4	0.26	0.83	1.79
Q9Y534	CSDC2_rna_1	-0.37	0.28	0.98	1.79
P25490	TYY1_rna_1	-0.39	0.26	0.96	1.79
P52272	HNRPM_rna_1	-0.37	0.28	0.98	1.79
P62308	RUXG_rna_1	-0.38	0.26	0.96	1.79
P62314	SMD1_rna_1	-0.38	0.26	0.96	1.79
P62906	RL10A_rna_1	-0.38	0.26	0.94	1.79
Q14444	CAPR1_rna_1	-0.93	0.1	0.06	1.78
Q14576	ELAV3_rna_1	-0.92	0.1	0.01	1.78
Q15631	TSN_rna_1	-0.93	0.1	0.04	1.78
Q16587	ZNF74_rna_1	-0.93	0.1	0.01	1.78
Q8N9N2	ASCC1_rna_1	-0.94	0.1	0	1.78
Q8TBF4	ZCRB1_rna_1	-0.93	0.1	0.04	1.78
Q8TEA1	NSUN6_rna_1	-0.92	0.1	0.01	1.78
Q96SI9	STRBP_rna_1	-0.93	0.1	0	1.78
Q9UK45	LSM7_rna_1	-0.37	0.28	0.97	1.78
Q9Y3Y2	CHTOP_rna_1	-0.36	0.28	0.87	1.78
Q9Y4Z0	LSM4_rna_1	-0.37	0.28	0.93	1.78
P08579	RU2B_rna_1	-0.36	0.28	0.95	1.78
P23396	RS3_rna_1	-0.78	0.14	0.14	1.78
P62851	RS25_rna_1	-0.44	0.22	0.88	1.78
Q05048	CSTF1_rna_1	-0.43	0.22	0.85	1.78
Q14240	IF4A2_rna_1	-0.43	0.22	0.94	1.78
Q15633	TRBP2_rna_1	-0.43	0.22	0.89	1.78
Q15637	SF01_rna_1	-0.51	0.2	0.81	1.78
Q15696	U2AFM_rna_1	-0.52	0.2	0.8	1.78
Q86W42	THOC6_rna_1	-0.4	0.26	0.93	1.78
Q8WXF0	SRS12_rna_1	-0.39	0.26	0.95	1.78
Q92615	LAR4B_rna_1	-0.4	0.26	0.98	1.78
Q9H1J1	REN3A_rna_1	-0.39	0.26	0.98	1.78
Q9HCJ3	RAVR2_rna_1	-0.39	0.26	0.95	1.78
Q9NSD9	SYFB_rna_1	-0.96	0.1	0	1.77
P06730	IF4E_rna_1	-0.95	0.1	0.01	1.77
P21128	ENDOU_rna_1	-0.95	0.1	0	1.77
P30050	RL12_rna_1	-0.97	0.1	0.05	1.77
P52597	HNRPF_rna_1	-0.96	0.1	0.05	1.77
P62899	RL31_rna_1	-0.95	0.1	0.09	1.77
P78563	RED1_rna_1	-0.95	0.1	0	1.77
Q01085	TIAR_rna_1	-0.96	0.1	0.01	1.77
Q13769	THOC5_rna_1	-0.38	0.26	0.93	1.77
Q16540	RM23_rna_1	-0.39	0.26	0.95	1.77
Q6PJT7	ZC3HE_rna_1	-0.79	0.14	0.2	1.77
Q8N6W0	CELF5_rna_1	-0.8	0.14	0.06	1.77
Q92979	NEP1_rna_1	-0.8	0.14	0.21	1.77
Q9H0L4	CSTFT_rna_1	-0.79	0.14	0.07	1.77
Q9UHL0	DDX25_rna_1	-0.8	0.14	0.21	1.77
A9UHW6	MI4GD_rna_1	-0.8	0.14	0.08	1.77
O76021	RL1D1_rna_1	-0.8	0.14	0.2	1.77
O95149	SPN1_rna_1	-0.79	0.14	0.2	1.77
P61927	RL37_rna_1	-0.8	0.14	0.08	1.77
P63173	RL38_rna_1	-0.79	0.14	0.07	1.77
P83369	LSM11_rna_1	-0.8	0.14	0.24	1.77
Q3ZCQ8	TIM50_rna_1	-0.46	0.22	0.74	1.77
Q5T1V6	DDX59_rna_1	-0.53	0.2	0.67	1.77
Q8IZ69	TRM2A_rna_1	-0.52	0.2	0.69	1.77
Q8TAS1	UHMK1_rna_1	-0.53	0.2	0.62	1.77
Q8WXF1	PSPC1_rna_1	-0.53	0.2	0.62	1.77
Q96J87	CELF6_rna_1	-0.52	0.2	0.7	1.77
Q9BWT3	PAPOG_rna_1	-0.43	0.22	0.94	1.77
Q9BX46	RBM24_rna_1	-0.42	0.24	0.97	1.77
Q9NX74	DUS2L_rna_1	-0.98	0.1	0	1.76
Q9NY12	GAR1_rna_1	-0.99	0.1	0	1.76
Q9P013	CWC15_rna_1	-0.97	0.1	0	1.76
C9JE40	PATL2_rna_1	-0.97	0.1	0.03	1.76
P17844	DDX5_rna_1	-0.97	0.1	0.03	1.76
P26378	ELAV4_rna_1	-0.99	0.1	0.02	1.76
P60323	NANO3_rna_1	-0.98	0.1	0	1.76
P60900	PSA6_rna_1	-0.97	0.1	0.01	1.76
P62861	RS30_rna_1	-0.98	0.1	0.01	1.76
P82979	SARNP_rna_1	-0.98	0.1	0	1.76
Q13901	C1D_rna_1	-0.97	0.1	0	1.76
Q14011	CIRBP_rna_1	-0.97	0.1	0.04	1.76
Q6ZSC3	RBM43_rna_1	-0.98	0.1	0.02	1.76
Q8N5X7	IF4E3_rna_1	-0.99	0.1	0.02	1.76
Q9GZV4	IF5A2_rna_1	-0.41	0.24	0.88	1.76
A6NGQ2	OOEP_rna_1	-0.42	0.24	0.89	1.76
P60321	NANO2_rna_1	-0.41	0.24	0.92	1.76
Q93062	RBPMS_rna_1	-0.42	0.24	0.88	1.76
Q96EP5	DAZP1_rna_1	-0.8	0.14	0.22	1.76
Q9BRL6	SRSF8_rna_1	-0.8	0.14	0.05	1.76
Q9H0Z9	RBM38_rna_1	-0.8	0.14	0.06	1.76
Q9HC16	ABC3G_rna_1	-0.47	0.22	0.81	1.76
Q9HC52	CBX8_rna_1	-0.54	0.17	0.72	1.76
Q9NVP1	DDX18_rna_1	-0.55	0.17	0.65	1.76
Q9Y2R9	RT07_rna_1	-1.01	0.1	0	1.75
A6NMX2	I4E1B_rna_1	-1	0.1	0	1.75
O43390	HNRPR_rna_1	-1.01	0.1	0.02	1.75
O60506	HNRPQ_rna_1	-0.99	0.1	0.03	1.75
O94818	NOL4_rna_1	-1	0.1	0	1.75
P29558	RBMS1_rna_1	-1.01	0.1	0.01	1.75
P31483	TIA1_rna_1	-1.01	0.1	0	1.75
Q15427	SF3B4_rna_1	-1.01	0.1	0	1.75
Q92879	CELF1_rna_1	-0.43	0.22	0.86	1.75
Q9Y5S9	RBM8A_rna_1	-0.43	0.24	0.76	1.75
O75525	KHDR3_rna_1	-0.82	0.14	0.06	1.75
P09651	ROA1_rna_1	-0.83	0.14	0.13	1.75
P46776	RL27A_rna_1	-0.82	0.14	0.05	1.75
P55769	NH2L1_rna_1	-0.82	0.14	0.08	1.75
P61978	HNRPK_rna_1	-0.83	0.14	0.05	1.75
P62487	RPB7_rna_1	-0.83	0.14	0.06	1.75
Q15233	NONO_rna_1	-0.49	0.2	0.59	1.75
Q6NXG1	ESRP1_rna_1	-0.5	0.2	0.82	1.75
Q8IV48	ERI1_rna_1	-0.5	0.2	0.84	1.75
Q8TBY0	RBM46_rna_1	-0.51	0.2	0.8	1.75
Q8WUA2	PPIL4_rna_1	-0.49	0.2	0.83	1.75
Q9H875	PKRI1_rna_1	-0.56	0.17	0.64	1.75
Q9NW64	RBM22_rna_1	-0.56	0.17	0.57	1.75
Q9Y2R5	RT17_rna_1	-0.55	0.17	0.74	1.75
Q9Y2V2	CHSP1_rna_1	-0.57	0.17	0.61	1.75
O60870	KIN17_rna_1	-0.56	0.17	0.58	1.75
P23588	IF4B_rna_1	-0.55	0.17	0.61	1.75
Q15695	U2AFL_rna_1	-0.47	0.22	0.78	1.75
Q16600	ZN239_rna_1	-0.47	0.22	0.84	1.75
Q5SY16	NOL9_rna_1	-0.47	0.22	0.8	1.75
Q5SZQ8	CELF3_rna_1	-0.46	0.22	0.88	1.75
Q6UN15	FIP1_rna_1	-1.04	0.1	0	1.74
Q96AH0	SOSB2_rna_1	-1.02	0.1	0	1.74
Q9H074	PAIP1_rna_1	-1.05	0.1	0.03	1.74
A6NDY0	EPAB2_rna_1	-1.04	0.1	0.03	1.74
O75494	SRS10_rna_1	-1.03	0.1	0.02	1.74
P51843	NR0B1_rna_1	-1.03	0.1	0.01	1.74
Q13283	G3BP1_rna_1	-1.04	0.1	0	1.74
Q15397	K0020_rna_1	-1.03	0.1	0	1.74
Q15434	RBMS2_rna_1	-1.03	0.1	0.01	1.74
Q8NE35	CPEB3_rna_1	-1.03	0.1	0	1.74
Q9NPD3	EXOS4_rna_1	-1.04	0.1	0.01	1.74
O43809	CPSF5_rna_1	-1.03	0.1	0.01	1.74
O76094	SRP72_rna_1	-1.02	0.1	0.02	1.74
P26373	RL13_rna_1	-1.03	0.1	0	1.74
Q02040	AK17A_rna_1	-0.46	0.22	0.82	1.74
Q07955	SRSF1_rna_1	-0.45	0.22	0.64	1.74
Q53EL6	PDCD4_rna_1	-0.46	0.22	0.9	1.74
Q5JQF8	PAP1M_rna_1	-0.46	0.22	0.76	1.74
Q6P087	RUSD3_rna_1	-0.45	0.22	0.9	1.74
O75648	MTU1_rna_1	-0.84	0.14	0.09	1.74
P31942	HNRH3_rna_1	-0.83	0.14	0.08	1.74
P38919	IF4A3_rna_1	-0.84	0.14	0.02	1.74
P55795	HNRH2_rna_1	-0.84	0.14	0.02	1.74
P62081	RS7_rna_1	-0.53	0.2	0.72	1.74
Q4VXA5	KHDC1_rna_1	-0.52	0.2	0.56	1.74
Q7Z417	NUFP2_rna_1	-0.53	0.2	0.71	1.74
Q92841	DDX17_rna_1	-0.52	0.2	0.64	1.74
P31943	HNRH1_rna_1	-0.52	0.2	0.72	1.74
P46779	RL28_rna_1	-0.52	0.2	0.81	1.74
P62244	RS15A_rna_1	-0.57	0.17	0.6	1.74
P62891	RL39_rna_1	-0.58	0.17	0.65	1.74
Q9NXZ2	DDX43_rna_1	-0.49	0.2	0.81	1.74
Q9UHK0	NUFP1_rna_1	-0.47	0.22	0.89	1.74
O15234	CASC3_rna_1	-0.49	0.2	0.8	1.74
O43148	MCES_rna_1	-1.07	0.1	0	1.73
O95900	TRUB2_rna_1	-1.05	0.1	0.01	1.73
P50914	RL14_rna_1	-1.06	0.1	0	1.73
Q13247	SRSF6_rna_1	-1.06	0.1	0	1.73
Q6I9Y2	THOC7_rna_1	-1.05	0.1	0	1.73
Q96H35	RBM18_rna_1	-1.06	0.1	0	1.73
Q9H0K6	PUS7L_rna_1	-1.05	0.1	0	1.73
Q9Y2T7	YBOX2_rna_1	-1.06	0.1	0	1.73
O00584	RNT2_rna_1	-1.06	0.1	0	1.73
O75319	DUS11_rna_1	-1.05	0.1	0	1.73
O75821	EIF3G_rna_1	-1.07	0.1	0	1.73
O95707	RPP29_rna_1	-1.05	0.1	0	1.73
P0C7T5	ATX1L_rna_1	-1.07	0.1	0	1.73
P10827	THA_rna_1	-1.05	0.1	0	1.73
P22626	ROA2_rna_1	-1.07	0.1	0	1.73
P35268	RL22_rna_1	-1.05	0.1	0	1.73
Q07020	RL18_rna_1	-0.48	0.2	0.74	1.73
Q08170	SRSF4_rna_1	-0.48	0.22	0.77	1.73
Q14103	HNRPD_rna_1	-0.49	0.2	0.83	1.73
Q15056	IF4H_rna_1	-0.48	0.22	0.84	1.73
Q5VZF2	MBNL2_rna_1	-0.85	0.14	0.07	1.73
Q86TM3	DDX53_rna_1	-0.85	0.14	0.05	1.73
Q96QD9	UIF_rna_1	-0.86	0.1	0.04	1.73
Q9H0U6	RM18_rna_1	-0.86	0.1	0.06	1.73
O75940	SPF30_rna_1	-0.86	0.1	0.05	1.73
O95503	CBX6_rna_1	-0.85	0.14	0.03	1.73
P00374	DYR_rna_1	-0.85	0.14	0.16	1.73
P04083	ANXA1_rna_1	-0.55	0.17	0.64	1.73
P05455	LA_rna_1	-0.55	0.17	0.64	1.73
P56270	MAZ_rna_1	-0.56	0.17	0.57	1.73
P62917	RL8_rna_1	-0.58	0.17	0.49	1.73
Q96PU8	QKI_rna_1	-0.59	0.17	0.46	1.73
Q9Y3B2	EXOS1_rna_1	-0.59	0.17	0.42	1.73
O00425	IF2B3_rna_1	-0.59	0.17	0.59	1.73
O43347	MSI1H_rna_1	-0.59	0.17	0.49	1.73
O75683	SURF6_rna_1	-0.59	0.17	0.45	1.73
P19474	RO52_rna_1	-0.59	0.17	0.44	1.73
Q5VWX1	KHDR2_rna_1	-0.5	0.2	0.9	1.73
Q8IU60	DCP2_rna_1	-0.51	0.2	0.84	1.73
Q96AZ6	ISG20_rna_1	-0.5	0.2	0.71	1.73
Q9H814	PHAX_rna_1	-0.51	0.2	0.82	1.73
Q9H9J2	RM44_rna_1	-0.51	0.2	0.88	1.73
Q9HC36	RMTL1_rna_1	-1.08	0.1	0	1.72
Q9NUL7	DDX28_rna_1	-1.1	0.1	0	1.72
Q9NZI8	IF2B1_rna_1	-1.07	0.1	0.02	1.72
Q9ULC4	MCTS1_rna_1	-1.1	0.1	0	1.72
A7MD48	SRRM4_rna_1	-1.08	0.1	0	1.72
P18124	RL7_rna_1	-1.09	0.1	0	1.72
P27695	APEX1_rna_1	-1.08	0.1	0.02	1.72
P47974	TISD_rna_1	-1.08	0.1	0	1.72
Q13049	TRI32_rna_1	-1.09	0.1	0	1.72
Q13148	TADBP_rna_1	-1.09	0.1	0	1.72
Q8IY67	RAVR1_rna_1	-1.1	0.1	0	1.72
Q9BUB4	ADAT1_rna_1	-1.08	0.1	0.01	1.72
Q9NP64	NO40_rna_1	-1.1	0.1	0	1.72
Q9Y6M1	IF2B2_rna_1	-0.5	0.2	0.77	1.72
P32969	RL9_rna_1	-0.51	0.2	0.76	1.72
Q96AE4	FUBP1_rna_1	-0.5	0.2	0.66	1.72
Q96PK6	RBM14_rna_1	-0.5	0.2	0.84	1.72
Q9UHB9	SRP68_rna_1	-0.51	0.2	0.79	1.72
Q9Y580	RBM7_rna_1	-0.5	0.2	0.81	1.72
Q08257	QOR_rna_1	-0.5	0.2	0.77	1.72
Q16560	U1SBP_rna_1	-0.88	0.1	0.04	1.72
Q7Z2W9	RM21_rna_1	-0.86	0.1	0.03	1.72
Q96J01	THOC3_rna_1	-0.86	0.1	0.06	1.72
Q96PZ0	PUS7_rna_1	-0.87	0.1	0.04	1.72
Q96Q11	TRNT1_rna_1	-0.87	0.1	0.06	1.72
Q9BRP8	WIBG_rna_1	-0.59	0.17	0.42	1.72
Q9H171	ZBP1_rna_1	-0.58	0.17	0.63	1.72
Q9UBU9	NXF1_rna_1	-0.58	0.17	0.5	1.72
Q9UKM9	RALY_rna_1	-0.57	0.17	0.57	1.72
P07910	HNRPC_rna_1	-0.58	0.17	0.56	1.72
P37108	SRP14_rna_1	-0.61	0.17	0.52	1.72
P61313	RL15_rna_1	-0.6	0.17	0.37	1.72
Q02543	RL18A_rna_1	-0.6	0.17	0.44	1.72
Q92904	DAZL_rna_1	-0.6	0.17	0.44	1.72
Q9BTF0	THUM2_rna_1	-0.6	0.17	0.44	1.72
O43310	CTIF_rna_1	-0.6	0.17	0.41	1.72
O60573	IF4E2_rna_1	-0.53	0.2	0.84	1.72
Q99729	ROAA_rna_1	-0.52	0.2	0.82	1.72
Q9BZC1	CELF4_rna_1	-0.53	0.2	0.77	1.72
Q9NVM6	DJC17_rna_1	-1.11	0.1	0	1.71
O00571	DDX3X_rna_1	-1.12	0.1	0	1.71
P09012	SNRPA_rna_1	-1.12	0.1	0	1.71
P26368	U2AF2_rna_1	-1.11	0.1	0	1.71
P84098	RL19_rna_1	-1.1	0.1	0	1.71
Q07687	DLX2_rna_1	-1.13	0.1	0	1.71
Q13825	AUHM_rna_1	-1.11	0.1	0	1.71
Q15287	RNPS1_rna_1	-1.12	0.1	0	1.71
Q8NG50	RDM1_rna_1	-1.12	0.1	0	1.71
Q9BUL9	RPP25_rna_1	-1.12	0.1	0	1.71
Q9BZI7	REN3B_rna_1	-1.11	0.1	0	1.71
Q9Y221	NIP7_rna_1	-0.53	0.2	0.72	1.71
O15523	DDX3Y_rna_1	-0.52	0.2	0.72	1.71
O60812	HNRCL_rna_1	-0.89	0.1	0.02	1.71
O95319	CELF2_rna_1	-0.89	0.1	0.03	1.71
Q7Z7A3	CTU1_rna_1	-0.88	0.1	0.02	1.71
Q8IWZ8	SUGP1_rna_1	-0.89	0.1	0.04	1.71
Q8N5P1	ZC3H8_rna_1	-0.88	0.1	0.06	1.71
Q8WU68	U2AF4_rna_1	-0.88	0.1	0.04	1.71
Q96EY7	PTCD3_rna_1	-0.88	0.1	0.15	1.71
Q9NRX1	PNO1_rna_1	-0.88	0.1	0.05	1.71
Q9Y3Z3	SAMH1_rna_1	-0.89	0.1	0.2	1.71
P09661	RU2A_rna_1	-0.6	0.17	0.5	1.71
P25786	PSA1_rna_1	-0.59	0.17	0.41	1.71
Q01844	EWS_rna_1	-0.59	0.17	0.48	1.71
Q71RC2	LARP4_rna_1	-0.61	0.17	0.43	1.71
Q86SE5	RALYL_rna_1	-0.6	0.17	0.41	1.71
Q96F86	EDC3_rna_1	-0.62	0.17	0.37	1.71
Q96M93	ADAD1_rna_1	-0.54	0.17	0.53	1.71
Q9UKF6	CPSF3_rna_1	-0.55	0.17	0.75	1.71
A6NMK7	CPS4L_rna_1	-0.56	0.17	0.67	1.71
O95931	CBX7_rna_1	-0.54	0.17	0.68	1.71
P52815	RM12_rna_1	-0.55	0.17	0.77	1.71
P62913	RL11_rna_1	-0.55	0.17	0.73	1.71
Q01081	U2AF1_rna_1	-1.15	0.1	0	1.7
Q6ZN04	MEX3B_rna_1	-1.14	0.1	0.01	1.7
Q7Z5Q1	CPEB2_rna_1	-1.14	0.1	0.01	1.7
Q86SG3	DAZ4_rna_1	-1.14	0.1	0	1.7
Q9NQT4	EXOS5_rna_1	-1.13	0.1	0	1.7
Q9NUL3	STAU2_rna_1	-1.15	0.1	0	1.7
Q9UJJ7	RUSD1_rna_1	-1.14	0.1	0	1.7
Q9Y606	TRUA_rna_1	-1.14	0.1	0.01	1.7
O60832	DKC1_rna_1	-1.15	0.1	0	1.7
P36578	RL4_rna_1	-1.15	0.1	0	1.7
P57052	RBM11_rna_1	-1.14	0.1	0	1.7
Q06265	EXOS9_rna_1	-1.13	0.1	0	1.7
Q9UJV9	DDX41_rna_1	-1.13	0.1	0	1.7
Q9UNP9	PPIE_rna_1	-1.15	0.1	0	1.7
Q9UNW9	NOVA2_rna_1	-1.14	0.1	0	1.7
P19338	NUCL_rna_1	-1.14	0.1	0	1.7
P26651	TTP_rna_1	-1.13	0.1	0	1.7
Q05519	SRS11_rna_1	-1.15	0.1	0	1.7
Q16637	SMN_rna_1	-1.14	0.1	0	1.7
Q4G0J3	LARP7_rna_1	-1.15	0.1	0	1.7
Q99497	PARK7_rna_1	-0.55	0.17	0.56	1.7
Q9UKA9	PTBP2_rna_1	-0.55	0.17	0.51	1.7
Q13838	DX39B_rna_1	-0.54	0.17	0.67	1.7
Q6XE24	RBMS3_rna_1	-0.54	0.17	0.54	1.7
Q8WY41	NANO1_rna_1	-0.55	0.17	0.66	1.7
Q9NXV6	CARF_rna_1	-0.54	0.17	0.69	1.7
Q9UNQ2	DIM1_rna_1	-0.91	0.1	0.02	1.7
P08621	RU17_rna_1	-0.89	0.1	0.03	1.7
P17947	SPI1_rna_1	-0.91	0.1	0.03	1.7
P49591	SYSC_rna_1	-0.9	0.1	0.02	1.7
P51513	NOVA1_rna_1	-0.89	0.1	0.02	1.7
P54577	SYYC_rna_1	-0.9	0.1	0.02	1.7
Q13117	DAZ2_rna_1	-0.9	0.1	0.04	1.7
Q53HI1	UNC50_rna_1	-0.9	0.1	0.01	1.7
Q86U06	RBM23_rna_1	-0.9	0.1	0	1.7
Q8N9W6	BOLL_rna_1	-0.89	0.1	0.06	1.7
Q9NV31	IMP3_rna_1	-0.63	0.17	0.4	1.7
Q9NXH9	TRM1_rna_1	-0.62	0.17	0.45	1.7
Q9Y2R4	DDX52_rna_1	-0.63	0.17	0.4	1.7
O75616	ERAL1_rna_1	-0.63	0.17	0.32	1.7
P05388	RLA0_rna_1	-0.63	0.17	0.33	1.7
P14314	GLU2B_rna_1	-0.63	0.17	0.32	1.7
P26599	PTBP1_rna_1	-0.64	0.17	0.36	1.7
P33240	CSTF2_rna_1	-0.63	0.17	0.39	1.7
Q12904	AIMP1_rna_1	-0.63	0.17	0.32	1.7
Q13243	SRSF5_rna_1	-0.56	0.17	0.64	1.7
Q96BK5	PINX1_rna_1	-0.57	0.17	0.55	1.7
Q96I24	FUBP3_rna_1	-0.58	0.17	0.61	1.7
Q32P51	RA1L2_rna_1	-0.57	0.17	0.63	1.7
Q96BT7	ALKB8_rna_1	-0.57	0.17	0.63	1.7
Q13868	EXOS2_rna_1	-0.58	0.17	0.59	1.7
Q16762	THTR_rna_1	-0.58	0.17	0.65	1.7
Q8IZ73	RUSD2_rna_1	-1.18	0.1	0	1.69
Q96HR8	NAF1_rna_1	-1.16	0.1	0	1.69
O60381	HBP1_rna_1	-1.16	0.1	0	1.69
P26196	DDX6_rna_1	-1.17	0.1	0	1.69
Q13151	ROA0_rna_1	-1.16	0.1	0	1.69
Q8WVV9	HNRLL_rna_1	-1.15	0.1	0	1.69
Q96DH6	MSI2H_rna_1	-1.16	0.1	0	1.69
Q9BY77	PDIP3_rna_1	-1.16	0.1	0	1.69
Q9Y6V7	DDX49_rna_1	-1.17	0.1	0	1.69
P15880	RS2_rna_1	-1.17	0.1	0	1.69
P62424	RL7A_rna_1	-1.17	0.1	0	1.69
Q92804	RBP56_rna_1	-1.17	0.1	0	1.69
Q9BV44	THUM3_rna_1	-1.16	0.1	0	1.69
Q9ULM6	CNOT6_rna_1	-1.17	0.1	0	1.69
A6NFN3	RFOX3_rna_1	-1.17	0.1	0	1.69
O15226	NKRF_rna_1	-0.57	0.17	0.52	1.69
Q14493	SLBP_rna_1	-0.57	0.17	0.67	1.69
Q8N0Z8	PUSL1_rna_1	-0.57	0.17	0.6	1.69
Q9BYD6	RM01_rna_1	-0.92	0.1	0.03	1.69
Q9UBP6	TRMB_rna_1	-0.91	0.1	0.05	1.69
O95639	CPSF4_rna_1	-0.92	0.1	0.15	1.69
P22090	RS4Y1_rna_1	-0.92	0.1	0.03	1.69
Q5JPH6	SYEM_rna_1	-0.92	0.1	0.01	1.69
Q9H0S4	DDX47_rna_1	-0.92	0.1	0.02	1.69
P61247	RS3A_rna_1	-0.92	0.1	0.01	1.69
Q5RKV6	EXOS6_rna_1	-0.91	0.1	0.01	1.69
Q96C10	DHX58_rna_1	-0.92	0.1	0.03	1.69
Q96DE0	NUD16_rna_1	-0.65	0.14	0.33	1.69
O00257	CBX4_rna_1	-0.66	0.14	0.31	1.69
O60930	RNH1_rna_1	-0.67	0.14	0.27	1.69
O95218	ZRAB2_rna_1	-0.66	0.14	0.28	1.69
P19544	WT1_rna_1	-0.66	0.14	0.31	1.69
Q16630	CPSF6_rna_1	-0.65	0.14	0.23	1.69
Q8TD47	RS4Y2_rna_1	-0.65	0.14	0.34	1.69
Q9UL40	ZN346_rna_1	-0.65	0.14	0.28	1.69
O14979	HNRDL_rna_1	-0.64	0.14	0.29	1.69
P10155	RO60_rna_1	-0.65	0.14	0.28	1.69
P46777	RL5_rna_1	-0.64	0.17	0.33	1.69
P62701	RS4X_rna_1	-0.65	0.14	0.43	1.69
Q9NX07	TSAP1_rna_1	-0.6	0.17	0.58	1.69
Q9ULW3	ABT1_rna_1	-0.6	0.17	0.52	1.69
A1L020	MEX3A_rna_1	-0.6	0.17	0.54	1.69
O95758	PTBP3_rna_1	-0.59	0.17	0.57	1.69
P05198	IF2A_rna_1	-0.58	0.17	0.55	1.69
Q14498	RBM39_rna_1	-0.6	0.17	0.54	1.69
Q96LT9	RBM40_rna_1	-1.2	0.1	0	1.68
P20839	IMDH1_rna_1	-1.18	0.1	0	1.68
P22087	FBRL_rna_1	-1.19	0.1	0	1.68
P52594	AGFG1_rna_1	-1.19	0.1	0	1.68
Q15646	OASL_rna_1	-1.18	0.1	0	1.68
Q9HA38	ZMAT3_rna_1	-1.19	0.1	0	1.68
Q02878	RL6_rna_1	-1.19	0.1	0	1.68
Q9UHX1	PUF60_rna_1	-1.19	0.1	0	1.68
A6NHQ2	FBLL1_rna_1	-1.18	0.1	0	1.68
O75569	PRKRA_rna_1	-1.18	0.1	0	1.68
P19525	E2AK2_rna_1	-1.2	0.1	0	1.68
Q86U44	MTA70_rna_1	-1.2	0.1	0	1.68
Q9BUR4	WAP53_rna_1	-0.6	0.17	0.45	1.68
Q9H4D5	NXF3_rna_1	-0.59	0.17	0.59	1.68
Q15024	EXOS7_rna_1	-0.59	0.17	0.51	1.68
Q8N1G4	LRC47_rna_1	-0.59	0.17	0.52	1.68
Q8NHQ9	DDX55_rna_1	-0.6	0.17	0.51	1.68
Q9BYG3	MK67I_rna_1	-0.59	0.17	0.44	1.68
O95628	CNOT4_rna_1	-0.93	0.1	0.03	1.68
P42696	RBM34_rna_1	-0.93	0.1	0.02	1.68
P62995	TRA2B_rna_1	-0.93	0.1	0.01	1.68
Q9Y2W6	TDRKH_rna_1	-0.93	0.1	0.02	1.68
O75792	RNH2A_rna_1	-0.93	0.1	0.02	1.68
Q14451	GRB7_rna_1	-0.94	0.1	0.01	1.68
P82675	RT05_rna_1	-0.93	0.1	0.16	1.68
Q9Y3A4	RRP7A_rna_1	-0.93	0.1	0.02	1.68
Q5U5Q3	MEX3C_rna_1	-0.93	0.1	0.03	1.68
Q86U42	PABP2_rna_1	-0.93	0.1	0.17	1.68
Q9NVV4	PAPD1_rna_1	-0.93	0.1	0.14	1.68
Q9Y388	RBMX2_rna_1	-0.92	0.1	0.02	1.68
Q96B26	EXOS8_rna_1	-0.92	0.1	0.02	1.68
Q3MIT2	PUS10_rna_1	-0.93	0.1	0.01	1.68
Q9NQT5	EXOS3_rna_1	-0.93	0.1	0	1.68
Q9NY93	DDX56_rna_1	-0.68	0.14	0.22	1.68
O95793	STAU1_rna_1	-0.67	0.14	0.26	1.68
P12268	IMDH2_rna_1	-0.69	0.14	0.27	1.68
A0AV96	RBM47_rna_1	-0.68	0.14	0.25	1.68
Q9BZB8	CPEB1_rna_1	-0.68	0.14	0.24	1.68
Q9H0G5	NSRP1_rna_1	-0.67	0.14	0.22	1.68
P14866	HNRPL_rna_1	-0.66	0.14	0.28	1.68
Q13595	TRA2A_rna_1	-0.67	0.14	0.19	1.68
Q07666	KHDR1_rna_1	-0.65	0.14	0.27	1.68
Q8NCV1	ADAD2_rna_1	-0.66	0.14	0.21	1.68
Q9P2K5	MYEF2_rna_1	-0.66	0.14	0.26	1.68
P06748	NPM_rna_1	-0.66	0.14	0.24	1.68
Q86V81	THOC4_rna_1	-0.62	0.17	0.48	1.68

## Sheet: CPN2-1_4
Protein_ID	Transcript_ID	Z-score	Discriminative Power (%)	Interaction Strength (%)	Ranking
P31483	TIA1_rna_1_100-234	-1.18	0.1	0	2.68
P31483	TIA1_rna_1_96-230	-1.3	0.1	0	2.64
P31483	TIA1_rna_1_69-235	-1.3	0.1	0	2.64
Q13242	SRSF9_rna_1_96-230	-1.32	0.1	0	2.63
P23246	SFPQ_rna_1_2679-2877	-1.02	0.1	0	2.62
Q6ZN17	LN28B_rna_1_2734-2875	-0.76	0.14	0.04	2.61
Q6ZN17	LN28B_rna_1_2741-2879	-1.05	0.1	0	2.6
Q6ZN17	LN28B_rna_1_470-643	-0.82	0.14	0.03	2.58
P23246	SFPQ_rna_1_512-651	-0.94	0.1	0.01	2.58
Q6ZN17	LN28B_rna_1_2746-2875	-1.51	0.1	0	2.56
Q6ZN17	LN28B_rna_1_474-639	-0.86	0.1	0.07	2.56
Q13242	SRSF9_rna_1_100-234	-0.83	0.14	0.09	2.56
Q01085	TIAR_rna_1_69-235	-1.12	0.1	0.01	2.55
Q01085	TIAR_rna_1_96-230	-1.01	0.1	0.01	2.55
Q6ZN17	LN28B_rna_1_127-229	-0.86	0.1	0.01	2.54
P26599	PTBP1_rna_1_96-230	-0.91	0.1	0.02	2.54
Q13242	SRSF9_rna_1_2679-2877	-1.6	0	0	2.53
Q13242	SRSF9_rna_1_2685-2877	-0.94	0.1	0	2.53
Q13242	SRSF9_rna_1_2695-2877	-1.06	0.1	0	2.53
Q9UNW9	NOVA2_rna_1_478-632	-0.96	0.1	0.01	2.52
O75525	KHDR3_rna_1_69-235	-0.89	0.1	0.01	2.52
Q14103	HNRPD_rna_1_69-235	-0.98	0.1	0.01	2.51
P26599	PTBP1_rna_1_115-233	-1.01	0.1	0.01	2.5
Q13242	SRSF9_rna_1_2690-2877	-1.19	0.1	0	2.5
O14979	HNRDL_rna_1_2734-2875	-1.15	0.1	0	2.5
O14979	HNRDL_rna_1_2741-2879	-1.7	0	0	2.49
Q9UNW9	NOVA2_rna_1_474-639	-0.93	0.1	0.02	2.49
Q13242	SRSF9_rna_1_69-235	-1.01	0.1	0.02	2.49
Q6ZN17	LN28B_rna_1_2772-2875	-1.01	0.1	0.01	2.49
Q9UNW9	NOVA2_rna_1_470-643	-1.04	0.1	0	2.48
Q13242	SRSF9_rna_1_2734-2875	-0.95	0.1	0.01	2.48
Q14103	HNRPD_rna_1_2734-2875	-1.25	0.1	0	2.47
Q9UNW9	NOVA2_rna_1_2679-2877	-1.22	0.1	0	2.47
P23246	SFPQ_rna_1_2685-2877	-1.25	0.1	0	2.46
Q01085	TIAR_rna_1_2734-2875	-1.24	0.1	0	2.46
Q13242	SRSF9_rna_1_2741-2879	-1.1	0.1	0.01	2.45
Q14103	HNRPD_rna_1_2741-2879	-1.18	0.1	0	2.41
Q6ZN17	LN28B_rna_1_2761-2875	-1.98	0	0	2.38
Q9UNW9	NOVA2_rna_1_2772-2875	-1.13	0.1	0	2.36
P23246	SFPQ_rna_1_478-632	-2.06	0	0	2.35
Q6ZN17	LN28B_rna_1_69-235	-1.37	0.1	0	2.34
Q01085	TIAR_rna_1_100-234	-1.46	0.1	0	2.32
Q13242	SRSF9_rna_1_115-233	-1.63	0	0	2.31
O14979	HNRDL_rna_1_2679-2877	-1.47	0.1	0	2.29
Q01085	TIAR_rna_1_2741-2879	-1.24	0.1	0	2.28
O14979	HNRDL_rna_1_2746-2875	-1.47	0.1	0	2.28
Q6ZN17	LN28B_rna_1_2756-2875	-1.74	0	0	2.27
Q6ZN17	LN28B_rna_1_2764-2875	-1.56	0	0	2.26
O14979	HNRDL_rna_1_470-643	-1.52	0.1	0	2.25
O14979	HNRDL_rna_1_474-639	-1.67	0	0	2.2
P26599	PTBP1_rna_1_100-234	-1.65	0	0	2.2
O14979	HNRDL_rna_1_127-229	-1.36	0.1	0	2.2
Q13242	SRSF9_rna_1_2712-2877	-1.63	0	0	2.2
Q9UNW9	NOVA2_rna_1_2764-2875	-1.96	0	0	2.18
O14979	HNRDL_rna_1_2772-2875	-0.34	0.32	0.79	2
O14979	HNRDL_rna_1_478-632	0.13	0.71	0.99	2
Q13242	SRSF9_rna_1_127-229	-0.45	0.22	0.8	2
Q9UNW9	NOVA2_rna_1_2741-2879	0.14	0.71	0.99	2
O14979	HNRDL_rna_1_2764-2875	-0.2	0.42	0.97	2
Q01085	TIAR_rna_1_127-229	0.07	0.66	1	2
O14979	HNRDL_rna_1_2685-2877	-0.37	0.28	0.88	1.99
Q9UNW9	NOVA2_rna_1_2685-2877	0.04	0.63	1	1.99
O14979	HNRDL_rna_1_2690-2877	-0.41	0.24	0.73	1.98
O14979	HNRDL_rna_1_2719-2868	0.09	0.67	0.99	1.98
P26599	PTBP1_rna_1_2734-2875	0.09	0.67	0.99	1.98
Q9UNW9	NOVA2_rna_1_2734-2875	-0.49	0.2	0.61	1.97
Q9UNW9	NOVA2_rna_1_2746-2875	-0.24	0.4	0.99	1.97
O14979	HNRDL_rna_1_2756-2875	-0.01	0.59	0.99	1.96
O14979	HNRDL_rna_1_2761-2875	-0.03	0.59	1	1.95
Q9UNW9	NOVA2_rna_1_2761-2875	-0.02	0.59	0.99	1.94
O14979	HNRDL_rna_1_69-235	-0.28	0.35	0.98	1.94
Q14103	HNRPD_rna_1_127-229	-0.55	0.17	0.53	1.93
P26599	PTBP1_rna_1_2679-2877	-0.55	0.17	0.48	1.93
O14979	HNRDL_rna_1_2695-2877	-0.55	0.17	0.48	1.93
Q13242	SRSF9_rna_1_2719-2868	-0.55	0.17	0.46	1.92
Q6ZN17	LN28B_rna_1_2719-2868	-0.57	0.17	0.51	1.92
P26599	PTBP1_rna_1_2741-2879	-0.08	0.54	0.99	1.91
Q14103	HNRPD_rna_1_2746-2875	-0.06	0.54	0.99	1.91
Q9UNW9	NOVA2_rna_1_2756-2875	-0.61	0.17	0.28	1.9
Q6ZN17	LN28B_rna_1_478-632	-0.09	0.52	0.99	1.9
Q01085	TIAR_rna_1_115-233	-0.6	0.17	0.35	1.9
P26599	PTBP1_rna_1_2685-2877	-0.33	0.32	0.98	1.9
P26599	PTBP1_rna_1_2690-2877	-0.64	0.14	0.22	1.89
O14979	HNRDL_rna_1_2712-2877	-0.61	0.17	0.4	1.89
Q14103	HNRPD_rna_1_470-643	-0.61	0.17	0.38	1.89
P26599	PTBP1_rna_1_127-229	-0.14	0.5	0.99	1.89
P23246	SFPQ_rna_1_2690-2877	-0.14	0.5	0.99	1.89
Q9UNW9	NOVA2_rna_1_2690-2877	-0.36	0.28	0.97	1.89
P26599	PTBP1_rna_1_2695-2877	-0.36	0.28	0.97	1.89
P26599	PTBP1_rna_1_2712-2877	-0.67	0.14	0.19	1.88
Q14103	HNRPD_rna_1_474-639	-0.63	0.17	0.34	1.88
Q14103	HNRPD_rna_1_96-230	-0.62	0.17	0.34	1.88
Q9UNW9	NOVA2_rna_1_127-229	-0.18	0.45	0.99	1.88
Q01085	TIAR_rna_1_2695-2877	-0.68	0.14	0.21	1.87
Q9UNW9	NOVA2_rna_1_2719-2868	-0.69	0.14	0.13	1.87
Q01085	TIAR_rna_1_2690-2877	-0.7	0.14	0.19	1.87
P26599	PTBP1_rna_1_2719-2868	-0.16	0.47	0.99	1.87
O14979	HNRDL_rna_1_115-233	-0.23	0.4	0.99	1.86
Q01085	TIAR_rna_1_2685-2877	-0.39	0.26	0.95	1.86
Q14103	HNRPD_rna_1_2695-2877	-0.24	0.4	0.99	1.86
Q9UNW9	NOVA2_rna_1_2695-2877	-0.23	0.4	0.96	1.86
Q9UNW9	NOVA2_rna_1_2712-2877	-0.74	0.14	0.13	1.85
Q01085	TIAR_rna_1_2746-2875	-0.2	0.42	0.99	1.85
Q14103	HNRPD_rna_1_2772-2875	-0.67	0.14	0.26	1.85
O75525	KHDR3_rna_1_100-234	-0.67	0.14	0.23	1.85
P31483	TIA1_rna_1_115-233	-0.24	0.4	0.99	1.85
Q14103	HNRPD_rna_1_2679-2877	-0.24	0.4	0.99	1.85
Q14103	HNRPD_rna_1_2685-2877	-0.78	0.14	0.09	1.84
Q14103	HNRPD_rna_1_2690-2877	-0.76	0.14	0.11	1.84
Q14103	HNRPD_rna_1_2719-2868	-0.76	0.14	0.12	1.84
Q13242	SRSF9_rna_1_2746-2875	-0.78	0.14	0.13	1.84
Q14103	HNRPD_rna_1_2756-2875	-0.26	0.37	0.99	1.84
Q9UNW9	NOVA2_rna_1_512-651	-0.81	0.14	0.09	1.83
P26599	PTBP1_rna_1_69-235	-0.78	0.14	0.05	1.83
O14979	HNRDL_rna_1_96-230	-0.81	0.14	0.07	1.83
Q01085	TIAR_rna_1_2679-2877	-0.71	0.14	0.16	1.83
P23246	SFPQ_rna_1_2695-2877	-0.45	0.22	0.81	1.83
Q01085	TIAR_rna_1_2712-2877	-0.28	0.35	0.93	1.83
Q6ZN17	LN28B_rna_1_2712-2877	-0.3	0.33	0.99	1.83
Q01085	TIAR_rna_1_2719-2868	-0.82	0.14	0.02	1.82
P26599	PTBP1_rna_1_2756-2875	-0.81	0.14	0.06	1.82
Q14103	HNRPD_rna_1_2761-2875	-0.83	0.14	0.02	1.82
Q14103	HNRPD_rna_1_2764-2875	-0.81	0.14	0.08	1.82
P26599	PTBP1_rna_1_470-643	-0.81	0.14	0.06	1.82
Q14103	HNRPD_rna_1_478-632	-0.82	0.14	0.08	1.82
Q14103	HNRPD_rna_1_2712-2877	-0.82	0.14	0.03	1.82
P31483	TIA1_rna_1_2734-2875	-0.72	0.14	0.27	1.82
P26599	PTBP1_rna_1_2746-2875	-0.32	0.33	0.91	1.82
Q13242	SRSF9_rna_1_2756-2875	-0.46	0.22	0.75	1.82
Q6ZN17	LN28B_rna_1_115-233	-0.46	0.22	0.91	1.82
Q6ZN17	LN28B_rna_1_2695-2877	-0.86	0.1	0.06	1.81
P26599	PTBP1_rna_1_2761-2875	-0.84	0.14	0.07	1.81
P26599	PTBP1_rna_1_2764-2875	-0.85	0.14	0.03	1.81
P26599	PTBP1_rna_1_474-639	-0.85	0.1	0.01	1.81
Q13242	SRSF9_rna_1_2761-2875	-0.84	0.14	0.02	1.81
P26599	PTBP1_rna_1_478-632	-0.84	0.14	0.06	1.81
Q9UNW9	NOVA2_rna_1_69-235	-0.29	0.35	0.93	1.81
Q14103	HNRPD_rna_1_115-233	-0.74	0.14	0.13	1.81
P31483	TIA1_rna_1_2741-2879	-0.73	0.14	0.13	1.81
Q01085	TIAR_rna_1_2756-2875	-0.74	0.14	0.13	1.81
P26599	PTBP1_rna_1_2772-2875	-0.35	0.28	0.75	1.81
Q01085	TIAR_rna_1_470-643	-0.35	0.28	0.94	1.81
Q13242	SRSF9_rna_1_2764-2875	-0.33	0.32	0.97	1.81
O75525	KHDR3_rna_1_96-230	-0.88	0.1	0.03	1.8
Q14103	HNRPD_rna_1_100-234	-0.87	0.1	0.08	1.8
Q6ZN17	LN28B_rna_1_2690-2877	-0.88	0.1	0.03	1.8
Q01085	TIAR_rna_1_2761-2875	-0.87	0.1	0.06	1.8
Q13242	SRSF9_rna_1_470-643	-0.87	0.1	0.05	1.8
P23246	SFPQ_rna_1_474-639	-0.87	0.1	0.01	1.8
Q01085	TIAR_rna_1_474-639	-0.88	0.1	0.07	1.8
Q6ZN17	LN28B_rna_1_96-230	-0.33	0.32	0.79	1.8
Q9UNW9	NOVA2_rna_1_115-233	-0.31	0.33	0.98	1.8
P31483	TIA1_rna_1_2695-2877	-0.32	0.33	0.98	1.8
P23246	SFPQ_rna_1_2712-2877	-0.74	0.14	0.14	1.8
Q01085	TIAR_rna_1_2764-2875	-0.75	0.14	0.12	1.8
Q01085	TIAR_rna_1_2772-2875	-0.39	0.26	0.97	1.8
Q13242	SRSF9_rna_1_2772-2875	-0.37	0.28	0.96	1.8
Q6ZN17	LN28B_rna_1_2685-2877	-0.48	0.2	0.75	1.8
P31483	TIA1_rna_1_2690-2877	-0.49	0.2	0.76	1.8
Q13242	SRSF9_rna_1_474-639	-0.48	0.2	0.71	1.8
Q13242	SRSF9_rna_1_478-632	-0.36	0.28	0.98	1.8
P31483	TIA1_rna_1_2685-2877	-0.35	0.32	0.97	1.8
P23246	SFPQ_rna_1_2772-2875	-0.9	0.1	0.01	1.79
Q9UNW9	NOVA2_rna_1_96-230	-0.9	0.1	0.08	1.79
O14979	HNRDL_rna_1_100-234	-0.89	0.1	0.02	1.79
P23246	SFPQ_rna_1_100-234	-0.89	0.1	0.02	1.79
P31483	TIA1_rna_1_127-229	-0.9	0.1	0.05	1.79
P23246	SFPQ_rna_1_2764-2875	-0.91	0.1	0	1.79
P23246	SFPQ_rna_1_470-643	-0.33	0.32	0.95	1.79
P23246	SFPQ_rna_1_96-230	-0.76	0.14	0.12	1.79
Q6ZN17	LN28B_rna_1_2679-2877	-0.76	0.14	0.09	1.79
P31483	TIA1_rna_1_2679-2877	-0.77	0.14	0.13	1.79
P23246	SFPQ_rna_1_2719-2868	-0.4	0.26	0.83	1.79
Q01085	TIAR_rna_1_478-632	-0.37	0.28	0.98	1.79
O14979	HNRDL_rna_1_512-651	-0.39	0.26	0.96	1.79
P31483	TIA1_rna_1_2712-2877	-0.37	0.28	0.98	1.79
O75525	KHDR3_rna_1_2734-2875	-0.38	0.26	0.96	1.79
P23246	SFPQ_rna_1_2761-2875	-0.38	0.26	0.96	1.79
P23246	SFPQ_rna_1_115-233	-0.38	0.26	0.94	1.79
P26599	PTBP1_rna_1_512-651	-0.93	0.1	0.06	1.78
P23246	SFPQ_rna_1_69-235	-0.92	0.1	0.01	1.78
O75525	KHDR3_rna_1_2741-2879	-0.93	0.1	0.04	1.78
P23246	SFPQ_rna_1_2756-2875	-0.93	0.1	0.01	1.78
P31483	TIA1_rna_1_2719-2868	-0.94	0.1	0	1.78
P23246	SFPQ_rna_1_2741-2879	-0.93	0.1	0.04	1.78
P23246	SFPQ_rna_1_2734-2875	-0.92	0.1	0.01	1.78
P23246	SFPQ_rna_1_2746-2875	-0.93	0.1	0	1.78
P31483	TIA1_rna_1_2746-2875	-0.37	0.28	0.97	1.78
Q6ZN17	LN28B_rna_1_100-234	-0.36	0.28	0.87	1.78
Q9UNW9	NOVA2_rna_1_100-234	-0.37	0.28	0.93	1.78
O75525	KHDR3_rna_1_470-643	-0.36	0.28	0.95	1.78
Q14103	HNRPD_rna_1_512-651	-0.78	0.14	0.14	1.78
O75525	KHDR3_rna_1_127-229	-0.44	0.22	0.88	1.78
O75525	KHDR3_rna_1_474-639	-0.43	0.22	0.85	1.78
Q13242	SRSF9_rna_1_512-651	-0.43	0.22	0.94	1.78
P23246	SFPQ_rna_1_127-229	-0.43	0.22	0.89	1.78
O75525	KHDR3_rna_1_2746-2875	-0.51	0.2	0.81	1.78
O75525	KHDR3_rna_1_512-651	-0.52	0.2	0.8	1.78
Q6ZN17	LN28B_rna_1_512-651	-0.4	0.26	0.93	1.78
O75525	KHDR3_rna_1_115-233	-0.39	0.26	0.95	1.78
P31483	TIA1_rna_1_2756-2875	-0.4	0.26	0.98	1.78
O75525	KHDR3_rna_1_478-632	-0.39	0.26	0.98	1.78
P31483	TIA1_rna_1_2761-2875	-0.39	0.26	0.95	1.78
P31483	TIA1_rna_1_470-643	-0.96	0.1	0	1.77
Q01085	TIAR_rna_1_512-651	-0.95	0.1	0.01	1.77
O75525	KHDR3_rna_1_2772-2875	-0.95	0.1	0	1.77
O75525	KHDR3_rna_1_2679-2877	-0.97	0.1	0.05	1.77
O75525	KHDR3_rna_1_2685-2877	-0.96	0.1	0.05	1.77
O75525	KHDR3_rna_1_2695-2877	-0.95	0.1	0.09	1.77
O75525	KHDR3_rna_1_2719-2868	-0.95	0.1	0	1.77
O75525	KHDR3_rna_1_2756-2875	-0.96	0.1	0.01	1.77
O75525	KHDR3_rna_1_2690-2877	-0.38	0.26	0.93	1.77
O75525	KHDR3_rna_1_2712-2877	-0.39	0.26	0.95	1.77
O75525	KHDR3_rna_1_2761-2875	-0.79	0.14	0.2	1.77
O75525	KHDR3_rna_1_2764-2875	-0.8	0.14	0.06	1.77
P31483	TIA1_rna_1_2764-2875	-0.8	0.14	0.21	1.77
P31483	TIA1_rna_1_474-639	-0.79	0.14	0.07	1.77
P31483	TIA1_rna_1_2772-2875	-0.8	0.14	0.21	1.77
P31483	TIA1_rna_1_478-632	-0.8	0.14	0.08	1.77
P31483	TIA1_rna_1_512-651	-0.8	0.14	0.2	1.77
Q9H814	PHAX_rna_1_100-234	-0.79	0.14	0.2	1.77
Q9UN86	G3BP2_rna_1_115-233	-0.8	0.14	0.08	1.77
Q9UN86	G3BP2_rna_1_127-229	-0.79	0.14	0.07	1.77
Q9UN86	G3BP2_rna_1_2679-2877	-0.8	0.14	0.24	1.77
Q9UN86	G3BP2_rna_1_2685-2877	-0.46	0.22	0.74	1.77
Q9UN86	G3BP2_rna_1_2690-2877	-0.53	0.2	0.67	1.77
Q9UN86	G3BP2_rna_1_2695-2877	-0.52	0.2	0.69	1.77
Q9UN86	G3BP2_rna_1_2712-2877	-0.53	0.2	0.62	1.77
Q9UN86	G3BP2_rna_1_2719-2868	-0.53	0.2	0.62	1.77
Q07666	KHDR1_rna_1_2734-2875	-0.52	0.2	0.7	1.77
P82675	RT05_rna_1_2741-2879	-0.43	0.22	0.94	1.77
Q07666	KHDR1_rna_1_2741-2879	-0.42	0.24	0.97	1.77
Q13283	G3BP1_rna_1_2741-2879	-0.98	0.1	0	1.76
P82675	RT05_rna_1_2746-2875	-0.99	0.1	0	1.76
Q13283	G3BP1_rna_1_2756-2875	-0.97	0.1	0	1.76
Q13283	G3BP1_rna_1_2761-2875	-0.97	0.1	0.03	1.76
Q13283	G3BP1_rna_1_2764-2875	-0.97	0.1	0.03	1.76
Q13283	G3BP1_rna_1_2772-2875	-0.99	0.1	0.02	1.76
P82675	RT05_rna_1_470-643	-0.98	0.1	0	1.76
P82675	RT05_rna_1_474-639	-0.97	0.1	0.01	1.76
P19338	NUCL_rna_1_478-632	-0.98	0.1	0.01	1.76
Q05823	RN5A_rna_1_512-651	-0.98	0.1	0	1.76
P37108	SRP14_rna_1_69-235	-0.97	0.1	0	1.76
Q99547	MPH6_rna_1_96-230	-0.97	0.1	0.04	1.76
Q9HC52	CBX8_rna_1_100-234	-0.98	0.1	0.02	1.76
Q13283	G3BP1_rna_1_127-229	-0.99	0.1	0.02	1.76
Q96J87	CELF6_rna_1_2679-2877	-0.41	0.24	0.88	1.76
Q07666	KHDR1_rna_1_2690-2877	-0.42	0.24	0.89	1.76
Q07666	KHDR1_rna_1_2695-2877	-0.41	0.24	0.92	1.76
P82675	RT05_rna_1_2734-2875	-0.42	0.24	0.88	1.76
Q13283	G3BP1_rna_1_2734-2875	-0.8	0.14	0.22	1.76
Q9UN86	G3BP2_rna_1_2734-2875	-0.8	0.14	0.05	1.76
Q9UN86	G3BP2_rna_1_2741-2879	-0.8	0.14	0.06	1.76
Q13283	G3BP1_rna_1_2746-2875	-0.47	0.22	0.81	1.76
P82675	RT05_rna_1_127-229	-0.54	0.17	0.72	1.76
Q07666	KHDR1_rna_1_2679-2877	-0.55	0.17	0.65	1.76
Q07666	KHDR1_rna_1_2685-2877	-1.01	0.1	0	1.75
Q13283	G3BP1_rna_1_2719-2868	-1	0.1	0	1.75
Q9UN86	G3BP2_rna_1_2756-2875	-1.01	0.1	0.02	1.75
P82675	RT05_rna_1_2761-2875	-0.99	0.1	0.03	1.75
P82675	RT05_rna_1_2772-2875	-1	0.1	0	1.75
Q13283	G3BP1_rna_1_470-643	-1.01	0.1	0.01	1.75
Q13283	G3BP1_rna_1_474-639	-1.01	0.1	0	1.75
A6NGQ2	OOEP_rna_1_69-235	-1.01	0.1	0	1.75
P62249	RS16_rna_1_69-235	-0.43	0.22	0.86	1.75
Q13901	C1D_rna_1_69-235	-0.43	0.24	0.76	1.75
P82675	RT05_rna_1_2756-2875	-0.82	0.14	0.06	1.75
P82675	RT05_rna_1_2764-2875	-0.83	0.14	0.13	1.75
Q86U42	PABP2_rna_1_69-235	-0.82	0.14	0.05	1.75
Q9Y221	NIP7_rna_1_100-234	-0.82	0.14	0.08	1.75
P33240	CSTF2_rna_1_2679-2877	-0.83	0.14	0.05	1.75
Q9NY12	GAR1_rna_1_2679-2877	-0.83	0.14	0.06	1.75
P33240	CSTF2_rna_1_2685-2877	-0.49	0.2	0.59	1.75
Q07666	KHDR1_rna_1_2746-2875	-0.5	0.2	0.82	1.75
Q9UN86	G3BP2_rna_1_2761-2875	-0.5	0.2	0.84	1.75
Q92945	FUBP2_rna_1_512-651	-0.51	0.2	0.8	1.75
P61326	MGN_rna_1_69-235	-0.49	0.2	0.83	1.75
P62244	RS15A_rna_1_69-235	-0.56	0.17	0.64	1.75
Q9Y2V2	CHSP1_rna_1_69-235	-0.56	0.17	0.57	1.75
P55795	HNRH2_rna_1_96-230	-0.55	0.17	0.74	1.75
Q13243	SRSF5_rna_1_96-230	-0.57	0.17	0.61	1.75
Q9HC52	CBX8_rna_1_96-230	-0.56	0.17	0.58	1.75
P33240	CSTF2_rna_1_2690-2877	-0.55	0.17	0.61	1.75
Q07666	KHDR1_rna_1_2719-2868	-0.47	0.22	0.78	1.75
Q9UN86	G3BP2_rna_1_2764-2875	-0.47	0.22	0.84	1.75
Q9UQ80	PA2G4_rna_1_96-230	-0.47	0.22	0.8	1.75
Q9Y221	NIP7_rna_1_96-230	-0.46	0.22	0.88	1.75
Q9Y6M1	IF2B2_rna_1_96-230	-1.04	0.1	0	1.74
Q9UQ80	PA2G4_rna_1_100-234	-1.02	0.1	0	1.74
P36578	RL4_rna_1_115-233	-1.05	0.1	0.03	1.74
Q01844	EWS_rna_1_2679-2877	-1.04	0.1	0.03	1.74
Q96J87	CELF6_rna_1_2685-2877	-1.03	0.1	0.02	1.74
P33240	CSTF2_rna_1_2695-2877	-1.03	0.1	0.01	1.74
Q13283	G3BP1_rna_1_2712-2877	-1.04	0.1	0	1.74
Q9UN86	G3BP2_rna_1_2746-2875	-1.03	0.1	0	1.74
Q92499	DDX1_rna_1_512-651	-1.03	0.1	0.01	1.74
O15116	LSM1_rna_1_69-235	-1.03	0.1	0	1.74
P46776	RL27A_rna_1_69-235	-1.04	0.1	0.01	1.74
P46779	RL28_rna_1_69-235	-1.03	0.1	0.01	1.74
P55769	NH2L1_rna_1_69-235	-1.02	0.1	0.02	1.74
Q16540	RM23_rna_1_69-235	-1.03	0.1	0	1.74
P31943	HNRH1_rna_1_96-230	-0.46	0.22	0.82	1.74
P32969	RL9_rna_1_96-230	-0.45	0.22	0.64	1.74
P63241	IF5A1_rna_1_96-230	-0.46	0.22	0.9	1.74
Q6IS14	IF5AL_rna_1_96-230	-0.46	0.22	0.76	1.74
Q07666	KHDR1_rna_1_127-229	-0.45	0.22	0.9	1.74
Q9P013	CWC15_rna_1_2679-2877	-0.84	0.14	0.09	1.74
Q9P013	CWC15_rna_1_2685-2877	-0.83	0.14	0.08	1.74
Q9P013	CWC15_rna_1_2690-2877	-0.84	0.14	0.02	1.74
Q07666	KHDR1_rna_1_2712-2877	-0.84	0.14	0.02	1.74
Q6XE24	RBMS3_rna_1_2734-2875	-0.53	0.2	0.72	1.74
Q6XE24	RBMS3_rna_1_2741-2879	-0.52	0.2	0.56	1.74
Q9UN86	G3BP2_rna_1_2772-2875	-0.53	0.2	0.71	1.74
P19338	NUCL_rna_1_470-643	-0.52	0.2	0.64	1.74
Q13283	G3BP1_rna_1_478-632	-0.52	0.2	0.72	1.74
P35268	RL22_rna_1_69-235	-0.52	0.2	0.81	1.74
Q96A72	MGN2_rna_1_69-235	-0.57	0.17	0.6	1.74
Q9BUL9	RPP25_rna_1_69-235	-0.58	0.17	0.65	1.74
Q9GZV4	IF5A2_rna_1_69-235	-0.49	0.2	0.81	1.74
O43148	MCES_rna_1_96-230	-0.47	0.22	0.89	1.74
P39019	RS19_rna_1_96-230	-0.49	0.2	0.8	1.74
Q8N9N8	EIF1A_rna_1_96-230	-1.07	0.1	0	1.73
Q9H814	PHAX_rna_1_96-230	-1.05	0.1	0.01	1.73
Q9Y3B2	EXOS1_rna_1_96-230	-1.06	0.1	0	1.73
Q99547	MPH6_rna_1_100-234	-1.06	0.1	0	1.73
O75616	ERAL1_rna_1_2679-2877	-1.05	0.1	0	1.73
Q6XE24	RBMS3_rna_1_2690-2877	-1.06	0.1	0	1.73
Q13283	G3BP1_rna_1_2695-2877	-1.05	0.1	0	1.73
Q6XE24	RBMS3_rna_1_2695-2877	-1.06	0.1	0	1.73
Q9P013	CWC15_rna_1_2695-2877	-1.06	0.1	0	1.73
Q9NVV4	PAPD1_rna_1_2734-2875	-1.05	0.1	0	1.73
Q15056	IF4H_rna_1_2741-2879	-1.07	0.1	0	1.73
Q07666	KHDR1_rna_1_2756-2875	-1.05	0.1	0	1.73
P19338	NUCL_rna_1_474-639	-1.07	0.1	0	1.73
P09132	SRP19_rna_1_69-235	-1.05	0.1	0	1.73
P61254	RL26_rna_1_69-235	-1.07	0.1	0	1.73
P61313	RL15_rna_1_69-235	-1.05	0.1	0	1.73
Q9BRP8	WIBG_rna_1_69-235	-0.48	0.2	0.74	1.73
Q9BTD8	RBM42_rna_1_96-230	-0.48	0.22	0.77	1.73
Q9H875	PKRI1_rna_1_96-230	-0.49	0.2	0.83	1.73
P39019	RS19_rna_1_100-234	-0.48	0.22	0.84	1.73
Q13243	SRSF5_rna_1_100-234	-0.85	0.14	0.07	1.73
Q7Z6M4	MTER2_rna_1_100-234	-0.85	0.14	0.05	1.73
C9JE40	PATL2_rna_1_115-233	-0.86	0.1	0.04	1.73
Q9NXZ2	DDX43_rna_1_2679-2877	-0.86	0.1	0.06	1.73
O75616	ERAL1_rna_1_2685-2877	-0.86	0.1	0.05	1.73
Q6XE24	RBMS3_rna_1_2685-2877	-0.85	0.14	0.03	1.73
Q9NY12	GAR1_rna_1_2685-2877	-0.85	0.14	0.16	1.73
Q13283	G3BP1_rna_1_2690-2877	-0.55	0.17	0.64	1.73
Q96J87	CELF6_rna_1_2690-2877	-0.55	0.17	0.64	1.73
P82675	RT05_rna_1_2719-2868	-0.56	0.17	0.57	1.73
Q15056	IF4H_rna_1_2734-2875	-0.58	0.17	0.49	1.73
Q9NVV4	PAPD1_rna_1_2741-2879	-0.59	0.17	0.46	1.73
Q15056	IF4H_rna_1_2746-2875	-0.59	0.17	0.42	1.73
Q07666	KHDR1_rna_1_2761-2875	-0.59	0.17	0.59	1.73
Q07666	KHDR1_rna_1_2772-2875	-0.59	0.17	0.49	1.73
Q9NXZ2	DDX43_rna_1_478-632	-0.59	0.17	0.45	1.73
P19338	NUCL_rna_1_512-651	-0.59	0.17	0.44	1.73
P39019	RS19_rna_1_69-235	-0.5	0.2	0.9	1.73
P62269	RS18_rna_1_69-235	-0.51	0.2	0.84	1.73
P62899	RL31_rna_1_69-235	-0.5	0.2	0.71	1.73
Q9Y5S9	RBM8A_rna_1_69-235	-0.51	0.2	0.82	1.73
P62249	RS16_rna_1_96-230	-0.51	0.2	0.88	1.73
Q7Z6M4	MTER2_rna_1_96-230	-1.08	0.1	0	1.72
Q96H35	RBM18_rna_1_96-230	-1.1	0.1	0	1.72
Q9GZV4	IF5A2_rna_1_96-230	-1.07	0.1	0.02	1.72
Q96C10	DHX58_rna_1_100-234	-1.1	0.1	0	1.72
Q9Y6M1	IF2B2_rna_1_100-234	-1.08	0.1	0	1.72
O95793	STAU1_rna_1_115-233	-1.09	0.1	0	1.72
P36578	RL4_rna_1_127-229	-1.08	0.1	0.02	1.72
P61978	HNRPK_rna_1_2679-2877	-1.08	0.1	0	1.72
Q13283	G3BP1_rna_1_2679-2877	-1.09	0.1	0	1.72
Q6XE24	RBMS3_rna_1_2679-2877	-1.09	0.1	0	1.72
Q13283	G3BP1_rna_1_2685-2877	-1.1	0.1	0	1.72
O75616	ERAL1_rna_1_2690-2877	-1.08	0.1	0.01	1.72
P36578	RL4_rna_1_2712-2877	-1.1	0.1	0	1.72
P36578	RL4_rna_1_2719-2868	-0.5	0.2	0.77	1.72
Q9NQT4	EXOS5_rna_1_2741-2879	-0.51	0.2	0.76	1.72
Q07666	KHDR1_rna_1_2764-2875	-0.5	0.2	0.66	1.72
Q9Y6V7	DDX49_rna_1_474-639	-0.5	0.2	0.84	1.72
Q96EY7	PTCD3_rna_1_512-651	-0.51	0.2	0.79	1.72
Q9NXZ2	DDX43_rna_1_512-651	-0.5	0.2	0.81	1.72
O95059	RPP14_rna_1_69-235	-0.5	0.2	0.77	1.72
P06748	NPM_rna_1_69-235	-0.88	0.1	0.04	1.72
P82979	SARNP_rna_1_69-235	-0.86	0.1	0.03	1.72
Q01081	U2AF1_rna_1_69-235	-0.86	0.1	0.06	1.72
Q5JQF8	PAP1M_rna_1_69-235	-0.87	0.1	0.04	1.72
Q86V81	THOC4_rna_1_69-235	-0.87	0.1	0.06	1.72
Q9UNP9	PPIE_rna_1_69-235	-0.59	0.17	0.42	1.72
Q9Y534	CSDC2_rna_1_69-235	-0.58	0.17	0.63	1.72
P62269	RS18_rna_1_96-230	-0.58	0.17	0.5	1.72
P84103	SRSF3_rna_1_96-230	-0.57	0.17	0.57	1.72
Q02543	RL18A_rna_1_96-230	-0.58	0.17	0.56	1.72
Q16540	RM23_rna_1_96-230	-0.61	0.17	0.52	1.72
Q5JQF8	PAP1M_rna_1_96-230	-0.6	0.17	0.37	1.72
Q7Z5Q1	CPEB2_rna_1_96-230	-0.6	0.17	0.44	1.72
Q96M93	ADAD1_rna_1_96-230	-0.6	0.17	0.44	1.72
Q9ULC4	MCTS1_rna_1_96-230	-0.6	0.17	0.44	1.72
O60832	DKC1_rna_1_100-234	-0.6	0.17	0.41	1.72
Q9BWF3	RBM4_rna_1_100-234	-0.53	0.2	0.84	1.72
O00571	DDX3X_rna_1_115-233	-0.52	0.2	0.82	1.72
O75616	ERAL1_rna_1_115-233	-0.53	0.2	0.77	1.72
Q13283	G3BP1_rna_1_115-233	-1.11	0.1	0	1.71
Q96M93	ADAD1_rna_1_115-233	-1.12	0.1	0	1.71
Q6XE24	RBMS3_rna_1_127-229	-1.12	0.1	0	1.71
P61978	HNRPK_rna_1_2685-2877	-1.11	0.1	0	1.71
Q01844	EWS_rna_1_2685-2877	-1.1	0.1	0	1.71
O75616	ERAL1_rna_1_2695-2877	-1.13	0.1	0	1.71
Q6XE24	RBMS3_rna_1_2719-2868	-1.11	0.1	0	1.71
P36578	RL4_rna_1_2734-2875	-1.12	0.1	0	1.71
Q9NQT4	EXOS5_rna_1_2734-2875	-1.12	0.1	0	1.71
Q9NRX1	PNO1_rna_1_2734-2875	-1.12	0.1	0	1.71
Q9NRX1	PNO1_rna_1_2741-2879	-1.11	0.1	0	1.71
Q9UN86	G3BP2_rna_1_470-643	-0.53	0.2	0.72	1.71
Q9Y6V7	DDX49_rna_1_470-643	-0.52	0.2	0.72	1.71
P62851	RS25_rna_1_69-235	-0.89	0.1	0.02	1.71
P63241	IF5A1_rna_1_69-235	-0.89	0.1	0.03	1.71
Q6IS14	IF5AL_rna_1_69-235	-0.88	0.1	0.02	1.71
O00425	IF2B3_rna_1_96-230	-0.89	0.1	0.04	1.71
P00374	DYR_rna_1_96-230	-0.88	0.1	0.06	1.71
P09234	RU1C_rna_1_96-230	-0.88	0.1	0.04	1.71
P61326	MGN_rna_1_96-230	-0.88	0.1	0.15	1.71
Q8N6W0	CELF5_rna_1_96-230	-0.88	0.1	0.05	1.71
Q9BWF3	RBM4_rna_1_96-230	-0.89	0.1	0.2	1.71
Q9NUL3	STAU2_rna_1_96-230	-0.6	0.17	0.5	1.71
P35637	FUS_rna_1_100-234	-0.59	0.17	0.41	1.71
P55795	HNRH2_rna_1_100-234	-0.59	0.17	0.48	1.71
P36578	RL4_rna_1_2679-2877	-0.61	0.17	0.43	1.71
P36578	RL4_rna_1_2690-2877	-0.6	0.17	0.41	1.71
P61978	HNRPK_rna_1_2690-2877	-0.62	0.17	0.37	1.71
Q9NY12	GAR1_rna_1_2690-2877	-0.54	0.17	0.53	1.71
P36578	RL4_rna_1_2695-2877	-0.55	0.17	0.75	1.71
Q6XE24	RBMS3_rna_1_2712-2877	-0.56	0.17	0.67	1.71
P09661	RU2A_rna_1_2734-2875	-0.54	0.17	0.68	1.71
P19544	WT1_rna_1_2734-2875	-0.55	0.17	0.77	1.71
O00584	RNT2_rna_1_2741-2879	-0.55	0.17	0.73	1.71
P09661	RU2A_rna_1_2741-2879	-1.15	0.1	0	1.7
P36578	RL4_rna_1_2741-2879	-1.14	0.1	0.01	1.7
Q9NQT4	EXOS5_rna_1_2746-2875	-1.14	0.1	0.01	1.7
Q9Y6V7	DDX49_rna_1_2772-2875	-1.14	0.1	0	1.7
P19544	WT1_rna_1_470-643	-1.13	0.1	0	1.7
P19544	WT1_rna_1_474-639	-1.15	0.1	0	1.7
Q9UN86	G3BP2_rna_1_474-639	-1.14	0.1	0	1.7
Q7Z417	NUFP2_rna_1_512-651	-1.14	0.1	0.01	1.7
O60930	RNH1_rna_1_69-235	-1.15	0.1	0	1.7
P47813	IF1AX_rna_1_69-235	-1.15	0.1	0	1.7
P52815	RM12_rna_1_69-235	-1.14	0.1	0	1.7
Q8WU68	U2AF4_rna_1_69-235	-1.13	0.1	0	1.7
Q9BYG3	MK67I_rna_1_69-235	-1.13	0.1	0	1.7
Q9Y2R5	RT17_rna_1_69-235	-1.15	0.1	0	1.7
Q9Y3B2	EXOS1_rna_1_69-235	-1.14	0.1	0	1.7
A6NGQ2	OOEP_rna_1_96-230	-1.14	0.1	0	1.7
O43310	CTIF_rna_1_96-230	-1.13	0.1	0	1.7
O60832	DKC1_rna_1_96-230	-1.15	0.1	0	1.7
P62280	RS11_rna_1_96-230	-1.14	0.1	0	1.7
P63173	RL38_rna_1_96-230	-1.15	0.1	0	1.7
Q9H0G5	NSRP1_rna_1_96-230	-0.55	0.17	0.56	1.7
A6NGQ2	OOEP_rna_1_100-234	-0.55	0.17	0.51	1.7
O60870	KIN17_rna_1_100-234	-0.54	0.17	0.67	1.7
P55769	NH2L1_rna_1_100-234	-0.54	0.17	0.54	1.7
P61326	MGN_rna_1_100-234	-0.55	0.17	0.66	1.7
P62249	RS16_rna_1_100-234	-0.54	0.17	0.69	1.7
P63173	RL38_rna_1_100-234	-0.91	0.1	0.02	1.7
Q8N9N8	EIF1A_rna_1_100-234	-0.89	0.1	0.03	1.7
Q9H875	PKRI1_rna_1_100-234	-0.91	0.1	0.03	1.7
Q9BTD8	RBM42_rna_1_115-233	-0.9	0.1	0.02	1.7
Q12849	GRSF1_rna_1_2679-2877	-0.89	0.1	0.02	1.7
Q9BTD8	RBM42_rna_1_2679-2877	-0.9	0.1	0.02	1.7
P36578	RL4_rna_1_2685-2877	-0.9	0.1	0.04	1.7
P61978	HNRPK_rna_1_2695-2877	-0.9	0.1	0.01	1.7
Q96J87	CELF6_rna_1_2695-2877	-0.9	0.1	0	1.7
O75616	ERAL1_rna_1_2712-2877	-0.89	0.1	0.06	1.7
O00584	RNT2_rna_1_2734-2875	-0.63	0.17	0.4	1.7
P19544	WT1_rna_1_2741-2879	-0.62	0.17	0.45	1.7
Q05519	SRS11_rna_1_2741-2879	-0.63	0.17	0.4	1.7
P36578	RL4_rna_1_2756-2875	-0.63	0.17	0.32	1.7
Q9Y6V7	DDX49_rna_1_2764-2875	-0.63	0.17	0.33	1.7
Q07666	KHDR1_rna_1_474-639	-0.63	0.17	0.32	1.7
P82675	RT05_rna_1_478-632	-0.64	0.17	0.36	1.7
Q13769	THOC5_rna_1_512-651	-0.63	0.17	0.39	1.7
P83731	RL24_rna_1_69-235	-0.63	0.17	0.32	1.7
Q9HA38	ZMAT3_rna_1_69-235	-0.56	0.17	0.64	1.7
Q9NVM6	DJC17_rna_1_69-235	-0.57	0.17	0.55	1.7
Q9Y221	NIP7_rna_1_69-235	-0.58	0.17	0.61	1.7
P30050	RL12_rna_1_96-230	-0.57	0.17	0.63	1.7
P33240	CSTF2_rna_1_96-230	-0.57	0.17	0.63	1.7
P47914	RL29_rna_1_96-230	-0.58	0.17	0.59	1.7
P61313	RL15_rna_1_96-230	-0.58	0.17	0.65	1.7
P62487	RPB7_rna_1_96-230	-1.18	0.1	0	1.69
Q96A72	MGN2_rna_1_96-230	-1.16	0.1	0	1.69
Q9P013	CWC15_rna_1_96-230	-1.16	0.1	0	1.69
O14717	TRDMT_rna_1_100-234	-1.17	0.1	0	1.69
P31943	HNRH1_rna_1_100-234	-1.16	0.1	0	1.69
P62269	RS18_rna_1_100-234	-1.15	0.1	0	1.69
P26378	ELAV4_rna_1_115-233	-1.16	0.1	0	1.69
Q53EL6	PDCD4_rna_1_115-233	-1.16	0.1	0	1.69
O43310	CTIF_rna_1_2679-2877	-1.17	0.1	0	1.69
Q01844	EWS_rna_1_2690-2877	-1.17	0.1	0	1.69
O75616	ERAL1_rna_1_2719-2868	-1.17	0.1	0	1.69
O75616	ERAL1_rna_1_2734-2875	-1.17	0.1	0	1.69
Q05519	SRS11_rna_1_2734-2875	-1.16	0.1	0	1.69
Q86V81	THOC4_rna_1_2734-2875	-1.17	0.1	0	1.69
Q9Y6V7	DDX49_rna_1_2734-2875	-1.17	0.1	0	1.69
Q9Y6V7	DDX49_rna_1_2741-2879	-0.57	0.17	0.52	1.69
P19544	WT1_rna_1_2746-2875	-0.57	0.17	0.67	1.69
Q6XE24	RBMS3_rna_1_2746-2875	-0.57	0.17	0.6	1.69
Q9Y6V7	DDX49_rna_1_2756-2875	-0.92	0.1	0.03	1.69
Q9Y6V7	DDX49_rna_1_2761-2875	-0.91	0.1	0.05	1.69
Q9BY77	PDIP3_rna_1_470-643	-0.92	0.1	0.15	1.69
Q15056	IF4H_rna_1_474-639	-0.92	0.1	0.03	1.69
Q5SZQ8	CELF3_rna_1_474-639	-0.92	0.1	0.01	1.69
Q9BY77	PDIP3_rna_1_474-639	-0.92	0.1	0.02	1.69
P78563	RED1_rna_1_478-632	-0.92	0.1	0.01	1.69
Q9NS39	RED2_rna_1_478-632	-0.91	0.1	0.01	1.69
Q14493	SLBP_rna_1_69-235	-0.92	0.1	0.03	1.69
Q6I9Y2	THOC7_rna_1_69-235	-0.65	0.14	0.33	1.69
Q7Z2W9	RM21_rna_1_69-235	-0.66	0.14	0.31	1.69
Q96AH0	SOSB2_rna_1_69-235	-0.67	0.14	0.27	1.69
Q96DE0	NUD16_rna_1_69-235	-0.66	0.14	0.28	1.69
Q9Y3A4	RRP7A_rna_1_69-235	-0.66	0.14	0.31	1.69
P46781	RS9_rna_1_96-230	-0.65	0.14	0.23	1.69
Q9NX24	NHP2_rna_1_96-230	-0.65	0.14	0.34	1.69
Q9NZI8	IF2B1_rna_1_96-230	-0.65	0.14	0.28	1.69
A7MD48	SRRM4_rna_1_100-234	-0.64	0.14	0.29	1.69
O00425	IF2B3_rna_1_100-234	-0.65	0.14	0.28	1.69
P32969	RL9_rna_1_100-234	-0.64	0.17	0.33	1.69
Q16540	RM23_rna_1_100-234	-0.65	0.14	0.43	1.69
Q96H35	RBM18_rna_1_100-234	-0.6	0.17	0.58	1.69
O15523	DDX3Y_rna_1_115-233	-0.6	0.17	0.52	1.69
Q6XE24	RBMS3_rna_1_115-233	-0.6	0.17	0.54	1.69
O75616	ERAL1_rna_1_127-229	-0.59	0.17	0.57	1.69
P09661	RU2A_rna_1_127-229	-0.58	0.17	0.55	1.69
P19544	WT1_rna_1_127-229	-0.6	0.17	0.54	1.69
O00571	DDX3X_rna_1_2679-2877	-1.2	0.1	0	1.68
Q7Z5Q1	CPEB2_rna_1_2679-2877	-1.18	0.1	0	1.68
O43310	CTIF_rna_1_2685-2877	-1.19	0.1	0	1.68
Q7Z5Q1	CPEB2_rna_1_2685-2877	-1.19	0.1	0	1.68
Q9BTD8	RBM42_rna_1_2685-2877	-1.18	0.1	0	1.68
Q9NY12	GAR1_rna_1_2695-2877	-1.19	0.1	0	1.68
O95793	STAU1_rna_1_2734-2875	-1.19	0.1	0	1.68
P33240	CSTF2_rna_1_2734-2875	-1.19	0.1	0	1.68
Q92979	NEP1_rna_1_2734-2875	-1.18	0.1	0	1.68
O75616	ERAL1_rna_1_2741-2879	-1.18	0.1	0	1.68
P33240	CSTF2_rna_1_2741-2879	-1.2	0.1	0	1.68
Q92979	NEP1_rna_1_2741-2879	-1.2	0.1	0	1.68
O00584	RNT2_rna_1_2746-2875	-0.6	0.17	0.45	1.68
Q05519	SRS11_rna_1_2746-2875	-0.59	0.17	0.59	1.68
Q9Y6V7	DDX49_rna_1_2746-2875	-0.59	0.17	0.51	1.68
P19544	WT1_rna_1_2756-2875	-0.59	0.17	0.52	1.68
Q6XE24	RBMS3_rna_1_2756-2875	-0.6	0.17	0.51	1.68
P36578	RL4_rna_1_2761-2875	-0.59	0.17	0.44	1.68
P19544	WT1_rna_1_2764-2875	-0.93	0.1	0.03	1.68
P36578	RL4_rna_1_2764-2875	-0.93	0.1	0.02	1.68
P19544	WT1_rna_1_2772-2875	-0.93	0.1	0.01	1.68
Q07666	KHDR1_rna_1_470-643	-0.93	0.1	0.02	1.68
Q5SZQ8	CELF3_rna_1_470-643	-0.93	0.1	0.02	1.68
Q05823	RN5A_rna_1_478-632	-0.94	0.1	0.01	1.68
Q9UN86	G3BP2_rna_1_478-632	-0.93	0.1	0.16	1.68
Q9H0K6	PUS7L_rna_1_512-651	-0.93	0.1	0.02	1.68
A6NDY0	EPAB2_rna_1_69-235	-0.93	0.1	0.03	1.68
P30050	RL12_rna_1_69-235	-0.93	0.1	0.17	1.68
P46781	RS9_rna_1_69-235	-0.93	0.1	0.14	1.68
P50914	RL14_rna_1_69-235	-0.92	0.1	0.02	1.68
P60866	RS20_rna_1_69-235	-0.92	0.1	0.02	1.68
P62841	RS15_rna_1_69-235	-0.93	0.1	0.01	1.68
Q02543	RL18A_rna_1_69-235	-0.93	0.1	0	1.68
Q13243	SRSF5_rna_1_69-235	-0.68	0.14	0.22	1.68
Q99497	PARK7_rna_1_69-235	-0.67	0.14	0.26	1.68
Q99547	MPH6_rna_1_69-235	-0.69	0.14	0.27	1.68
Q9Y2R9	RT07_rna_1_69-235	-0.68	0.14	0.25	1.68
Q9Y3B4	PM14_rna_1_69-235	-0.68	0.14	0.24	1.68
A7MD48	SRRM4_rna_1_96-230	-0.67	0.14	0.22	1.68
P09132	SRP19_rna_1_96-230	-0.66	0.14	0.28	1.68
P23588	IF4B_rna_1_96-230	-0.67	0.14	0.19	1.68
P52298	NCBP2_rna_1_96-230	-0.65	0.14	0.27	1.68
P55769	NH2L1_rna_1_96-230	-0.66	0.14	0.21	1.68
P61254	RL26_rna_1_96-230	-0.66	0.14	0.26	1.68
Q9BRP8	WIBG_rna_1_96-230	-0.66	0.14	0.24	1.68
Q9Y2T7	YBOX2_rna_1_96-230	-0.62	0.17	0.48	1.68
O43148	MCES_rna_1_100-234	-0.61	0.17	0.46	1.68
P23588	IF4B_rna_1_100-234	-0.61	0.17	0.52	1.68
P63241	IF5A1_rna_1_100-234	-0.61	0.17	0.5	1.68
P84103	SRSF3_rna_1_100-234	-0.62	0.17	0.48	1.68
Q13901	C1D_rna_1_100-234	-0.61	0.17	0.53	1.68
Q6IS14	IF5AL_rna_1_100-234	-0.6	0.17	0.49	1.68
Q9BTD8	RBM42_rna_1_100-234	-0.62	0.17	0.5	1.68
Q9BTF0	THUM2_rna_1_115-233	-1.22	0.1	0	1.67
Q9NUL3	STAU2_rna_1_115-233	-1.22	0.1	0	1.67
P26378	ELAV4_rna_1_127-229	-1.22	0.1	0	1.67
Q15056	IF4H_rna_1_127-229	-1.22	0.1	0	1.67
Q9NRX1	PNO1_rna_1_127-229	-1.21	0.1	0	1.67
Q9NVV4	PAPD1_rna_1_127-229	-1.22	0.1	0	1.67
P51116	FXR2_rna_1_2679-2877	-1.21	0.1	0	1.67
Q8N6W0	CELF5_rna_1_2679-2877	-1.22	0.1	0	1.67
Q96SI9	STRBP_rna_1_2679-2877	-1.23	0.1	0	1.67
O00571	DDX3X_rna_1_2685-2877	-1.22	0.1	0	1.67
Q8N6W0	CELF5_rna_1_2685-2877	-1.22	0.1	0	1.67
Q01844	EWS_rna_1_2695-2877	-1.22	0.1	0	1.67
Q9NVV4	PAPD1_rna_1_2695-2877	-1.21	0.1	0	1.67
P33240	CSTF2_rna_1_2712-2877	-1.23	0.1	0	1.67
Q86U06	RBM23_rna_1_2734-2875	-1.22	0.1	0	1.67
Q9BY77	PDIP3_rna_1_2734-2875	-1.22	0.1	0	1.67
Q9P013	CWC15_rna_1_2734-2875	-1.21	0.1	0	1.67
O95793	STAU1_rna_1_2741-2879	-0.62	0.17	0.43	1.67
P60900	PSA6_rna_1_2741-2879	-0.61	0.17	0.47	1.67
Q9BY77	PDIP3_rna_1_2741-2879	-0.61	0.17	0.41	1.67
Q9P013	CWC15_rna_1_2741-2879	-0.62	0.17	0.36	1.67
Q9NRX1	PNO1_rna_1_2746-2875	-0.61	0.17	0.49	1.67
P19544	WT1_rna_1_2761-2875	-0.62	0.17	0.45	1.67
Q15056	IF4H_rna_1_470-643	-0.62	0.17	0.4	1.67
Q05519	SRS11_rna_1_474-639	-0.94	0.1	0	1.67
Q9Y6V7	DDX49_rna_1_478-632	-0.94	0.1	0.14	1.67
P29728	OAS2_rna_1_512-651	-0.94	0.1	0.05	1.67
Q12996	CSTF3_rna_1_512-651	-0.94	0.1	0.02	1.67
A6NC42	DPPA5_rna_1_69-235	-0.95	0.1	0.25	1.67
O95931	CBX7_rna_1_69-235	-0.94	0.1	0	1.67
P04083	ANXA1_rna_1_69-235	-0.95	0.1	0.01	1.67
Q8WY41	NANO1_rna_1_69-235	-0.95	0.1	0.01	1.67
Q969L4	LSM10_rna_1_69-235	-0.95	0.1	0.02	1.67
Q96B26	EXOS8_rna_1_69-235	-0.72	0.14	0.14	1.67
C9JE40	PATL2_rna_1_96-230	-0.7	0.14	0.23	1.67
O14717	TRDMT_rna_1_96-230	-0.7	0.14	0.21	1.67
P35637	FUS_rna_1_96-230	-0.7	0.14	0.21	1.67
P52597	HNRPF_rna_1_96-230	-0.71	0.14	0.19	1.67
P62424	RL7A_rna_1_96-230	-0.68	0.14	0.31	1.67
Q13901	C1D_rna_1_96-230	-0.68	0.14	0.23	1.67
Q8N684	CPSF7_rna_1_96-230	-0.68	0.14	0.22	1.67
Q9H0U6	RM18_rna_1_96-230	-0.67	0.14	0.22	1.67
Q9Y534	CSDC2_rna_1_96-230	-0.62	0.17	0.48	1.67
Q02543	RL18A_rna_1_100-234	-0.63	0.17	0.4	1.67
Q08170	SRSF4_rna_1_100-234	-0.64	0.17	0.42	1.67
Q96A72	MGN2_rna_1_100-234	-0.64	0.14	0.34	1.67
Q9ULC4	MCTS1_rna_1_100-234	-0.63	0.17	0.48	1.67
P55795	HNRH2_rna_1_115-233	-0.64	0.17	0.45	1.67
Q9NVV4	PAPD1_rna_1_115-233	-0.64	0.17	0.38	1.67
Q9UQ80	PA2G4_rna_1_115-233	-0.64	0.14	0.36	1.67
O95793	STAU1_rna_1_127-229	-0.63	0.17	0.46	1.67
Q86U06	RBM23_rna_1_127-229	-1.24	0.1	0	1.66
Q92901	RL3L_rna_1_127-229	-1.24	0.1	0	1.66
Q9Y6V7	DDX49_rna_1_127-229	-1.25	0.1	0	1.66
O76094	SRP72_rna_1_2679-2877	-1.24	0.1	0	1.66
P19474	RO52_rna_1_2679-2877	-1.24	0.1	0	1.66
Q9NRJ5	PAPOB_rna_1_2679-2877	-1.25	0.1	0	1.66
O43310	CTIF_rna_1_2690-2877	-1.25	0.1	0	1.66
P82675	RT05_rna_1_2712-2877	-1.25	0.1	0	1.66
O95931	CBX7_rna_1_2734-2875	-1.25	0.1	0	1.66
P26378	ELAV4_rna_1_2734-2875	-1.25	0.1	0	1.66
P60900	PSA6_rna_1_2734-2875	-1.25	0.1	0	1.66
Q13838	DX39B_rna_1_2734-2875	-1.24	0.1	0	1.66
Q8IU60	DCP2_rna_1_2734-2875	-1.26	0.1	0	1.66
Q92901	RL3L_rna_1_2734-2875	-1.24	0.1	0	1.66
O95931	CBX7_rna_1_2741-2879	-0.64	0.17	0.32	1.66
Q13838	DX39B_rna_1_2741-2879	-0.65	0.14	0.35	1.66
Q86U06	RBM23_rna_1_2741-2879	-0.64	0.14	0.29	1.66
Q86V81	THOC4_rna_1_2741-2879	-0.64	0.14	0.3	1.66
Q8IU60	DCP2_rna_1_2741-2879	-0.64	0.17	0.29	1.66
Q92901	RL3L_rna_1_2741-2879	-0.64	0.17	0.34	1.66
Q9BX46	RBM24_rna_1_2741-2879	-0.64	0.17	0.39	1.66
Q9NPD3	EXOS4_rna_1_2741-2879	-0.65	0.14	0.31	1.66
P60900	PSA6_rna_1_2746-2875	-0.95	0.1	0.13	1.66
Q9BY77	PDIP3_rna_1_2746-2875	-0.95	0.1	0.04	1.66
Q9NPD3	EXOS4_rna_1_2746-2875	-0.96	0.1	0.01	1.66
Q9NVV4	PAPD1_rna_1_2746-2875	-0.96	0.1	0.01	1.66
Q6XE24	RBMS3_rna_1_2761-2875	-0.96	0.1	0	1.66
Q05519	SRS11_rna_1_2764-2875	-0.96	0.1	0.13	1.66
Q05519	SRS11_rna_1_2772-2875	-0.97	0.1	0.02	1.66
Q15056	IF4H_rna_1_2772-2875	-0.95	0.1	0.13	1.66
Q5SZQ8	CELF3_rna_1_2772-2875	-0.95	0.1	0.02	1.66
P05455	LA_rna_1_470-643	-0.95	0.1	0.01	1.66
Q05519	SRS11_rna_1_470-643	-0.96	0.1	0.18	1.66
Q86U06	RBM23_rna_1_470-643	-0.96	0.1	0	1.66
Q07666	KHDR1_rna_1_478-632	-0.73	0.14	0.18	1.66
Q5SZQ8	CELF3_rna_1_478-632	-0.75	0.14	0.11	1.66
O15226	NKRF_rna_1_512-651	-0.75	0.14	0.09	1.66
Q96FV9	THOC1_rna_1_512-651	-0.72	0.14	0.18	1.66
O75792	RNH2A_rna_1_69-235	-0.73	0.14	0.16	1.66
P05387	RLA2_rna_1_69-235	-0.69	0.14	0.16	1.66
P22090	RS4Y1_rna_1_69-235	-0.69	0.14	0.17	1.66
P32969	RL9_rna_1_69-235	-0.7	0.14	0.16	1.66
P47914	RL29_rna_1_69-235	-0.69	0.14	0.17	1.66
P62701	RS4X_rna_1_69-235	-0.69	0.14	0.19	1.66
Q12904	AIMP1_rna_1_69-235	-0.69	0.14	0.18	1.66
Q13151	ROA0_rna_1_69-235	-0.69	0.14	0.16	1.66
Q13595	TRA2A_rna_1_69-235	-0.69	0.14	0.15	1.66
Q16560	U1SBP_rna_1_69-235	-0.68	0.14	0.25	1.66
Q9NX07	TSAP1_rna_1_69-235	-0.66	0.14	0.25	1.66
Q9NX24	NHP2_rna_1_69-235	-0.64	0.14	0.32	1.66
A6NMK7	CPS4L_rna_1_96-230	-0.65	0.14	0.42	1.66
P62750	RL23A_rna_1_96-230	-0.66	0.14	0.3	1.66
P83731	RL24_rna_1_96-230	-0.66	0.14	0.38	1.66
Q15695	U2AFL_rna_1_96-230	-1.27	0.1	0	1.65
Q53EL6	PDCD4_rna_1_96-230	-1.27	0.1	0	1.65
Q9NXV6	CARF_rna_1_96-230	-1.28	0.1	0	1.65
Q9UN86	G3BP2_rna_1_96-230	-1.28	0.1	0	1.65
Q9Y2V2	CHSP1_rna_1_96-230	-1.27	0.1	0	1.65
A6NMK7	CPS4L_rna_1_100-234	-1.28	0.1	0	1.65
P19525	E2AK2_rna_1_100-234	-1.26	0.1	0	1.65
Q15646	OASL_rna_1_100-234	-1.28	0.1	0	1.65
Q5RL73	RBM48_rna_1_100-234	-1.28	0.1	0	1.65
Q96M93	ADAD1_rna_1_100-234	-1.28	0.1	0	1.65
Q9GZV4	IF5A2_rna_1_100-234	-1.28	0.1	0	1.65
Q9H074	PAIP1_rna_1_100-234	-1.26	0.1	0	1.65
Q9NV31	IMP3_rna_1_100-234	-1.28	0.1	0	1.65
Q9Y3B2	EXOS1_rna_1_100-234	-1.27	0.1	0	1.65
P31943	HNRH1_rna_1_115-233	-1.28	0.1	0	1.65
O00584	RNT2_rna_1_127-229	-1.27	0.1	0	1.65
Q05519	SRS11_rna_1_127-229	-1.27	0.1	0	1.65
Q9NQT4	EXOS5_rna_1_127-229	-1.26	0.1	0	1.65
O15523	DDX3Y_rna_1_2679-2877	-1.26	0.1	0	1.65
Q9NVP1	DDX18_rna_1_2679-2877	-1.26	0.1	0	1.65
Q12849	GRSF1_rna_1_2685-2877	-0.67	0.14	0.27	1.65
O00571	DDX3X_rna_1_2690-2877	-0.67	0.14	0.28	1.65
Q7Z5Q1	CPEB2_rna_1_2690-2877	-0.65	0.14	0.29	1.65
Q8N6W0	CELF5_rna_1_2690-2877	-0.66	0.14	0.32	1.65
Q9BTD8	RBM42_rna_1_2690-2877	-0.67	0.14	0.29	1.65
Q9NVV4	PAPD1_rna_1_2690-2877	-0.65	0.14	0.32	1.65
O00571	DDX3X_rna_1_2695-2877	-0.66	0.14	0.34	1.65
O43310	CTIF_rna_1_2695-2877	-0.65	0.14	0.3	1.65
O00571	DDX3X_rna_1_2712-2877	-0.67	0.14	0.26	1.65
P61978	HNRPK_rna_1_2712-2877	-0.65	0.14	0.34	1.65
P25786	PSA1_rna_1_2734-2875	-0.67	0.14	0.25	1.65
Q15434	RBMS2_rna_1_2734-2875	-0.97	0.1	0.02	1.65
Q8NCV1	ADAD2_rna_1_2734-2875	-0.97	0.1	0.02	1.65
Q8WY41	NANO1_rna_1_2734-2875	-0.97	0.1	0.02	1.65
Q9BX46	RBM24_rna_1_2734-2875	-0.97	0.1	0	1.65
Q9H0Z9	RBM38_rna_1_2734-2875	-0.98	0.1	0.02	1.65
Q9NPD3	EXOS4_rna_1_2734-2875	-0.97	0.1	0	1.65
Q9Y235	ABEC2_rna_1_2734-2875	-0.98	0.1	0	1.65
Q8WY41	NANO1_rna_1_2741-2879	-0.97	0.1	0.24	1.65
Q9H0Z9	RBM38_rna_1_2741-2879	-0.97	0.1	0.01	1.65
Q9Y235	ABEC2_rna_1_2741-2879	-0.97	0.1	0.01	1.65
P09661	RU2A_rna_1_2746-2875	-0.97	0.1	0.01	1.65
P36578	RL4_rna_1_2746-2875	-0.98	0.1	0.01	1.65
Q05519	SRS11_rna_1_2756-2875	-0.77	0.14	0.13	1.65
Q05519	SRS11_rna_1_2761-2875	-0.75	0.14	0.08	1.65
Q6XE24	RBMS3_rna_1_2764-2875	-0.76	0.14	0.11	1.65
P19338	NUCL_rna_1_2772-2875	-0.7	0.14	0.22	1.65
P36578	RL4_rna_1_2772-2875	-0.7	0.14	0.16	1.65
P36578	RL4_rna_1_470-643	-0.71	0.14	0.15	1.65
Q13838	DX39B_rna_1_470-643	-0.71	0.14	0.14	1.65
P05455	LA_rna_1_474-639	-0.7	0.14	0.17	1.65
Q9NQT4	EXOS5_rna_1_474-639	-0.7	0.14	0.13	1.65
Q9Y606	TRUA_rna_1_474-639	-0.71	0.14	0.12	1.65
Q9H6T0	ESRP2_rna_1_478-632	-0.68	0.14	0.38	1.65
Q9UKF6	CPSF3_rna_1_512-651	-0.68	0.14	0.25	1.65
O95639	CPSF4_rna_1_69-235	-0.68	0.14	0.2	1.65
P05386	RLA1_rna_1_69-235	-0.68	0.14	0.24	1.65
P15880	RS2_rna_1_69-235	-0.68	0.14	0.21	1.65
P49207	RL34_rna_1_69-235	-0.67	0.14	0.3	1.65
P62750	RL23A_rna_1_69-235	-0.67	0.14	0.2	1.65
P62888	RL30_rna_1_69-235	-0.68	0.14	0.2	1.65
Q8TD47	RS4Y2_rna_1_69-235	-0.68	0.14	0.28	1.65
Q92904	DAZL_rna_1_69-235	-1.3	0.1	0	1.64
Q9NY12	GAR1_rna_1_69-235	-1.29	0.1	0	1.64
Q9UBP6	TRMB_rna_1_69-235	-1.29	0.1	0	1.64
Q9Y4Z0	LSM4_rna_1_69-235	-1.3	0.1	0	1.64
O75616	ERAL1_rna_1_96-230	-1.3	0.1	0	1.64
O95059	RPP14_rna_1_96-230	-1.3	0.1	0	1.64
P46778	RL21_rna_1_96-230	-1.3	0.1	0	1.64
P61978	HNRPK_rna_1_96-230	-1.31	0.1	0	1.64
P62701	RS4X_rna_1_96-230	-1.29	0.1	0	1.64
P62899	RL31_rna_1_96-230	-1.29	0.1	0	1.64
P84098	RL19_rna_1_96-230	-1.29	0.1	0	1.64
Q96AH0	SOSB2_rna_1_96-230	-1.3	0.1	0	1.64
Q9H074	PAIP1_rna_1_96-230	-1.3	0.1	0	1.64
Q9NV31	IMP3_rna_1_96-230	-1.29	0.1	0	1.64
Q9UKA9	PTBP2_rna_1_96-230	-1.3	0.1	0.01	1.64
Q9Y5S9	RBM8A_rna_1_96-230	-1.29	0.1	0	1.64
O95059	RPP14_rna_1_100-234	-1.29	0.1	0	1.64
P09132	SRP19_rna_1_100-234	-1.31	0.1	0	1.64
P30050	RL12_rna_1_100-234	-1.29	0.1	0	1.64
P61254	RL26_rna_1_100-234	-0.68	0.14	0.21	1.64
P62280	RS11_rna_1_100-234	-0.68	0.14	0.26	1.64
Q3MIT2	PUS10_rna_1_100-234	-0.68	0.14	0.24	1.64
Q9Y5S9	RBM8A_rna_1_100-234	-0.69	0.14	0.22	1.64
P33240	CSTF2_rna_1_115-233	-0.68	0.14	0.18	1.64
P52597	HNRPF_rna_1_115-233	-0.69	0.14	0.26	1.64
Q7Z6M4	MTER2_rna_1_115-233	-0.69	0.14	0.22	1.64
Q86U06	RBM23_rna_1_115-233	-0.99	0.1	0	1.64
Q8N6W0	CELF5_rna_1_115-233	-1	0.1	0.01	1.64
Q8IU60	DCP2_rna_1_127-229	-0.99	0.1	0.01	1.64
P46778	RL21_rna_1_2679-2877	-0.99	0.1	0.02	1.64
Q8N8A6	DDX51_rna_1_2679-2877	-0.99	0.1	0.02	1.64
Q9BTF0	THUM2_rna_1_2679-2877	-0.98	0.1	0.02	1.64
O15523	DDX3Y_rna_1_2685-2877	-0.99	0.1	0.04	1.64
P19474	RO52_rna_1_2685-2877	-0.99	0.1	0.01	1.64
Q7Z5Q1	CPEB2_rna_1_2695-2877	-0.99	0.1	0	1.64
Q8N6W0	CELF5_rna_1_2695-2877	-0.78	0.14	0.11	1.64
P33240	CSTF2_rna_1_2719-2868	-0.78	0.14	0.09	1.64
Q9Y6V7	DDX49_rna_1_2719-2868	-0.79	0.14	0.06	1.64
Q53HI1	UNC50_rna_1_2734-2875	-0.79	0.14	0.04	1.64
P25786	PSA1_rna_1_2741-2879	-0.78	0.14	0.12	1.64
P26378	ELAV4_rna_1_2741-2879	-0.8	0.14	0.13	1.64
P61978	HNRPK_rna_1_2741-2879	-0.78	0.14	0.06	1.64
Q15434	RBMS2_rna_1_2741-2879	-0.79	0.14	0.08	1.64
Q8NCV1	ADAD2_rna_1_2741-2879	-0.78	0.14	0.07	1.64
Q9BX46	RBM24_rna_1_2746-2875	-0.79	0.14	0.09	1.64
O75616	ERAL1_rna_1_2756-2875	-0.79	0.14	0.08	1.64
Q86U06	RBM23_rna_1_2756-2875	-0.78	0.14	0.3	1.64
Q5SZQ8	CELF3_rna_1_2764-2875	-0.72	0.14	0.14	1.64
Q6XE24	RBMS3_rna_1_2772-2875	-0.72	0.14	0.13	1.64
Q9BY77	PDIP3_rna_1_2772-2875	-0.72	0.14	0.1	1.64
O00584	RNT2_rna_1_470-643	-0.71	0.14	0.14	1.64
P60900	PSA6_rna_1_470-643	-0.72	0.14	0.11	1.64
Q8IU60	DCP2_rna_1_470-643	-0.71	0.14	0.12	1.64
Q9NQT4	EXOS5_rna_1_470-643	-0.72	0.14	0.12	1.64
Q9Y606	TRUA_rna_1_470-643	-0.72	0.14	0.18	1.64
P60900	PSA6_rna_1_474-639	-0.72	0.14	0.13	1.64
Q13838	DX39B_rna_1_474-639	-0.72	0.14	0.07	1.64
Q86U06	RBM23_rna_1_474-639	-0.71	0.14	0.14	1.64
P51116	FXR2_rna_1_512-651	-0.72	0.14	0.12	1.64
P78563	RED1_rna_1_512-651	-0.72	0.14	0.12	1.64
Q13310	PABP4_rna_1_512-651	-0.72	0.14	0.11	1.64
Q6NXG1	ESRP1_rna_1_512-651	-0.72	0.14	0.1	1.64
Q7Z2T5	TRM1L_rna_1_512-651	-0.72	0.14	0.1	1.64
A6NMK7	CPS4L_rna_1_69-235	-0.71	0.14	0.18	1.64
O43809	CPSF5_rna_1_69-235	-0.7	0.14	0.25	1.64
O95707	RPP29_rna_1_69-235	-0.7	0.14	0.22	1.64
P52298	NCBP2_rna_1_69-235	-0.71	0.14	0.14	1.64
P62913	RL11_rna_1_69-235	-0.7	0.14	0.16	1.64
Q4VXA5	KHDC1_rna_1_69-235	-0.7	0.14	0.24	1.64
Q8N9N8	EIF1A_rna_1_69-235	-0.69	0.14	0.17	1.64
Q93062	RBPMS_rna_1_69-235	-1.33	0.1	0.01	1.63
Q9BWF3	RBM4_rna_1_69-235	-1.31	0.1	0	1.63
Q9H875	PKRI1_rna_1_69-235	-1.32	0.1	0	1.63
Q9P013	CWC15_rna_1_69-235	-1.33	0.1	0	1.63
A6NC42	DPPA5_rna_1_96-230	-1.33	0.1	0	1.63
O95793	STAU1_rna_1_96-230	-1.31	0.1	0	1.63
P26378	ELAV4_rna_1_96-230	-1.31	0.1	0	1.63
Q14011	CIRBP_rna_1_96-230	-1.33	0.1	0	1.63
Q16630	CPSF6_rna_1_96-230	-1.32	0.1	0	1.63
Q8TD47	RS4Y2_rna_1_96-230	-1.33	0.1	0	1.63
Q93062	RBPMS_rna_1_96-230	-1.32	0.1	0	1.63
Q96AZ6	ISG20_rna_1_96-230	-1.32	0.1	0	1.63
Q9NWB1	RFOX1_rna_1_96-230	-1.33	0.1	0	1.63
P09234	RU1C_rna_1_100-234	-1.32	0.1	0	1.63
P62244	RS15A_rna_1_100-234	-1.32	0.1	0	1.63
P62487	RPB7_rna_1_100-234	-1.33	0.1	0	1.63
P62899	RL31_rna_1_100-234	-1.33	0.1	0	1.63
Q5T8I9	HENMT_rna_1_100-234	-1.33	0.1	0	1.63
Q7Z5Q1	CPEB2_rna_1_100-234	-1.33	0.1	0	1.63
Q9H0G5	NSRP1_rna_1_100-234	-1.33	0.1	0	1.63
Q9NUL3	STAU2_rna_1_100-234	-0.7	0.14	0.22	1.63
Q9Y2T7	YBOX2_rna_1_100-234	-0.7	0.14	0.2	1.63
Q9HC52	CBX8_rna_1_115-233	-0.7	0.14	0.2	1.63
P21128	ENDOU_rna_1_127-229	-0.71	0.14	0.2	1.63
Q9BUR4	WAP53_rna_1_2679-2877	-0.71	0.14	0.18	1.63
Q9UHB9	SRP68_rna_1_2679-2877	-0.7	0.14	0.24	1.63
Q9NVV4	PAPD1_rna_1_2685-2877	-0.7	0.14	0.2	1.63
O95793	STAU1_rna_1_2695-2877	-0.7	0.14	0.2	1.63
Q96J87	CELF6_rna_1_2712-2877	-1.01	0.1	0.02	1.63
Q9P013	CWC15_rna_1_2712-2877	-1	0.1	0	1.63
O00571	DDX3X_rna_1_2719-2868	-1	0.1	0.13	1.63
P19544	WT1_rna_1_2719-2868	-1	0.1	0.01	1.63
Q9NVV4	PAPD1_rna_1_2719-2868	-1	0.1	0.02	1.63
O75940	SPF30_rna_1_2734-2875	-1	0.1	0	1.63
P17947	SPI1_rna_1_2734-2875	-1	0.1	0	1.63
P21128	ENDOU_rna_1_2734-2875	-1.01	0.1	0.02	1.63
P61978	HNRPK_rna_1_2734-2875	-1	0.1	0.02	1.63
Q14493	SLBP_rna_1_2734-2875	-1	0.1	0.02	1.63
Q15287	RNPS1_rna_1_2734-2875	-1.01	0.1	0	1.63
Q53EL6	PDCD4_rna_1_2734-2875	-1.01	0.1	0.01	1.63
Q86U44	MTA70_rna_1_2734-2875	-1	0.1	0.11	1.63
Q9Y2R9	RT07_rna_1_2734-2875	-0.82	0.14	0.07	1.63
O75940	SPF30_rna_1_2741-2879	-0.81	0.14	0.05	1.63
P21128	ENDOU_rna_1_2741-2879	-0.8	0.14	0.06	1.63
Q15287	RNPS1_rna_1_2741-2879	-0.8	0.14	0.11	1.63
Q53HI1	UNC50_rna_1_2741-2879	-0.81	0.14	0.08	1.63
Q86U44	MTA70_rna_1_2741-2879	-0.8	0.14	0.04	1.63
Q9Y2R9	RT07_rna_1_2741-2879	-0.8	0.14	0.05	1.63
Q13838	DX39B_rna_1_2746-2875	-0.82	0.14	0.04	1.63
Q8IU60	DCP2_rna_1_2746-2875	-0.8	0.14	0.07	1.63
Q92901	RL3L_rna_1_2746-2875	-0.74	0.14	0.1	1.63
Q92979	NEP1_rna_1_2746-2875	-0.73	0.14	0.09	1.63
Q92901	RL3L_rna_1_2756-2875	-0.73	0.14	0.11	1.63
Q15056	IF4H_rna_1_2761-2875	-0.73	0.14	0.13	1.63
Q86U06	RBM23_rna_1_2761-2875	-0.73	0.14	0.13	1.63
P19338	NUCL_rna_1_2764-2875	-0.73	0.14	0.1	1.63
Q86U06	RBM23_rna_1_2764-2875	-0.73	0.14	0.12	1.63
Q9NQT4	EXOS5_rna_1_2772-2875	-0.74	0.14	0.11	1.63
Q9Y606	TRUA_rna_1_2772-2875	-0.72	0.14	0.31	1.63
O75648	MTU1_rna_1_470-643	-0.72	0.14	0.1	1.63
P25490	TYY1_rna_1_470-643	-0.72	0.14	0.17	1.63
O00584	RNT2_rna_1_474-639	-0.72	0.14	0.16	1.63
P25490	TYY1_rna_1_474-639	-0.71	0.14	0.34	1.63
P36578	RL4_rna_1_474-639	-0.71	0.14	0.12	1.63
Q86SE5	RALYL_rna_1_474-639	-0.71	0.14	0.2	1.63
Q8IU60	DCP2_rna_1_474-639	-0.71	0.14	0.18	1.63
Q92901	RL3L_rna_1_474-639	-0.73	0.14	0.11	1.63
Q9NPD3	EXOS4_rna_1_474-639	-0.72	0.14	0.17	1.63
Q92499	DDX1_rna_1_478-632	-1.36	0.1	0	1.62
Q6PJT7	ZC3HE_rna_1_512-651	-1.35	0.1	0	1.62
Q9H6T0	ESRP2_rna_1_512-651	-1.34	0.1	0	1.62
P00374	DYR_rna_1_69-235	-1.34	0.1	0	1.62
P06730	IF4E_rna_1_69-235	-1.36	0.1	0	1.62
P09234	RU1C_rna_1_69-235	-1.34	0.1	0	1.62
P14866	HNRPL_rna_1_69-235	-1.35	0.1	0	1.62
P46777	RL5_rna_1_69-235	-1.34	0.1	0	1.62
P60321	NANO2_rna_1_69-235	-1.34	0.1	0	1.62
P62280	RS11_rna_1_69-235	-1.34	0.1	0	1.62
P62318	SMD3_rna_1_69-235	-1.35	0.1	0	1.62
P62995	TRA2B_rna_1_69-235	-1.34	0.1	0	1.62
P84098	RL19_rna_1_69-235	-1.34	0.1	0	1.62
Q07020	RL18_rna_1_69-235	-1.36	0.1	0	1.62
Q13868	EXOS2_rna_1_69-235	-1.36	0.1	0	1.62
Q16637	SMN_rna_1_69-235	-1.35	0.1	0	1.62
Q53HI1	UNC50_rna_1_69-235	-1.34	0.1	0	1.62
Q86W42	THOC6_rna_1_69-235	-1.35	0.1	0	1.62
Q8N9W6	BOLL_rna_1_69-235	-1.36	0.1	0	1.62
Q96H35	RBM18_rna_1_69-235	-1.36	0.1	0	1.62
Q9H9Z2	LN28A_rna_1_69-235	-1.35	0.1	0	1.62
Q9NV31	IMP3_rna_1_69-235	-0.72	0.14	0.15	1.62
Q9UK45	LSM7_rna_1_69-235	-0.72	0.14	0.18	1.62
Q9UL40	ZN346_rna_1_69-235	-0.73	0.14	0.13	1.62
O15523	DDX3Y_rna_1_96-230	-0.73	0.14	0.15	1.62
O95319	CELF2_rna_1_96-230	-0.72	0.14	0.16	1.62
P22090	RS4Y1_rna_1_96-230	-0.73	0.14	0.12	1.62
P37108	SRP14_rna_1_96-230	-0.73	0.14	0.19	1.62
P46776	RL27A_rna_1_96-230	-0.74	0.14	0.08	1.62
P46779	RL28_rna_1_96-230	-0.73	0.14	0.14	1.62
P60323	NANO3_rna_1_96-230	-0.72	0.14	0.14	1.62
P62244	RS15A_rna_1_96-230	-0.73	0.14	0.15	1.62
P82979	SARNP_rna_1_96-230	-0.72	0.14	0.12	1.62
Q08170	SRSF4_rna_1_96-230	-1.01	0.1	0.01	1.62
Q14576	ELAV3_rna_1_96-230	-1.01	0.1	0	1.62
Q15646	OASL_rna_1_96-230	-1.02	0.1	0.01	1.62
Q6XE24	RBMS3_rna_1_96-230	-1.02	0.1	0.02	1.62
Q8IUH3	RBM45_rna_1_96-230	-1.02	0.1	0	1.62
Q99497	PARK7_rna_1_96-230	-1.02	0.1	0.12	1.62
Q9BTF0	THUM2_rna_1_96-230	-1.02	0.1	0.01	1.62
Q9NVV4	PAPD1_rna_1_96-230	-1.01	0.1	0	1.62
Q9NY12	GAR1_rna_1_96-230	-1.02	0.1	0	1.62
Q9UJV9	DDX41_rna_1_96-230	-1.01	0.1	0	1.62
C9JE40	PATL2_rna_1_100-234	-1.02	0.1	0	1.62
O75683	SURF6_rna_1_100-234	-1.01	0.1	0	1.62
P00374	DYR_rna_1_100-234	-0.83	0.14	0.07	1.62
P82979	SARNP_rna_1_100-234	-0.83	0.14	0.06	1.62
Q14011	CIRBP_rna_1_100-234	-0.84	0.14	0.08	1.62
Q9NX24	NHP2_rna_1_100-234	-0.84	0.14	0.04	1.62
Q9NZI8	IF2B1_rna_1_100-234	-0.83	0.14	0.23	1.62
Q9UHL0	DDX25_rna_1_100-234	-0.85	0.14	0.04	1.62
O95503	CBX6_rna_1_115-233	-0.83	0.14	0.08	1.62
Q07666	KHDR1_rna_1_115-233	-0.83	0.14	0.03	1.62
Q9NXV6	CARF_rna_1_115-233	-0.85	0.14	0.02	1.62
Q13838	DX39B_rna_1_127-229	-0.83	0.14	0.05	1.62
Q15434	RBMS2_rna_1_127-229	-0.84	0.14	0.07	1.62
Q9BY77	PDIP3_rna_1_127-229	-0.83	0.14	0.08	1.62
P49207	RL34_rna_1_2679-2877	-0.84	0.14	0.03	1.62
P46778	RL21_rna_1_2685-2877	-0.83	0.14	0.04	1.62
Q9BTF0	THUM2_rna_1_2685-2877	-0.85	0.14	0.05	1.62
O15523	DDX3Y_rna_1_2690-2877	-0.84	0.14	0.04	1.62
P19474	RO52_rna_1_2690-2877	-0.83	0.14	0.07	1.62
Q12849	GRSF1_rna_1_2690-2877	-0.84	0.14	0.1	1.62
O15523	DDX3Y_rna_1_2695-2877	-0.75	0.14	0.07	1.62
P82675	RT05_rna_1_2695-2877	-0.74	0.14	0.1	1.62
Q9BTD8	RBM42_rna_1_2695-2877	-0.74	0.14	0.1	1.62
Q9NVV4	PAPD1_rna_1_2712-2877	-0.74	0.14	0.16	1.62
O95793	STAU1_rna_1_2719-2868	-0.74	0.14	0.1	1.62
P61978	HNRPK_rna_1_2719-2868	-0.75	0.14	0.07	1.62
Q05519	SRS11_rna_1_2719-2868	-0.74	0.14	0.14	1.62
Q86U06	RBM23_rna_1_2719-2868	-0.74	0.14	0.09	1.62
A6NMX2	I4E1B_rna_1_2734-2875	-0.75	0.14	0.1	1.62
O60573	IF4E2_rna_1_2734-2875	-0.75	0.14	0.24	1.62
O95758	PTBP3_rna_1_2734-2875	-0.75	0.14	0.12	1.62
P19474	RO52_rna_1_2734-2875	-0.75	0.14	0.12	1.62
P61247	RS3A_rna_1_2734-2875	-0.75	0.14	0.14	1.62
Q96I24	FUBP3_rna_1_2734-2875	-0.74	0.14	0.09	1.62
Q9H0S4	DDX47_rna_1_2734-2875	-1.39	0.1	0.01	1.61
Q9Y606	TRUA_rna_1_2734-2875	-1.38	0.1	0	1.61
A6NMX2	I4E1B_rna_1_2741-2879	-1.38	0.1	0	1.61
O60573	IF4E2_rna_1_2741-2879	-1.38	0.1	0	1.61
O75494	SRS10_rna_1_2741-2879	-1.38	0.1	0	1.61
O95758	PTBP3_rna_1_2741-2879	-1.38	0.1	0	1.61
P17947	SPI1_rna_1_2741-2879	-1.38	0.1	0	1.61
P61247	RS3A_rna_1_2741-2879	-1.39	0.1	0	1.61
Q14493	SLBP_rna_1_2741-2879	-1.37	0.1	0	1.61
Q53EL6	PDCD4_rna_1_2741-2879	-0.75	0.14	0.14	1.61
Q96I24	FUBP3_rna_1_2741-2879	-0.76	0.14	0.08	1.61
Q9NP64	NO40_rna_1_2741-2879	-0.75	0.14	0.11	1.61
Q9Y606	TRUA_rna_1_2741-2879	-0.75	0.14	0.13	1.61
Q5SZQ8	CELF3_rna_1_2746-2875	-0.75	0.14	0.11	1.61
Q86U06	RBM23_rna_1_2746-2875	-0.75	0.14	0.13	1.61
Q15056	IF4H_rna_1_2756-2875	-0.76	0.14	0.1	1.61
Q8IU60	DCP2_rna_1_2756-2875	-0.75	0.14	0.12	1.61
O75616	ERAL1_rna_1_2761-2875	-0.76	0.14	0.11	1.61
Q5SZQ8	CELF3_rna_1_2761-2875	-0.74	0.14	0.31	1.61
Q92901	RL3L_rna_1_2761-2875	-0.76	0.14	0.1	1.61
Q15056	IF4H_rna_1_2764-2875	-1.03	0.1	0	1.61
Q92901	RL3L_rna_1_2764-2875	-1.04	0.1	0.01	1.61
Q9Y606	TRUA_rna_1_2764-2875	-1.03	0.1	0	1.61
O00584	RNT2_rna_1_2772-2875	-1.03	0.1	0	1.61
Q86U06	RBM23_rna_1_2772-2875	-1.03	0.1	0.02	1.61
Q92901	RL3L_rna_1_2772-2875	-1.04	0.1	0	1.61
Q9BX46	RBM24_rna_1_2772-2875	-1.03	0.1	0	1.61
P21128	ENDOU_rna_1_470-643	-1.03	0.1	0.01	1.61
Q92901	RL3L_rna_1_470-643	-1.03	0.1	0.02	1.61
Q9BX46	RBM24_rna_1_470-643	-1.03	0.1	0	1.61
Q9NPD3	EXOS4_rna_1_470-643	-1.03	0.1	0	1.61
O75648	MTU1_rna_1_474-639	-1.03	0.1	0.02	1.61
P21128	ENDOU_rna_1_474-639	-0.87	0.1	0.03	1.61
P22087	FBRL_rna_1_474-639	-0.87	0.1	0.01	1.61
P78563	RED1_rna_1_474-639	-0.87	0.1	0.06	1.61
Q9BX46	RBM24_rna_1_474-639	-0.86	0.1	0.02	1.61
Q13049	TRI32_rna_1_478-632	-0.86	0.1	0.05	1.61
Q92841	DDX17_rna_1_478-632	-0.85	0.1	0.02	1.61
Q96AE4	FUBP1_rna_1_478-632	-0.87	0.1	0.05	1.61
Q96BT7	ALKB8_rna_1_478-632	-0.86	0.1	0.05	1.61
Q96PZ0	PUS7_rna_1_478-632	-0.87	0.1	0.02	1.61
Q92841	DDX17_rna_1_512-651	-0.87	0.1	0.17	1.61
Q96BT7	ALKB8_rna_1_512-651	-0.86	0.1	0.04	1.61
P25786	PSA1_rna_1_69-235	-0.87	0.1	0.03	1.61
P62081	RS7_rna_1_69-235	-0.76	0.14	0.09	1.61
Q5RKV6	EXOS6_rna_1_69-235	-0.75	0.14	0.06	1.61
Q96AZ6	ISG20_rna_1_69-235	-0.77	0.14	0.15	1.61
Q9UGY1	NOL12_rna_1_69-235	-0.76	0.14	0.09	1.61
Q9ULC4	MCTS1_rna_1_69-235	-0.77	0.14	0.16	1.61
P52815	RM12_rna_1_96-230	-0.77	0.14	0.06	1.61
P62888	RL30_rna_1_96-230	-0.77	0.14	0.07	1.61
P62913	RL11_rna_1_96-230	-0.75	0.14	0.06	1.61
P83369	LSM11_rna_1_96-230	-0.77	0.14	0.1	1.61
Q3MIT2	PUS10_rna_1_96-230	-0.75	0.14	0.15	1.61
Q5T8I9	HENMT_rna_1_96-230	-0.77	0.14	0.15	1.61
Q96J87	CELF6_rna_1_96-230	-0.76	0.14	0.1	1.61
Q9BZI7	REN3B_rna_1_96-230	-0.75	0.14	0.16	1.61
Q9H4D5	NXF3_rna_1_96-230	-0.77	0.14	0.1	1.61
P47914	RL29_rna_1_100-234	-0.75	0.14	0.05	1.61
P52298	NCBP2_rna_1_100-234	-0.77	0.14	0.22	1.61
Q14576	ELAV3_rna_1_100-234	-1.41	0.1	0	1.6
Q5JQF8	PAP1M_rna_1_100-234	-1.41	0.1	0	1.6
Q9BZC1	CELF4_rna_1_100-234	-1.41	0.1	0	1.6
Q9HC16	ABC3G_rna_1_100-234	-1.39	0.1	0	1.6
P82675	RT05_rna_1_115-233	-1.42	0.1	0	1.6
Q53EL6	PDCD4_rna_1_127-229	-1.41	0.1	0	1.6
Q92979	NEP1_rna_1_127-229	-1.4	0.1	0	1.6
C9JE40	PATL2_rna_1_2679-2877	-1.4	0.1	0	1.6
Q8N684	CPSF7_rna_1_2679-2877	-1.4	0.1	0	1.6
Q96BT7	ALKB8_rna_1_2679-2877	-1.41	0.1	0	1.6
Q9H1J1	REN3A_rna_1_2679-2877	-1.41	0.1	0	1.6
Q9Y534	CSDC2_rna_1_2679-2877	-0.78	0.14	0.07	1.6
Q9NRJ5	PAPOB_rna_1_2685-2877	-0.78	0.14	0.09	1.6
Q9NUL3	STAU2_rna_1_2685-2877	-0.76	0.14	0.07	1.6
Q9BTF0	THUM2_rna_1_2690-2877	-0.78	0.14	0.29	1.6
Q9NUL3	STAU2_rna_1_2690-2877	-0.77	0.14	0.11	1.6
P19474	RO52_rna_1_2695-2877	-0.78	0.14	0.12	1.6
Q86U44	MTA70_rna_1_2695-2877	-0.78	0.14	0.1	1.6
Q8WY41	NANO1_rna_1_2695-2877	-0.78	0.14	0.07	1.6
O95793	STAU1_rna_1_2712-2877	-0.76	0.14	0.07	1.6
O75494	SRS10_rna_1_2734-2875	-0.78	0.14	0.09	1.6
P15880	RS2_rna_1_2734-2875	-0.77	0.14	0.1	1.6
P29558	RBMS1_rna_1_2734-2875	-0.77	0.14	0.1	1.6
Q8N1G4	LRC47_rna_1_2734-2875	-0.78	0.14	0.09	1.6
Q8TD47	RS4Y2_rna_1_2734-2875	-1.05	0.1	0.01	1.6
Q9NP64	NO40_rna_1_2734-2875	-1.04	0.1	0	1.6
Q9UBP6	TRMB_rna_1_2734-2875	-1.05	0.1	0	1.6
Q9Y3Y2	CHTOP_rna_1_2734-2875	-1.05	0.1	0	1.6
P15880	RS2_rna_1_2741-2879	-1.04	0.1	0	1.6
P19474	RO52_rna_1_2741-2879	-1.05	0.1	0	1.6
Q8N1G4	LRC47_rna_1_2741-2879	-1.05	0.1	0	1.6
Q9H0S4	DDX47_rna_1_2741-2879	-1.05	0.1	0	1.6
Q9UBP6	TRMB_rna_1_2741-2879	-1.05	0.1	0.01	1.6
Q9Y3Y2	CHTOP_rna_1_2741-2879	-1.04	0.1	0	1.6
O75616	ERAL1_rna_1_2746-2875	-1.04	0.1	0.01	1.6
Q15287	RNPS1_rna_1_2746-2875	-1.05	0.1	0	1.6
Q9Y235	ABEC2_rna_1_2746-2875	-0.9	0.1	0.01	1.6
Q5SZQ8	CELF3_rna_1_2756-2875	-0.89	0.1	0.04	1.6
Q9Y606	TRUA_rna_1_2756-2875	-0.88	0.1	0.24	1.6
Q8IU60	DCP2_rna_1_2761-2875	-0.9	0.1	0.01	1.6
Q9BY77	PDIP3_rna_1_2761-2875	-0.9	0.1	0.05	1.6
Q9NQT4	EXOS5_rna_1_2761-2875	-0.9	0.1	0.05	1.6
Q9Y606	TRUA_rna_1_2761-2875	-0.78	0.14	0.02	1.6
O75616	ERAL1_rna_1_2764-2875	-0.77	0.14	0.15	1.6
Q8IU60	DCP2_rna_1_2764-2875	-0.78	0.14	0.08	1.6
Q9BY77	PDIP3_rna_1_2764-2875	-0.78	0.14	0.05	1.6
P60900	PSA6_rna_1_2772-2875	-0.77	0.14	0.05	1.6
Q13838	DX39B_rna_1_2772-2875	-0.78	0.14	0.07	1.6
Q8IU60	DCP2_rna_1_2772-2875	-0.77	0.14	0.08	1.6
Q9NPD3	EXOS4_rna_1_2772-2875	-0.77	0.14	0.43	1.6
P78563	RED1_rna_1_470-643	-0.78	0.14	0.07	1.6
Q96Q11	TRNT1_rna_1_470-643	-0.78	0.14	0.08	1.6
Q9BZB8	CPEB1_rna_1_470-643	-0.78	0.14	0.1	1.6
Q9NS39	RED2_rna_1_470-643	-0.78	0.14	0.08	1.6
Q9BZB8	CPEB1_rna_1_474-639	-0.79	0.14	0.11	1.6
Q9NS39	RED2_rna_1_474-639	-0.78	0.14	0.09	1.6
P19544	WT1_rna_1_478-632	-0.78	0.14	0.1	1.6
P36578	RL4_rna_1_478-632	-1.44	0.1	0	1.59
Q9NQZ3	DAZ1_rna_1_478-632	-1.42	0.1	0	1.59
Q9Y606	TRUA_rna_1_478-632	-1.44	0.1	0	1.59
O76094	SRP72_rna_1_512-651	-1.42	0.1	0	1.59
Q5SY16	NOL9_rna_1_512-651	-1.43	0.1	0	1.59
Q8N8A6	DDX51_rna_1_512-651	-1.42	0.1	0	1.59
Q8NE35	CPEB3_rna_1_512-651	-1.44	0.1	0	1.59
Q92615	LAR4B_rna_1_512-651	-1.43	0.1	0	1.59
Q9NS39	RED2_rna_1_512-651	-1.43	0.1	0	1.59
O75494	SRS10_rna_1_69-235	-1.42	0.1	0	1.59
O75940	SPF30_rna_1_69-235	-0.79	0.14	0.06	1.59
P17947	SPI1_rna_1_69-235	-0.79	0.14	0.07	1.59
P18124	RL7_rna_1_69-235	-0.81	0.14	0.07	1.59
P26373	RL13_rna_1_69-235	-0.79	0.14	0.08	1.59
P60323	NANO3_rna_1_69-235	-0.81	0.14	0.09	1.59
P63173	RL38_rna_1_69-235	-1.07	0.1	0	1.59
P84103	SRSF3_rna_1_69-235	-1.06	0.1	0	1.59
Q16630	CPSF6_rna_1_69-235	-1.07	0.1	0.03	1.59
Q9H0U6	RM18_rna_1_69-235	-1.06	0.1	0	1.59
Q9Y6M1	IF2B2_rna_1_69-235	-1.06	0.1	0.01	1.59
A8MWD9	RUXGL_rna_1_96-230	-1.07	0.1	0	1.59
O00571	DDX3X_rna_1_96-230	-1.06	0.1	0.04	1.59
P36578	RL4_rna_1_96-230	-1.07	0.1	0	1.59
P47813	IF1AX_rna_1_96-230	-1.06	0.1	0.01	1.59
P62081	RS7_rna_1_96-230	-1.07	0.1	0	1.59
P62312	LSM6_rna_1_96-230	-1.07	0.1	0	1.59
Q5RL73	RBM48_rna_1_96-230	-1.06	0.1	0.01	1.59
Q8IUX4	ABC3F_rna_1_96-230	-1.06	0.1	0.01	1.59
Q96C10	DHX58_rna_1_96-230	-1.06	0.1	0	1.59
Q9BUL9	RPP25_rna_1_96-230	-0.9	0.1	0.04	1.59
Q9UHL0	DDX25_rna_1_96-230	-0.93	0.1	0.03	1.59
Q9Y2W6	TDRKH_rna_1_96-230	-0.91	0.1	0.01	1.59
O43310	CTIF_rna_1_100-234	-0.92	0.1	0.06	1.59
P37108	SRP14_rna_1_100-234	-0.91	0.1	0	1.59
P52597	HNRPF_rna_1_100-234	-0.92	0.1	0	1.59
P61313	RL15_rna_1_100-234	-0.92	0.1	0.01	1.59
Q8N684	CPSF7_rna_1_100-234	-0.9	0.1	0.01	1.59
Q96SI9	STRBP_rna_1_100-234	-0.92	0.1	0.02	1.59
Q9BQ04	RBM4B_rna_1_100-234	-0.9	0.1	0.2	1.59
Q9H4D5	NXF3_rna_1_100-234	-0.9	0.1	0.13	1.59
Q9UMR2	DD19B_rna_1_100-234	-0.91	0.1	0.04	1.59
O00425	IF2B3_rna_1_115-233	-0.91	0.1	0.02	1.59
O43310	CTIF_rna_1_115-233	-0.79	0.14	0.04	1.59
P61978	HNRPK_rna_1_115-233	-0.79	0.14	0.09	1.59
Q86SG3	DAZ4_rna_1_115-233	-0.8	0.14	0.16	1.59
P33240	CSTF2_rna_1_127-229	-0.79	0.14	0.04	1.59
P60900	PSA6_rna_1_127-229	-0.78	0.14	0.06	1.59
Q9BX46	RBM24_rna_1_127-229	-0.79	0.14	0.07	1.59
Q9Y235	ABEC2_rna_1_127-229	-0.79	0.14	0.06	1.59
Q9Y606	TRUA_rna_1_127-229	-0.79	0.14	0.03	1.59
O95319	CELF2_rna_1_2679-2877	-0.79	0.14	0.04	1.59
P83731	RL24_rna_1_2679-2877	-0.79	0.14	0.05	1.59
Q9BX46	RBM24_rna_1_2679-2877	-0.79	0.14	0.07	1.59
Q9NUL3	STAU2_rna_1_2679-2877	-0.78	0.14	0.09	1.59
Q86SG3	DAZ4_rna_1_2685-2877	-0.79	0.14	0.05	1.59
Q86U44	MTA70_rna_1_2685-2877	-0.8	0.14	0.05	1.59
Q96M93	ADAD1_rna_1_2685-2877	-0.81	0.14	0.02	1.59
O95793	STAU1_rna_1_2690-2877	-0.79	0.14	0.12	1.59
P46778	RL21_rna_1_2690-2877	-0.8	0.14	0.04	1.59
P82675	RT05_rna_1_2690-2877	-0.81	0.14	0.1	1.59
Q86U44	MTA70_rna_1_2690-2877	-0.81	0.14	0.27	1.59
Q8WY41	NANO1_rna_1_2690-2877	-0.81	0.14	0.06	1.59
Q9NUL3	STAU2_rna_1_2695-2877	-0.81	0.14	0.12	1.59
O15523	DDX3Y_rna_1_2712-2877	-1.47	0.1	0	1.58
P19474	RO52_rna_1_2712-2877	-1.45	0.1	0.02	1.58
Q01844	EWS_rna_1_2712-2877	-1.44	0.1	0	1.58
Q53EL6	PDCD4_rna_1_2712-2877	-1.45	0.1	0	1.58
Q9BTF0	THUM2_rna_1_2712-2877	-1.46	0.1	0	1.58
Q9Y6V7	DDX49_rna_1_2712-2877	-1.47	0.1	0	1.58
P19474	RO52_rna_1_2719-2868	-1.44	0.1	0	1.58
Q8IU60	DCP2_rna_1_2719-2868	-1.47	0.1	0	1.58
Q92901	RL3L_rna_1_2719-2868	-1.46	0.1	0	1.58
O00571	DDX3X_rna_1_2734-2875	-0.83	0.14	0.02	1.58
O75792	RNH2A_rna_1_2734-2875	-0.82	0.14	0.07	1.58
O95628	CNOT4_rna_1_2734-2875	-0.82	0.14	0.04	1.58
P18124	RL7_rna_1_2734-2875	-0.81	0.14	0.23	1.58
P42696	RBM34_rna_1_2734-2875	-0.83	0.14	0.06	1.58
P62701	RS4X_rna_1_2734-2875	-0.81	0.14	0.05	1.58
P62917	RL8_rna_1_2734-2875	-0.83	0.14	0.04	1.58
P62995	TRA2B_rna_1_2734-2875	-0.83	0.14	0.04	1.58
Q86SG3	DAZ4_rna_1_2734-2875	-1.07	0.1	0	1.58
Q8WXF0	SRS12_rna_1_2734-2875	-1.08	0.1	0	1.58
Q96Q11	TRNT1_rna_1_2734-2875	-1.07	0.1	0	1.58
O95628	CNOT4_rna_1_2741-2879	-1.08	0.1	0	1.58
P23396	RS3_rna_1_2741-2879	-1.08	0.1	0.1	1.58
P62917	RL8_rna_1_2741-2879	-1.08	0.1	0	1.58
Q5SZQ8	CELF3_rna_1_2741-2879	-1.08	0.1	0.11	1.58
Q8WXF0	SRS12_rna_1_2741-2879	-1.08	0.1	0	1.58
Q96Q11	TRNT1_rna_1_2741-2879	-1.07	0.1	0.01	1.58
O95758	PTBP3_rna_1_2746-2875	-1.08	0.1	0	1.58
O95931	CBX7_rna_1_2746-2875	-1.07	0.1	0.01	1.58
P21128	ENDOU_rna_1_2746-2875	-1.08	0.1	0.01	1.58
Q9H0Z9	RBM38_rna_1_2746-2875	-1.08	0.1	0	1.58
Q9Y606	TRUA_rna_1_2746-2875	-1.08	0.1	0.01	1.58
O00584	RNT2_rna_1_2756-2875	-1.08	0.1	0.07	1.58
P21128	ENDOU_rna_1_2756-2875	-1.07	0.1	0.01	1.58
Q13838	DX39B_rna_1_2756-2875	-1.08	0.1	0.01	1.58
Q9BY77	PDIP3_rna_1_2756-2875	-1.08	0.1	0.07	1.58
Q9NQT4	EXOS5_rna_1_2756-2875	-1.08	0.1	0.01	1.58
Q9NRX1	PNO1_rna_1_2756-2875	-1.08	0.1	0	1.58
Q9NVV4	PAPD1_rna_1_2756-2875	-0.93	0.1	0.01	1.58
O00584	RNT2_rna_1_2761-2875	-0.95	0.1	0.01	1.58
P21128	ENDOU_rna_1_2761-2875	-0.93	0.1	0.02	1.58
Q13838	DX39B_rna_1_2761-2875	-0.93	0.1	0.27	1.58
P21128	ENDOU_rna_1_2764-2875	-0.93	0.1	0	1.58
Q13838	DX39B_rna_1_2764-2875	-0.95	0.1	0.01	1.58
Q9BX46	RBM24_rna_1_2764-2875	-0.94	0.1	0.01	1.58
P21128	ENDOU_rna_1_2772-2875	-0.95	0.1	0.19	1.58
P09661	RU2A_rna_1_470-643	-0.94	0.1	0.01	1.58
P14314	GLU2B_rna_1_470-643	-0.93	0.1	0.03	1.58
Q13049	TRI32_rna_1_470-643	-0.81	0.14	0.04	1.58
Q15287	RNPS1_rna_1_470-643	-0.8	0.14	0.06	1.58
Q6XE24	RBMS3_rna_1_470-643	-0.81	0.14	0.01	1.58
Q86SE5	RALYL_rna_1_470-643	-0.8	0.14	0.04	1.58
Q9NRX1	PNO1_rna_1_470-643	-0.81	0.14	0.05	1.58
Q6XE24	RBMS3_rna_1_474-639	-0.81	0.14	0.02	1.58
Q8NG50	RDM1_rna_1_474-639	-0.81	0.14	0.32	1.58
Q96Q11	TRNT1_rna_1_474-639	-0.8	0.14	0.05	1.58
Q9NRX1	PNO1_rna_1_474-639	-0.8	0.14	0.03	1.58
Q05519	SRS11_rna_1_478-632	-0.83	0.14	0.03	1.58
Q15397	K0020_rna_1_512-651	-0.82	0.14	0.05	1.58
Q96PZ0	PUS7_rna_1_512-651	-0.82	0.14	0.07	1.58
A6NFN3	RFOX3_rna_1_69-235	-0.82	0.14	0.02	1.58
O60936	NOL3_rna_1_69-235	-0.83	0.14	0.06	1.58
P08579	RU2B_rna_1_69-235	-0.82	0.14	0.08	1.58
P09012	SNRPA_rna_1_69-235	-0.83	0.14	0.05	1.58
P62314	SMD1_rna_1_69-235	-0.82	0.14	0.06	1.58
P62487	RPB7_rna_1_69-235	-1.49	0.1	0	1.57
Q15056	IF4H_rna_1_69-235	-1.5	0.1	0	1.57
Q16762	THTR_rna_1_69-235	-1.49	0.1	0	1.57
Q9H0Z9	RBM38_rna_1_69-235	-1.49	0.1	0	1.57
Q9NQT4	EXOS5_rna_1_69-235	-1.48	0.1	0	1.57
Q9NQT5	EXOS3_rna_1_69-235	-1.48	0.1	0	1.57
O60870	KIN17_rna_1_96-230	-1.47	0.1	0	1.57
P29558	RBMS1_rna_1_96-230	-1.49	0.1	0	1.57
P62308	RUXG_rna_1_96-230	-1.47	0.1	0	1.57
P98179	RBM3_rna_1_96-230	-1.49	0.1	0	1.57
Q01844	EWS_rna_1_96-230	-1.48	0.1	0	1.57
Q12905	ILF2_rna_1_96-230	-1.48	0.1	0	1.57
Q13151	ROA0_rna_1_96-230	-1.49	0.1	0	1.57
Q2M296	MTHSD_rna_1_96-230	-1.47	0.1	0	1.57
Q6I9Y2	THOC7_rna_1_96-230	-1.49	0.1	0	1.57
Q8WY41	NANO1_rna_1_96-230	-1.48	0.1	0	1.57
Q9BQ04	RBM4B_rna_1_96-230	-1.49	0.1	0	1.57
A6NC42	DPPA5_rna_1_100-234	-1.49	0.1	0	1.57
O00257	CBX4_rna_1_100-234	-1.47	0.1	0	1.57
P17844	DDX5_rna_1_100-234	-0.84	0.14	0.05	1.57
P46779	RL28_rna_1_100-234	-0.84	0.14	0.04	1.57
P60323	NANO3_rna_1_100-234	-0.84	0.14	0.03	1.57
P62913	RL11_rna_1_100-234	-0.85	0.14	0.02	1.57
Q13247	SRSF6_rna_1_100-234	-0.84	0.14	0.06	1.57
Q15695	U2AFL_rna_1_100-234	-0.85	0.1	0.04	1.57
Q99497	PARK7_rna_1_100-234	-0.84	0.14	0.05	1.57
Q9H0U6	RM18_rna_1_100-234	-0.83	0.14	0.1	1.57
Q9NXV6	CARF_rna_1_100-234	-0.83	0.14	0.04	1.57
Q9UKA9	PTBP2_rna_1_100-234	-0.84	0.14	0.08	1.57
Q12905	ILF2_rna_1_115-233	-1.1	0.1	0	1.57
Q8N1G4	LRC47_rna_1_115-233	-1.09	0.1	0	1.57
Q9NZI8	IF2B1_rna_1_115-233	-1.1	0.1	0	1.57
O00571	DDX3X_rna_1_127-229	-1.09	0.1	0	1.57
P61978	HNRPK_rna_1_127-229	-1.09	0.1	0	1.57
Q86V81	THOC4_rna_1_127-229	-1.09	0.1	0	1.57
Q9NPD3	EXOS4_rna_1_127-229	-1.09	0.1	0	1.57
P41238	ABEC1_rna_1_2679-2877	-1.1	0.1	0.01	1.57
Q05519	SRS11_rna_1_2679-2877	-1.09	0.1	0	1.57
Q86SG3	DAZ4_rna_1_2679-2877	-1.09	0.1	0	1.57
Q86U44	MTA70_rna_1_2679-2877	-1.09	0.1	0.04	1.57
Q96M93	ADAD1_rna_1_2679-2877	-1.09	0.1	0	1.57
O95319	CELF2_rna_1_2685-2877	-1.1	0.1	0.03	1.57
O95793	STAU1_rna_1_2685-2877	-1.09	0.1	0.06	1.57
Q05519	SRS11_rna_1_2685-2877	-1.09	0.1	0.07	1.57
Q8WY41	NANO1_rna_1_2685-2877	-1.1	0.1	0	1.57
Q9UHB9	SRP68_rna_1_2685-2877	-1.09	0.1	0	1.57
Q9Y534	CSDC2_rna_1_2685-2877	-1.09	0.1	0	1.57
Q9Y6M1	IF2B2_rna_1_2685-2877	-1.09	0.1	0.04	1.57
Q05519	SRS11_rna_1_2690-2877	-1.09	0.1	0	1.57
Q86SG3	DAZ4_rna_1_2690-2877	-1.09	0.1	0	1.57
Q96M93	ADAD1_rna_1_2690-2877	-1.1	0.1	0.02	1.57
Q05519	SRS11_rna_1_2695-2877	-0.97	0.1	0.02	1.57
Q12849	GRSF1_rna_1_2695-2877	-0.95	0.1	0.01	1.57
Q53EL6	PDCD4_rna_1_2695-2877	-0.95	0.1	0.01	1.57
Q86SG3	DAZ4_rna_1_2695-2877	-0.98	0.1	0	1.57
Q96M93	ADAD1_rna_1_2695-2877	-0.96	0.1	0.01	1.57
Q9BTF0	THUM2_rna_1_2695-2877	-0.97	0.1	0	1.57
Q05519	SRS11_rna_1_2712-2877	-0.97	0.1	0.02	1.57
Q8N6W0	CELF5_rna_1_2712-2877	-0.97	0.1	0.16	1.57
Q9BTD8	RBM42_rna_1_2712-2877	-0.96	0.1	0.01	1.57
Q53EL6	PDCD4_rna_1_2719-2868	-0.98	0.1	0.11	1.57
Q9NRX1	PNO1_rna_1_2719-2868	-0.96	0.1	0.01	1.57
Q9P013	CWC15_rna_1_2719-2868	-0.96	0.1	0	1.57
O75648	MTU1_rna_1_2734-2875	-0.82	0.14	0.01	1.57
P23396	RS3_rna_1_2734-2875	-0.81	0.14	0.03	1.57
P31943	HNRH1_rna_1_2734-2875	-0.82	0.14	0.07	1.57
P52597	HNRPF_rna_1_2734-2875	-0.82	0.14	0.01	1.57
P62424	RL7A_rna_1_2734-2875	-0.81	0.14	0.05	1.57
Q07955	SRSF1_rna_1_2734-2875	-0.82	0.14	0.03	1.57
Q16560	U1SBP_rna_1_2734-2875	-0.81	0.14	0.03	1.57
Q5SZQ8	CELF3_rna_1_2734-2875	-0.82	0.14	0.04	1.57
Q6ZN04	MEX3B_rna_1_2734-2875	-0.81	0.14	0.41	1.57
O00571	DDX3X_rna_1_2741-2879	-0.82	0.14	0.13	1.57
O75648	MTU1_rna_1_2741-2879	-0.82	0.14	0.02	1.57
O75792	RNH2A_rna_1_2741-2879	-0.81	0.14	0.04	1.57
P18124	RL7_rna_1_2741-2879	-0.82	0.14	0.05	1.57
P25490	TYY1_rna_1_2741-2879	-0.82	0.14	0.04	1.57
P29558	RBMS1_rna_1_2741-2879	-0.82	0.14	0.04	1.57
P42696	RBM34_rna_1_2741-2879	-0.82	0.14	0.31	1.57
P62995	TRA2B_rna_1_2741-2879	-0.82	0.14	0.05	1.57
Q07955	SRSF1_rna_1_2741-2879	-0.82	0.14	0.16	1.57
Q16560	U1SBP_rna_1_2741-2879	-0.84	0.14	0.06	1.57
Q6ZN04	MEX3B_rna_1_2741-2879	-0.84	0.14	0.11	1.57
Q86SG3	DAZ4_rna_1_2741-2879	-0.85	0.1	0.12	1.57
Q8TD47	RS4Y2_rna_1_2741-2879	-0.84	0.14	0.08	1.57
O60573	IF4E2_rna_1_2746-2875	-1.51	0.1	0	1.56
O95793	STAU1_rna_1_2746-2875	-1.52	0.1	0	1.56
P15880	RS2_rna_1_2746-2875	-1.51	0.1	0	1.56
P33240	CSTF2_rna_1_2746-2875	-1.51	0.1	0	1.56
Q96I24	FUBP3_rna_1_2746-2875	-1.5	0.1	0	1.56
Q9Y3Y2	CHTOP_rna_1_2746-2875	-1.52	0.1	0	1.56
O95793	STAU1_rna_1_2756-2875	-1.5	0.1	0.01	1.56
P09661	RU2A_rna_1_2756-2875	-1.52	0.1	0	1.56
Q9BX46	RBM24_rna_1_2756-2875	-1.5	0.1	0	1.56
Q9BX46	RBM24_rna_1_2761-2875	-0.85	0.1	0.07	1.56
Q9NRX1	PNO1_rna_1_2761-2875	-0.86	0.1	0.02	1.56
Q9NVV4	PAPD1_rna_1_2761-2875	-0.86	0.1	0.01	1.56
O00584	RNT2_rna_1_2764-2875	-0.87	0.1	0.04	1.56
Q9NQT4	EXOS5_rna_1_2764-2875	-0.86	0.1	0.04	1.56
O75616	ERAL1_rna_1_2772-2875	-0.87	0.1	0.07	1.56
O75648	MTU1_rna_1_2772-2875	-0.87	0.1	0.15	1.56
Q9NRX1	PNO1_rna_1_2772-2875	-0.87	0.1	0.04	1.56
Q8NG50	RDM1_rna_1_470-643	-0.87	0.1	0.04	1.56
Q9Y3Y2	CHTOP_rna_1_470-643	-0.86	0.1	0.2	1.56
O60812	HNRCL_rna_1_474-639	-1.1	0.1	0	1.56
Q13049	TRI32_rna_1_474-639	-1.11	0.1	0	1.56
Q9Y3Y2	CHTOP_rna_1_474-639	-1.11	0.1	0	1.56
Q9BX46	RBM24_rna_1_478-632	-1.11	0.1	0	1.56
Q9H0K6	PUS7L_rna_1_478-632	-1.1	0.1	0.01	1.56
P11940	PABP1_rna_1_512-651	-1.11	0.1	0	1.56
Q9BQ39	DDX50_rna_1_512-651	-1.12	0.1	0	1.56
Q9H361	PABP3_rna_1_512-651	-1.1	0.1	0.01	1.56
O75569	PRKRA_rna_1_69-235	-1.11	0.1	0.01	1.56
O95218	ZRAB2_rna_1_69-235	-1.12	0.1	0.01	1.56
P46778	RL21_rna_1_69-235	-1.11	0.1	0	1.56
P62424	RL7A_rna_1_69-235	-1.1	0.1	0	1.56
Q16629	SRSF7_rna_1_69-235	-1.11	0.1	0	1.56
Q8N0Z8	PUSL1_rna_1_69-235	-1.11	0.1	0	1.56
Q92979	NEP1_rna_1_69-235	-1.11	0.1	0.08	1.56
Q9BQ04	RBM4B_rna_1_69-235	-1.1	0.1	0	1.56
Q9Y2W6	TDRKH_rna_1_69-235	-1.11	0.1	0	1.56
O95503	CBX6_rna_1_96-230	-1.1	0.1	0	1.56
P62861	RS30_rna_1_96-230	-0.99	0.1	0	1.56
Q07020	RL18_rna_1_96-230	-0.99	0.1	0	1.56
Q15696	U2AFM_rna_1_96-230	-0.99	0.1	0	1.56
Q86U42	PABP2_rna_1_96-230	-1	0.1	0.03	1.56
Q96SI9	STRBP_rna_1_96-230	-0.99	0.1	0	1.56
A8MWD9	RUXGL_rna_1_100-234	-1	0.1	0.01	1.56
P35268	RL22_rna_1_100-234	-0.99	0.1	0.1	1.56
P62312	LSM6_rna_1_100-234	-1	0.1	0	1.56
P62750	RL23A_rna_1_100-234	-0.99	0.1	0.01	1.56
Q15233	NONO_rna_1_100-234	-1	0.1	0.1	1.56
Q15696	U2AFM_rna_1_100-234	-0.98	0.1	0.01	1.56
Q2M296	MTHSD_rna_1_100-234	-0.98	0.1	0.07	1.56
Q6NZI2	PTRF_rna_1_100-234	-0.98	0.1	0.01	1.56
Q8N6W0	CELF5_rna_1_100-234	-0.99	0.1	0.01	1.56
Q9NWB1	RFOX1_rna_1_100-234	-1	0.1	0.01	1.56
Q9Y2V2	CHSP1_rna_1_100-234	-0.99	0.1	0	1.56
P29558	RBMS1_rna_1_115-233	-0.83	0.14	0.02	1.56
Q86U44	MTA70_rna_1_115-233	-0.83	0.14	0.34	1.56
Q92901	RL3L_rna_1_115-233	-0.84	0.14	0.04	1.56
Q9H814	PHAX_rna_1_115-233	-0.83	0.14	0.05	1.56
Q9UKA9	PTBP2_rna_1_115-233	-0.83	0.14	0.03	1.56
O75648	MTU1_rna_1_127-229	-0.83	0.14	0.02	1.56
O95931	CBX7_rna_1_127-229	-0.83	0.14	0.14	1.56
P19474	RO52_rna_1_127-229	-0.83	0.14	0.09	1.56
P25786	PSA1_rna_1_127-229	-0.83	0.14	0.36	1.56
Q15287	RNPS1_rna_1_127-229	-0.84	0.14	0.05	1.56
Q8NCV1	ADAD2_rna_1_127-229	-0.84	0.14	0.35	1.56
Q96Q11	TRNT1_rna_1_127-229	-0.83	0.14	0.02	1.56
Q9H0Z9	RBM38_rna_1_127-229	-0.84	0.14	0.13	1.56
Q9P013	CWC15_rna_1_127-229	-0.83	0.14	0.04	1.56
O43818	U3IP2_rna_1_2679-2877	-0.87	0.1	0.06	1.56
P11940	PABP1_rna_1_2679-2877	-0.87	0.1	0.02	1.56
Q9H6T0	ESRP2_rna_1_2679-2877	-0.86	0.1	0.01	1.56
Q9NQ94	A1CF_rna_1_2679-2877	-0.87	0.1	0.05	1.56
Q9Y6M1	IF2B2_rna_1_2679-2877	-0.87	0.1	0.01	1.56
Q9Y6V7	DDX49_rna_1_2679-2877	-0.86	0.1	0.06	1.56
P49207	RL34_rna_1_2685-2877	-0.87	0.1	0	1.56
P83731	RL24_rna_1_2685-2877	-0.88	0.1	0.01	1.56
Q8N684	CPSF7_rna_1_2685-2877	-0.86	0.1	0.04	1.56
Q9BUR4	WAP53_rna_1_2685-2877	-0.86	0.1	0.01	1.56
Q9NQ94	A1CF_rna_1_2685-2877	-0.87	0.1	0.03	1.56
Q9NQ94	A1CF_rna_1_2690-2877	-0.87	0.1	0.06	1.56
Q9NRJ5	PAPOB_rna_1_2690-2877	-0.88	0.1	0.09	1.56
P46778	RL21_rna_1_2695-2877	-1.53	0.1	0	1.55
Q9BX46	RBM24_rna_1_2695-2877	-1.54	0	0	1.55
Q9NQ94	A1CF_rna_1_2695-2877	-1.55	0	0	1.55
P19544	WT1_rna_1_2712-2877	-1.53	0.1	0	1.55
Q86U06	RBM23_rna_1_2712-2877	-1.54	0	0	1.55
P21128	ENDOU_rna_1_2719-2868	-1.54	0.1	0	1.55
P26378	ELAV4_rna_1_2719-2868	-1.55	0	0	1.55
Q9BX46	RBM24_rna_1_2719-2868	-1.53	0.1	0	1.55
Q9Y606	TRUA_rna_1_2719-2868	-1.54	0	0	1.55
P22090	RS4Y1_rna_1_2734-2875	-0.89	0.1	0.01	1.55
P25490	TYY1_rna_1_2734-2875	-0.88	0.1	0.02	1.55
P55795	HNRH2_rna_1_2734-2875	-0.89	0.1	0.04	1.55
P83369	LSM11_rna_1_2734-2875	-0.88	0.1	0.02	1.55
P84098	RL19_rna_1_2734-2875	-0.89	0.1	0.27	1.55
Q05048	CSTF1_rna_1_2734-2875	-0.89	0.1	0.14	1.55
Q13148	TADBP_rna_1_2734-2875	-0.9	0.1	0.01	1.55
Q86U42	PABP2_rna_1_2734-2875	-0.88	0.1	0.02	1.55
Q8NHQ9	DDX55_rna_1_2734-2875	-0.9	0.1	0.2	1.55
Q9BZB8	CPEB1_rna_1_2734-2875	-0.88	0.1	0.07	1.55
Q9NQ94	A1CF_rna_1_2734-2875	-0.88	0.1	0.06	1.55
Q9Y3A4	RRP7A_rna_1_2734-2875	-0.88	0.1	0.06	1.55
P62424	RL7A_rna_1_2741-2879	-1.12	0.1	0	1.55
P62701	RS4X_rna_1_2741-2879	-1.12	0.1	0	1.55
Q05048	CSTF1_rna_1_2741-2879	-1.13	0.1	0	1.55
Q8NHQ9	DDX55_rna_1_2741-2879	-1.12	0.1	0	1.55
Q9BZB8	CPEB1_rna_1_2741-2879	-1.13	0.1	0	1.55
Q9NQ94	A1CF_rna_1_2741-2879	-1.13	0.1	0.01	1.55
P25490	TYY1_rna_1_2746-2875	-1.12	0.1	0	1.55
Q15434	RBMS2_rna_1_2746-2875	-1.12	0.1	0	1.55
Q9BZB8	CPEB1_rna_1_2746-2875	-1.13	0.1	0	1.55
O00571	DDX3X_rna_1_2756-2875	-1.12	0.1	0	1.55
P19474	RO52_rna_1_2756-2875	-1.12	0.1	0	1.55
O75648	MTU1_rna_1_2764-2875	-1.12	0.1	0	1.55
P19474	RO52_rna_1_2764-2875	-1.12	0.1	0	1.55
O95758	PTBP3_rna_1_2772-2875	-1.12	0.1	0	1.55
P19474	RO52_rna_1_2772-2875	-1.01	0.1	0	1.55
P22087	FBRL_rna_1_470-643	-1.01	0.1	0.01	1.55
O95758	PTBP3_rna_1_474-639	-1.01	0.1	0	1.55
P09661	RU2A_rna_1_474-639	-1.01	0.1	0	1.55
Q15287	RNPS1_rna_1_474-639	-1.02	0.1	0.1	1.55
Q96AE4	FUBP1_rna_1_474-639	-1.01	0.1	0.01	1.55
P22087	FBRL_rna_1_478-632	-1.01	0.1	0	1.55
P51003	PAPOA_rna_1_478-632	-1.03	0.1	0.03	1.55
P51003	PAPOA_rna_1_512-651	-1.01	0.1	0	1.55
A6NMX2	I4E1B_rna_1_69-235	-1.02	0.1	0.01	1.55
Q15024	EXOS7_rna_1_69-235	-0.85	0.14	0.04	1.55
Q15631	TSN_rna_1_69-235	-0.84	0.14	0.04	1.55
Q15696	U2AFM_rna_1_69-235	-0.84	0.14	0.04	1.55
Q9BTL3	RAM_rna_1_69-235	-0.84	0.14	0.03	1.55
Q9HC52	CBX8_rna_1_69-235	-0.85	0.14	0.01	1.55
Q9NP64	NO40_rna_1_69-235	-0.84	0.14	0.01	1.55
Q9Y580	RBM7_rna_1_69-235	-0.85	0.1	0.03	1.55
P06730	IF4E_rna_1_96-230	-0.85	0.14	0.03	1.55
P09651	ROA1_rna_1_96-230	-0.84	0.14	0.08	1.55
P17844	DDX5_rna_1_96-230	-0.85	0.1	0.04	1.55
P19525	E2AK2_rna_1_96-230	-0.85	0.14	0.03	1.55
P35268	RL22_rna_1_96-230	-0.84	0.14	0.02	1.55
P51991	ROA3_rna_1_96-230	-0.89	0.1	0.02	1.55
Q07666	KHDR1_rna_1_96-230	-0.89	0.1	0.01	1.55
Q12849	GRSF1_rna_1_96-230	-0.89	0.1	0	1.55
Q5JPH6	SYEM_rna_1_96-230	-0.88	0.1	0.04	1.55
Q86SG3	DAZ4_rna_1_96-230	-0.89	0.1	0.28	1.55
Q96DE0	NUD16_rna_1_96-230	-0.89	0.1	0.14	1.55
Q96I25	SPF45_rna_1_96-230	-0.88	0.1	0.07	1.55
Q9NR90	DAZ3_rna_1_96-230	-0.89	0.1	0	1.55
Q9ULM6	CNOT6_rna_1_96-230	-0.89	0.1	0.01	1.55
Q9UMR2	DD19B_rna_1_96-230	-0.9	0.1	0.08	1.55
Q9Y3B4	PM14_rna_1_96-230	-0.9	0.1	0.04	1.55
O95503	CBX6_rna_1_100-234	-0.89	0.1	0.03	1.55
P62308	RUXG_rna_1_100-234	-0.89	0.1	0.03	1.55
Q13151	ROA0_rna_1_100-234	-1.55	0	0	1.54
Q96AZ6	ISG20_rna_1_100-234	-1.57	0	0	1.54
Q96PK6	RBM14_rna_1_100-234	-1.56	0	0	1.54
Q9BZI7	REN3B_rna_1_100-234	-1.58	0	0	1.54
Q9Y2W6	TDRKH_rna_1_100-234	-1.56	0	0	1.54
P19474	RO52_rna_1_115-233	-1.57	0	0	1.54
P19544	WT1_rna_1_115-233	-1.56	0	0	1.54
P21128	ENDOU_rna_1_115-233	-1.56	0	0	1.54
P39023	RL3_rna_1_115-233	-1.57	0	0	1.54
Q8NCV1	ADAD2_rna_1_115-233	-1.56	0	0	1.54
Q9H0G5	NSRP1_rna_1_115-233	-1.56	0	0	1.54
O75940	SPF30_rna_1_127-229	-1.55	0	0	1.54
P52597	HNRPF_rna_1_127-229	-1.57	0	0	1.54
Q53HI1	UNC50_rna_1_127-229	-1.57	0	0	1.54
Q9BTF0	THUM2_rna_1_127-229	-1.56	0	0	1.54
O76021	RL1D1_rna_1_2679-2877	-0.91	0.1	0.02	1.54
P39023	RL3_rna_1_2679-2877	-0.92	0.1	0	1.54
Q16630	CPSF6_rna_1_2679-2877	-0.92	0.1	0.03	1.54
Q8TEA1	NSUN6_rna_1_2679-2877	-0.9	0.1	0.04	1.54
Q8WY41	NANO1_rna_1_2679-2877	-0.92	0.1	0.02	1.54
Q96I24	FUBP3_rna_1_2679-2877	-0.91	0.1	0.02	1.54
Q9BQ39	DDX50_rna_1_2679-2877	-0.92	0.1	0.02	1.54
Q9H074	PAIP1_rna_1_2679-2877	-0.91	0.1	0	1.54
Q9NVV4	PAPD1_rna_1_2679-2877	-0.92	0.1	0.03	1.54
Q9Y3Z3	SAMH1_rna_1_2679-2877	-0.9	0.1	0.04	1.54
C9JE40	PATL2_rna_1_2685-2877	-0.91	0.1	0.02	1.54
P82675	RT05_rna_1_2685-2877	-0.91	0.1	0.02	1.54
Q99547	MPH6_rna_1_2685-2877	-0.91	0.1	0.04	1.54
Q9BX46	RBM24_rna_1_2685-2877	-0.9	0.1	0.01	1.54
Q9H1J1	REN3A_rna_1_2685-2877	-0.9	0.1	0.19	1.54
Q9NVP1	DDX18_rna_1_2685-2877	-0.92	0.1	0.01	1.54
O95319	CELF2_rna_1_2690-2877	-0.9	0.1	0.01	1.54
Q53EL6	PDCD4_rna_1_2690-2877	-1.14	0.1	0	1.54
Q9BX46	RBM24_rna_1_2690-2877	-1.14	0.1	0	1.54
Q9Y6V7	DDX49_rna_1_2690-2877	-1.13	0.1	0	1.54
Q9NRX1	PNO1_rna_1_2695-2877	-1.13	0.1	0	1.54
Q9Y235	ABEC2_rna_1_2695-2877	-1.14	0.1	0	1.54
Q9Y6V7	DDX49_rna_1_2695-2877	-1.14	0.1	0	1.54
Q86U44	MTA70_rna_1_2712-2877	-1.13	0.1	0	1.54
O00584	RNT2_rna_1_2719-2868	-1.14	0.1	0	1.54
O15523	DDX3Y_rna_1_2719-2868	-1.14	0.1	0.05	1.54
P09661	RU2A_rna_1_2719-2868	-1.13	0.1	0	1.54
Q15056	IF4H_rna_1_2719-2868	-1.13	0.1	0	1.54
Q96J87	CELF6_rna_1_2719-2868	-1.14	0.1	0.03	1.54
Q9BTF0	THUM2_rna_1_2719-2868	-1.14	0.1	0.03	1.54
P39023	RL3_rna_1_2734-2875	-1.14	0.1	0	1.54
Q14240	IF4A2_rna_1_2734-2875	-1.13	0.1	0	1.54
Q96EP5	DAZP1_rna_1_2734-2875	-1.14	0.1	0	1.54
Q9BRP8	WIBG_rna_1_2734-2875	-1.14	0.1	0	1.54
Q9P2K5	MYEF2_rna_1_2734-2875	-1.03	0.1	0.01	1.54
P22090	RS4Y1_rna_1_2741-2879	-1.04	0.1	0.03	1.54
P31943	HNRH1_rna_1_2741-2879	-1.05	0.1	0.02	1.54
P52597	HNRPF_rna_1_2741-2879	-1.04	0.1	0	1.54
P83369	LSM11_rna_1_2741-2879	-1.04	0.1	0	1.54
P84098	RL19_rna_1_2741-2879	-1.05	0.1	0	1.54
Q13148	TADBP_rna_1_2741-2879	-1.05	0.1	0	1.54
Q8NG50	RDM1_rna_1_2741-2879	-0.86	0.1	0.02	1.54
Q9Y3A4	RRP7A_rna_1_2741-2879	-0.86	0.1	0.05	1.54
O75648	MTU1_rna_1_2746-2875	-0.87	0.1	0.27	1.54
P17947	SPI1_rna_1_2746-2875	-0.87	0.1	0.03	1.54
P19474	RO52_rna_1_2746-2875	-0.87	0.1	0.44	1.54
Q86SE5	RALYL_rna_1_2746-2875	-0.87	0.1	0.06	1.54
Q86V81	THOC4_rna_1_2746-2875	-0.87	0.1	0.02	1.54
Q8NCV1	ADAD2_rna_1_2746-2875	-0.87	0.1	0.03	1.54
Q8NG50	RDM1_rna_1_2746-2875	-0.87	0.1	0.02	1.54
Q96Q11	TRNT1_rna_1_2746-2875	-0.86	0.1	0.06	1.54
Q9H0S4	DDX47_rna_1_2746-2875	-0.87	0.1	0.27	1.54
Q9NP64	NO40_rna_1_2746-2875	-0.86	0.1	0.02	1.54
Q9P013	CWC15_rna_1_2746-2875	-0.87	0.1	0.03	1.54
O75648	MTU1_rna_1_2756-2875	-0.87	0.1	0.02	1.54
P61978	HNRPK_rna_1_2756-2875	-0.86	0.1	0.01	1.54
Q96Q11	TRNT1_rna_1_2756-2875	-0.86	0.1	0.36	1.54
O00571	DDX3X_rna_1_2761-2875	-0.86	0.1	0.24	1.54
O75648	MTU1_rna_1_2761-2875	-0.86	0.1	0.04	1.54
O95793	STAU1_rna_1_2761-2875	-0.92	0.1	0.04	1.54
P09661	RU2A_rna_1_2761-2875	-0.92	0.1	0.04	1.54
P19474	RO52_rna_1_2761-2875	-0.9	0.1	0.04	1.54
P60900	PSA6_rna_1_2761-2875	-0.9	0.1	0.03	1.54
Q96Q11	TRNT1_rna_1_2761-2875	-0.92	0.1	0.01	1.54
Q9NPD3	EXOS4_rna_1_2761-2875	-0.92	0.1	0.02	1.54
O00571	DDX3X_rna_1_2764-2875	-0.91	0.1	0.02	1.54
P60900	PSA6_rna_1_2764-2875	-0.92	0.1	0.02	1.54
Q96Q11	TRNT1_rna_1_2764-2875	-0.91	0.1	0.01	1.54
Q9NPD3	EXOS4_rna_1_2764-2875	-0.9	0.1	0.04	1.54
Q9NRX1	PNO1_rna_1_2764-2875	-0.92	0.1	0.03	1.54
P05455	LA_rna_1_2772-2875	-0.92	0.1	0.03	1.54
P25490	TYY1_rna_1_2772-2875	-0.91	0.1	0.02	1.54
Q86SE5	RALYL_rna_1_2772-2875	-0.91	0.1	0.01	1.54
Q96I24	FUBP3_rna_1_2772-2875	-1.59	0	0	1.53
Q96Q11	TRNT1_rna_1_2772-2875	-1.6	0	0	1.53
Q9BZB8	CPEB1_rna_1_2772-2875	-1.58	0	0	1.53
O60573	IF4E2_rna_1_470-643	-1.58	0	0	1.53
O60812	HNRCL_rna_1_470-643	-1.59	0	0	1.53
O95758	PTBP3_rna_1_470-643	-1.58	0	0	1.53
Q05048	CSTF1_rna_1_470-643	-1.6	0	0	1.53
Q96I24	FUBP3_rna_1_470-643	-1.6	0	0	1.53
Q9H0S4	DDX47_rna_1_470-643	-1.6	0	0	1.53
P14314	GLU2B_rna_1_474-639	-1.59	0	0	1.53
Q96I24	FUBP3_rna_1_474-639	-1.58	0	0	1.53
Q96PZ0	PUS7_rna_1_474-639	-1.6	0	0	1.53
P19474	RO52_rna_1_478-632	-1.59	0	0	1.53
Q6XE24	RBMS3_rna_1_478-632	-0.93	0.1	0.01	1.53
Q9HCJ3	RAVR2_rna_1_512-651	-0.93	0.1	0.04	1.53
Q9NQZ3	DAZ1_rna_1_512-651	-0.94	0.1	0.03	1.53
O75319	DUS11_rna_1_69-235	-0.94	0.1	0.03	1.53
P07910	HNRPC_rna_1_69-235	-0.94	0.1	0.04	1.53
P57052	RBM11_rna_1_69-235	-0.94	0.1	0	1.53
P61247	RS3A_rna_1_69-235	-0.94	0.1	0.02	1.53
P62312	LSM6_rna_1_69-235	-0.94	0.1	0	1.53
P62906	RL10A_rna_1_69-235	-0.94	0.1	0.01	1.53
Q14011	CIRBP_rna_1_69-235	-0.93	0.1	0.03	1.53
Q5VWX1	KHDR2_rna_1_69-235	-0.93	0.1	0.02	1.53
Q96B01	R51A1_rna_1_69-235	-0.94	0.1	0.03	1.53
Q9GZT3	SLIRP_rna_1_69-235	-1.16	0.1	0	1.53
Q9HC16	ABC3G_rna_1_69-235	-1.15	0.1	0	1.53
O15116	LSM1_rna_1_96-230	-1.16	0.1	0	1.53
P00973	OAS1_rna_1_96-230	-1.15	0.1	0	1.53
P08579	RU2B_rna_1_96-230	-1.15	0.1	0.01	1.53
P14678	RSMB_rna_1_96-230	-1.16	0.1	0	1.53
P26196	DDX6_rna_1_96-230	-1.16	0.1	0	1.53
P49591	SYSC_rna_1_96-230	-1.16	0.1	0	1.53
P60866	RS20_rna_1_96-230	-1.15	0.1	0	1.53
P62851	RS25_rna_1_96-230	-1.15	0.1	0	1.53
Q16637	SMN_rna_1_96-230	-1.16	0.1	0	1.53
Q6NYC1	JMJD6_rna_1_96-230	-1.15	0.1	0.03	1.53
Q96EP5	DAZP1_rna_1_96-230	-1.15	0.1	0	1.53
Q9HC16	ABC3G_rna_1_96-230	-1.15	0.1	0	1.53
Q9NVP1	DDX18_rna_1_96-230	-1.07	0.1	0	1.53
Q9UHK0	NUFP1_rna_1_96-230	-1.06	0.1	0	1.53
A6NDE4	RBY1B_rna_1_100-234	-1.06	0.1	0.08	1.53
O15116	LSM1_rna_1_100-234	-1.07	0.1	0	1.53
P47813	IF1AX_rna_1_100-234	-1.07	0.1	0	1.53
P49591	SYSC_rna_1_100-234	-1.07	0.1	0	1.53
Q13601	KRR1_rna_1_100-234	-1.06	0.1	0	1.53
Q15415	RBY1F_rna_1_100-234	-1.08	0.1	0	1.53
Q8IUH3	RBM45_rna_1_100-234	-1.06	0.1	0	1.53
Q93062	RBPMS_rna_1_100-234	-1.08	0.1	0	1.53
Q9NUU7	DD19A_rna_1_100-234	-1.07	0.1	0	1.53
O95319	CELF2_rna_1_115-233	-1.07	0.1	0.01	1.53
Q15434	RBMS2_rna_1_115-233	-1.06	0.1	0.02	1.53
Q4G0J3	LARP7_rna_1_115-233	-1.08	0.1	0	1.53
Q7Z5Q1	CPEB2_rna_1_115-233	-1.06	0.1	0	1.53
Q8IU60	DCP2_rna_1_115-233	-0.87	0.1	0.01	1.53
Q8IUX4	ABC3F_rna_1_115-233	-0.88	0.1	0.03	1.53
Q96J87	CELF6_rna_1_115-233	-0.88	0.1	0.02	1.53
Q9NRJ5	PAPOB_rna_1_115-233	-0.88	0.1	0	1.53
Q9ULM6	CNOT6_rna_1_115-233	-0.88	0.1	0.03	1.53
Q9Y6V7	DDX49_rna_1_115-233	-0.88	0.1	0.25	1.53
O60573	IF4E2_rna_1_127-229	-0.88	0.1	0.04	1.53
P29558	RBMS1_rna_1_127-229	-0.88	0.1	0.02	1.53
Q05048	CSTF1_rna_1_127-229	-0.88	0.1	0.02	1.53
Q07955	SRSF1_rna_1_127-229	-0.87	0.1	0.02	1.53
Q8N1G4	LRC47_rna_1_127-229	-0.88	0.1	0.01	1.53
Q8WY41	NANO1_rna_1_127-229	-0.88	0.1	0.03	1.53
Q96I24	FUBP3_rna_1_127-229	-0.88	0.1	0.02	1.53
Q9Y3Y2	CHTOP_rna_1_127-229	-0.88	0.1	0.01	1.53
O95758	PTBP3_rna_1_2679-2877	-0.88	0.1	0.09	1.53
P82675	RT05_rna_1_2679-2877	-0.88	0.1	0.05	1.53
Q15427	SF3B4_rna_1_2679-2877	-0.88	0.1	0.02	1.53
Q5SZQ8	CELF3_rna_1_2679-2877	-0.87	0.1	0.01	1.53
Q6ZN04	MEX3B_rna_1_2679-2877	-0.92	0.1	0	1.53
Q8N5X7	IF4E3_rna_1_2679-2877	-0.94	0.1	0.02	1.53
Q9NXV6	CARF_rna_1_2679-2877	-0.93	0.1	0	1.53
Q9Y235	ABEC2_rna_1_2679-2877	-0.94	0.1	0	1.53
P41238	ABEC1_rna_1_2685-2877	-0.93	0.1	0.03	1.53
Q16630	CPSF6_rna_1_2685-2877	-0.92	0.1	0.02	1.53
Q53EL6	PDCD4_rna_1_2685-2877	-0.93	0.1	0.02	1.53
Q96SI9	STRBP_rna_1_2685-2877	-0.93	0.1	0.03	1.53
Q9NXV6	CARF_rna_1_2685-2877	-0.94	0.1	0.01	1.53
Q9NXZ2	DDX43_rna_1_2685-2877	-1.62	0	0	1.52
Q9Y6V7	DDX49_rna_1_2685-2877	-1.61	0	0	1.52
P49207	RL34_rna_1_2690-2877	-1.61	0	0	1.52
P83731	RL24_rna_1_2690-2877	-1.61	0	0	1.52
Q8N684	CPSF7_rna_1_2690-2877	-1.6	0	0	1.52
Q9Y235	ABEC2_rna_1_2690-2877	-0.95	0.1	0.03	1.52
Q9Y534	CSDC2_rna_1_2690-2877	-0.96	0.1	0.01	1.52
Q9Y6M1	IF2B2_rna_1_2690-2877	-0.96	0.1	0	1.52
P26378	ELAV4_rna_1_2695-2877	-0.95	0.1	0.02	1.52
P31943	HNRH1_rna_1_2695-2877	-0.96	0.1	0.03	1.52
P55795	HNRH2_rna_1_2695-2877	-0.95	0.1	0.12	1.52
Q9NRJ5	PAPOB_rna_1_2695-2877	-0.95	0.1	0.01	1.52
O43310	CTIF_rna_1_2712-2877	-0.95	0.1	0.02	1.52
P26378	ELAV4_rna_1_2712-2877	-0.95	0.1	0.01	1.52
Q92901	RL3L_rna_1_2712-2877	-1.16	0.1	0	1.52
Q13838	DX39B_rna_1_2719-2868	-1.16	0.1	0.01	1.52
Q15434	RBMS2_rna_1_2719-2868	-1.16	0.1	0	1.52
Q5SZQ8	CELF3_rna_1_2719-2868	-1.16	0.1	0.01	1.52
Q86U44	MTA70_rna_1_2719-2868	-1.17	0.1	0	1.52
Q9NQT4	EXOS5_rna_1_2719-2868	-1.17	0.1	0.01	1.52
Q9Y235	ABEC2_rna_1_2719-2868	-1.16	0.1	0	1.52
P14678	RSMB_rna_1_2734-2875	-1.16	0.1	0	1.52
P63162	RSMN_rna_1_2734-2875	-1.17	0.1	0	1.52
Q12905	ILF2_rna_1_2734-2875	-1.17	0.1	0	1.52
Q14451	GRB7_rna_1_2734-2875	-1.17	0.1	0	1.52
Q6I9Y2	THOC7_rna_1_2734-2875	-1.17	0.1	0	1.52
Q8N6W0	CELF5_rna_1_2734-2875	-1.16	0.1	0	1.52
Q8NG50	RDM1_rna_1_2734-2875	-1.08	0.1	0	1.52
Q8TBF4	ZCRB1_rna_1_2734-2875	-1.09	0.1	0.02	1.52
Q96J87	CELF6_rna_1_2734-2875	-1.09	0.1	0	1.52
Q9HC36	RMTL1_rna_1_2734-2875	-1.1	0.1	0	1.52
P14678	RSMB_rna_1_2741-2879	-1.08	0.1	0.01	1.52
P39023	RL3_rna_1_2741-2879	-1.08	0.1	0.01	1.52
P55795	HNRH2_rna_1_2741-2879	-1.08	0.1	0	1.52
P63162	RSMN_rna_1_2741-2879	-1.09	0.1	0	1.52
Q14240	IF4A2_rna_1_2741-2879	-1.08	0.1	0	1.52
Q86U42	PABP2_rna_1_2741-2879	-1.09	0.1	0.11	1.52
Q8TBF4	ZCRB1_rna_1_2741-2879	-1.09	0.1	0.02	1.52
Q96EP5	DAZP1_rna_1_2741-2879	-1.08	0.1	0	1.52
Q96J87	CELF6_rna_1_2741-2879	-1.08	0.1	0.02	1.52
Q9P2K5	MYEF2_rna_1_2741-2879	-0.89	0.1	0.25	1.52
A6NMX2	I4E1B_rna_1_2746-2875	-0.89	0.1	0.04	1.52
O75792	RNH2A_rna_1_2746-2875	-0.89	0.1	0.02	1.52
O95628	CNOT4_rna_1_2746-2875	-0.89	0.1	0.02	1.52
P23396	RS3_rna_1_2746-2875	-0.89	0.1	0.01	1.52
P25786	PSA1_rna_1_2746-2875	-0.9	0.1	0.01	1.52
P61247	RS3A_rna_1_2746-2875	-0.89	0.1	0.02	1.52
P61978	HNRPK_rna_1_2746-2875	-0.89	0.1	0.14	1.52
Q86U44	MTA70_rna_1_2746-2875	-0.89	0.1	0.02	1.52
Q8N1G4	LRC47_rna_1_2746-2875	-0.89	0.1	0.01	1.52
Q8WY41	NANO1_rna_1_2746-2875	-0.9	0.1	0.01	1.52
Q9Y2R9	RT07_rna_1_2746-2875	-0.89	0.1	0.02	1.52
O95758	PTBP3_rna_1_2756-2875	-0.89	0.1	0.04	1.52
P33240	CSTF2_rna_1_2756-2875	-0.89	0.1	0.2	1.52
P60900	PSA6_rna_1_2756-2875	-0.9	0.1	0.02	1.52
Q15434	RBMS2_rna_1_2756-2875	-0.89	0.1	0.11	1.52
Q96I24	FUBP3_rna_1_2756-2875	-0.9	0.1	0.02	1.52
Q9NPD3	EXOS4_rna_1_2756-2875	-0.89	0.1	0.06	1.52
O95758	PTBP3_rna_1_2761-2875	-0.89	0.1	0.02	1.52
Q96I24	FUBP3_rna_1_2761-2875	-0.9	0.1	0.03	1.52
O95758	PTBP3_rna_1_2764-2875	-0.96	0.1	0	1.52
Q96I24	FUBP3_rna_1_2764-2875	-0.95	0.1	0.01	1.52
Q9NS39	RED2_rna_1_2764-2875	-0.95	0.1	0.01	1.52
P09661	RU2A_rna_1_2772-2875	-0.95	0.1	0.04	1.52
P22087	FBRL_rna_1_2772-2875	-0.96	0.1	0.02	1.52
Q9Y235	ABEC2_rna_1_2772-2875	-0.95	0.1	0.02	1.52
O75616	ERAL1_rna_1_470-643	-0.95	0.1	0.02	1.52
P19474	RO52_rna_1_470-643	-0.94	0.1	0	1.52
Q9Y235	ABEC2_rna_1_470-643	-0.96	0.1	0.05	1.52
O60573	IF4E2_rna_1_474-639	-0.95	0.1	0.03	1.52
P19474	RO52_rna_1_474-639	-0.95	0.1	0.17	1.52
Q8N5P1	ZC3H8_rna_1_474-639	-1.65	0	0	1.51
Q9H0S4	DDX47_rna_1_474-639	-1.65	0	0.01	1.51
Q9Y235	ABEC2_rna_1_474-639	-1.64	0	0	1.51
O75648	MTU1_rna_1_478-632	-1.65	0	0	1.51
P21128	ENDOU_rna_1_478-632	-1.63	0	0	1.51
Q86XN8	MEX3D_rna_1_478-632	-1.64	0	0	1.51
Q92901	RL3L_rna_1_478-632	-1.65	0	0	1.51
Q96EY7	PTCD3_rna_1_478-632	-1.65	0	0	1.51
Q13049	TRI32_rna_1_512-651	-1.64	0	0	1.51
A8MWD9	RUXGL_rna_1_69-235	-0.97	0.1	0.03	1.51
A9UHW6	MI4GD_rna_1_69-235	-0.97	0.1	0	1.51
O43148	MCES_rna_1_69-235	-0.99	0.1	0	1.51
O60812	HNRCL_rna_1_69-235	-0.98	0.1	0	1.51
P09001	RM03_rna_1_69-235	-0.99	0.1	0.01	1.51
P22626	ROA2_rna_1_69-235	-0.98	0.1	0	1.51
P61927	RL37_rna_1_69-235	-0.97	0.1	0.02	1.51
P62310	LSM3_rna_1_69-235	-0.98	0.1	0.01	1.51
P67809	YBOX1_rna_1_69-235	-0.97	0.1	0.01	1.51
Q02878	RL6_rna_1_69-235	-0.97	0.1	0.01	1.51
Q7Z5Q1	CPEB2_rna_1_69-235	-0.98	0.1	0.01	1.51
Q9H0G5	NSRP1_rna_1_69-235	-0.97	0.1	0.07	1.51
Q9H9Y2	RPF1_rna_1_69-235	-0.98	0.1	0.03	1.51
Q9NVV4	PAPD1_rna_1_69-235	-0.98	0.1	0.01	1.51
Q9UKM9	RALY_rna_1_69-235	-0.99	0.1	0.01	1.51
O43818	U3IP2_rna_1_96-230	-0.97	0.1	0.01	1.51
O76021	RL1D1_rna_1_96-230	-1.18	0.1	0	1.51
P05386	RLA1_rna_1_96-230	-1.19	0.1	0	1.51
P05387	RLA2_rna_1_96-230	-1.19	0.1	0	1.51
P62841	RS15_rna_1_96-230	-1.19	0.1	0	1.51
Q14493	SLBP_rna_1_96-230	-1.19	0.1	0	1.51
Q6NZI2	PTRF_rna_1_96-230	-1.11	0.1	0.02	1.51
Q7Z2W9	RM21_rna_1_96-230	-1.11	0.1	0.01	1.51
Q969L4	LSM10_rna_1_96-230	-1.13	0.1	0	1.51
Q9BZC1	CELF4_rna_1_96-230	-1.11	0.1	0.01	1.51
Q9NX74	DUS2L_rna_1_96-230	-1.11	0.1	0.01	1.51
P26196	DDX6_rna_1_100-234	-1.13	0.1	0	1.51
P46776	RL27A_rna_1_100-234	-1.11	0.1	0	1.51
P46781	RS9_rna_1_100-234	-1.13	0.1	0.1	1.51
P62888	RL30_rna_1_100-234	-1.12	0.1	0.02	1.51
P83731	RL24_rna_1_100-234	-1.11	0.1	0.01	1.51
Q6NYC1	JMJD6_rna_1_100-234	-1.12	0.1	0.04	1.51
Q96AH0	SOSB2_rna_1_100-234	-1.11	0.1	0	1.51
Q96DE0	NUD16_rna_1_100-234	-1.11	0.1	0	1.51
Q9BRP8	WIBG_rna_1_100-234	-1.11	0.1	0	1.51
Q9NUL7	DDX28_rna_1_100-234	-1.12	0.1	0	1.51
Q9NVP1	DDX18_rna_1_100-234	-1.11	0.1	0	1.51
Q9NX74	DUS2L_rna_1_100-234	-1.12	0.1	0	1.51
Q9UJV9	DDX41_rna_1_100-234	-0.9	0.1	0.03	1.51
Q9Y534	CSDC2_rna_1_100-234	-0.91	0.1	0.01	1.51
P83369	LSM11_rna_1_115-233	-0.9	0.1	0.01	1.51
Q01844	EWS_rna_1_115-233	-0.91	0.1	0.01	1.51
Q06265	EXOS9_rna_1_115-233	-0.91	0.1	0.01	1.51
Q9NQ94	A1CF_rna_1_115-233	-0.91	0.1	0.01	1.51
Q9NWB1	RFOX1_rna_1_115-233	-0.91	0.1	0.01	1.51
A6NMX2	I4E1B_rna_1_127-229	-0.9	0.1	0.01	1.51
P17947	SPI1_rna_1_127-229	-0.91	0.1	0.01	1.51
P25490	TYY1_rna_1_127-229	-0.91	0.1	0.02	1.51
P39023	RL3_rna_1_127-229	-0.91	0.1	0.01	1.51
P61247	RS3A_rna_1_127-229	-0.91	0.1	0.01	1.51
P62917	RL8_rna_1_127-229	-0.91	0.1	0.03	1.51
P83369	LSM11_rna_1_127-229	-0.91	0.1	0.03	1.51
Q5SZQ8	CELF3_rna_1_127-229	-0.91	0.1	0.05	1.51
Q86U44	MTA70_rna_1_127-229	-0.97	0.1	0.16	1.51
Q96EP5	DAZP1_rna_1_127-229	-0.98	0.1	0.01	1.51
Q9H0S4	DDX47_rna_1_127-229	-0.98	0.1	0.01	1.51
Q9NP64	NO40_rna_1_127-229	-0.98	0.1	0.01	1.51
O95793	STAU1_rna_1_2679-2877	-0.96	0.1	0.01	1.51
P47914	RL29_rna_1_2679-2877	-0.98	0.1	0.01	1.51
Q13769	THOC5_rna_1_2679-2877	-0.98	0.1	0	1.51
Q16600	ZN239_rna_1_2679-2877	-0.97	0.1	0	1.51
Q92879	CELF1_rna_1_2679-2877	-0.97	0.1	0	1.51
Q99547	MPH6_rna_1_2679-2877	-0.97	0.1	0.02	1.51
Q9H361	PABP3_rna_1_2679-2877	-1.67	0	0	1.5
Q9H875	PKRI1_rna_1_2679-2877	-1.68	0	0	1.5
Q9UJV9	DDX41_rna_1_2679-2877	-1.68	0	0	1.5
O43818	U3IP2_rna_1_2685-2877	-1.68	0	0	1.5
P39023	RL3_rna_1_2685-2877	-1.67	0	0	1.5
P46781	RS9_rna_1_2685-2877	-1.68	0	0	1.5
P47914	RL29_rna_1_2685-2877	-1.67	0	0	1.5
P63241	IF5A1_rna_1_2685-2877	-1.01	0.1	0.01	1.5
Q6IS14	IF5AL_rna_1_2685-2877	-1	0.1	0	1.5
Q6ZN04	MEX3B_rna_1_2685-2877	-1	0.1	0	1.5
Q96I24	FUBP3_rna_1_2685-2877	-1	0.1	0.11	1.5
Q9NZI8	IF2B1_rna_1_2685-2877	-1.01	0.1	0	1.5
Q9Y235	ABEC2_rna_1_2685-2877	-0.99	0.1	0	1.5
P41238	ABEC1_rna_1_2690-2877	-1.01	0.1	0	1.5
P46781	RS9_rna_1_2690-2877	-1.01	0.1	0	1.5
Q96I24	FUBP3_rna_1_2690-2877	-1.01	0.1	0	1.5
Q99547	MPH6_rna_1_2690-2877	-1	0.1	0	1.5
Q9BUR4	WAP53_rna_1_2690-2877	-1.01	0.1	0	1.5
Q9H1J1	REN3A_rna_1_2690-2877	-1.01	0.1	0.03	1.5
Q9NXV6	CARF_rna_1_2690-2877	-1	0.1	0	1.5
Q9UHB9	SRP68_rna_1_2690-2877	-1.01	0.1	0	1.5
O95319	CELF2_rna_1_2695-2877	-1	0.1	0.01	1.5
P46781	RS9_rna_1_2695-2877	-1	0.1	0.01	1.5
P62424	RL7A_rna_1_2695-2877	-1.01	0.1	0	1.5
Q15434	RBMS2_rna_1_2695-2877	-0.99	0.1	0.02	1.5
Q8NCV1	ADAD2_rna_1_2695-2877	-1.01	0.1	0.08	1.5
Q92901	RL3L_rna_1_2695-2877	-1	0.1	0	1.5
Q96I24	FUBP3_rna_1_2695-2877	-0.99	0.1	0.01	1.5
Q99547	MPH6_rna_1_2695-2877	-0.99	0.1	0.1	1.5
Q9H0Z9	RBM38_rna_1_2695-2877	-1	0.1	0	1.5
Q9Y6M1	IF2B2_rna_1_2695-2877	-1	0.1	0	1.5
Q86SG3	DAZ4_rna_1_2712-2877	-1	0.1	0.01	1.5
Q8IU60	DCP2_rna_1_2712-2877	-1.01	0.1	0.02	1.5
Q96M93	ADAD1_rna_1_2712-2877	-1	0.1	0.01	1.5
Q9NRX1	PNO1_rna_1_2712-2877	-1.01	0.1	0.07	1.5
Q01844	EWS_rna_1_2719-2868	-1	0.1	0.03	1.5
Q96I24	FUBP3_rna_1_2719-2868	-1.2	0.1	0	1.5
O15523	DDX3Y_rna_1_2734-2875	-1.2	0.1	0	1.5
O95503	CBX6_rna_1_2734-2875	-1.2	0.1	0	1.5
P38919	IF4A3_rna_1_2734-2875	-1.2	0.1	0	1.5
P60842	IF4A1_rna_1_2734-2875	-1.2	0.1	0	1.5
Q15024	EXOS7_rna_1_2734-2875	-1.19	0.1	0	1.5
Q16762	THTR_rna_1_2734-2875	-1.19	0.1	0	1.5
Q8N5X7	IF4E3_rna_1_2734-2875	-1.2	0.1	0.01	1.5
Q96M93	ADAD1_rna_1_2734-2875	-1.2	0.1	0	1.5
Q9BTF0	THUM2_rna_1_2734-2875	-1.19	0.1	0	1.5
Q9NUL3	STAU2_rna_1_2734-2875	-1.19	0.1	0	1.5
P38919	IF4A3_rna_1_2741-2879	-1.2	0.1	0	1.5
P41238	ABEC1_rna_1_2741-2879	-1.16	0.1	0	1.5
Q12905	ILF2_rna_1_2741-2879	-1.14	0.1	0.01	1.5
Q16762	THTR_rna_1_2741-2879	-1.15	0.1	0	1.5
Q6I9Y2	THOC7_rna_1_2741-2879	-1.16	0.1	0	1.5
Q86SE5	RALYL_rna_1_2741-2879	-1.14	0.1	0	1.5
Q8N5X7	IF4E3_rna_1_2741-2879	-1.16	0.1	0	1.5
Q8N6W0	CELF5_rna_1_2741-2879	-1.14	0.1	0	1.5
Q9BRP8	WIBG_rna_1_2741-2879	-1.15	0.1	0	1.5
Q9HC36	RMTL1_rna_1_2741-2879	-1.15	0.1	0.01	1.5
O75494	SRS10_rna_1_2746-2875	-1.14	0.1	0	1.5
O75940	SPF30_rna_1_2746-2875	-1.15	0.1	0	1.5
P26378	ELAV4_rna_1_2746-2875	-1.14	0.1	0	1.5
Q53HI1	UNC50_rna_1_2746-2875	-1.15	0.1	0	1.5
Q9Y235	ABEC2_rna_1_2756-2875	-1.15	0.1	0	1.5
P25490	TYY1_rna_1_2761-2875	-1.16	0.1	0.09	1.5
Q9Y235	ABEC2_rna_1_2761-2875	-1.13	0.1	0	1.5
P09661	RU2A_rna_1_2764-2875	-1.14	0.1	0	1.5
P25490	TYY1_rna_1_2764-2875	-1.15	0.1	0	1.5
Q9NVV4	PAPD1_rna_1_2764-2875	-1.15	0.1	0.01	1.5
O00571	DDX3X_rna_1_2772-2875	-1.14	0.1	0	1.5
Q9NS39	RED2_rna_1_2772-2875	-1.15	0.1	0	1.5
Q9NVV4	PAPD1_rna_1_2772-2875	-0.93	0.1	0.02	1.5
Q14240	IF4A2_rna_1_470-643	-0.92	0.1	0.14	1.5
Q92979	NEP1_rna_1_470-643	-0.92	0.1	0.01	1.5
Q96PZ0	PUS7_rna_1_470-643	-0.92	0.1	0.01	1.5
O75616	ERAL1_rna_1_474-639	-0.91	0.1	0.03	1.5
Q05048	CSTF1_rna_1_474-639	-0.92	0.1	0.01	1.5
Q92979	NEP1_rna_1_474-639	-0.93	0.1	0.02	1.5
Q9NW64	RBM22_rna_1_474-639	-0.92	0.1	0.01	1.5
O00571	DDX3X_rna_1_478-632	-0.92	0.1	0.03	1.5
O75616	ERAL1_rna_1_478-632	-0.92	0.1	0.01	1.5
P11940	PABP1_rna_1_478-632	-0.92	0.1	0.03	1.5
Q15056	IF4H_rna_1_478-632	-0.92	0.1	0.03	1.5
Q6PJT7	ZC3HE_rna_1_478-632	-0.92	0.1	0.01	1.5
Q86U06	RBM23_rna_1_478-632	-0.92	0.1	0	1.5
Q8IU60	DCP2_rna_1_478-632	-0.92	0.1	0.08	1.5
Q9BY77	PDIP3_rna_1_478-632	-0.92	0.1	0.01	1.5
Q9H361	PABP3_rna_1_478-632	-0.93	0.1	0.03	1.5
Q9NPD3	EXOS4_rna_1_478-632	-1	0.1	0.01	1.5
O95628	CNOT4_rna_1_69-235	-0.99	0.1	0.01	1.5
P14678	RSMB_rna_1_69-235	-1	0.1	0.02	1.5
P49458	SRP09_rna_1_69-235	-1	0.1	0.01	1.5
P51991	ROA3_rna_1_69-235	-0.99	0.1	0.01	1.5
P62304	RUXE_rna_1_69-235	-0.99	0.1	0.03	1.5
P62308	RUXG_rna_1_69-235	-0.99	0.1	0.02	1.5
Q07687	DLX2_rna_1_69-235	-0.99	0.1	0.08	1.5
Q32P51	RA1L2_rna_1_69-235	-1	0.1	0.01	1.5
Q8WXF0	SRS12_rna_1_69-235	-0.98	0.1	0.02	1.5
Q9NRX1	PNO1_rna_1_69-235	-1	0.1	0.02	1.5
Q9Y4Y9	LSM5_rna_1_69-235	-1	0.1	0.03	1.5
O43251	RFOX2_rna_1_96-230	-0.99	0.1	0.01	1.5
P62995	TRA2B_rna_1_96-230	-0.99	0.1	0.15	1.5
Q12926	ELAV2_rna_1_96-230	-0.99	0.1	0	1.5
Q13117	DAZ2_rna_1_96-230	-0.99	0.1	0.02	1.5
Q15233	NONO_rna_1_96-230	-1	0.1	0.07	1.5
Q4G0J3	LARP7_rna_1_96-230	-0.99	0.1	0.01	1.5
Q86U44	MTA70_rna_1_96-230	-1.69	0	0	1.49
Q86V81	THOC4_rna_1_96-230	-1.69	0	0	1.49
Q9NQ94	A1CF_rna_1_96-230	-1.7	0	0	1.49
Q9NUU7	DD19A_rna_1_96-230	-1.68	0	0	1.49
P0C7P1	RBY1D_rna_1_100-234	-1.7	0	0	1.49
P0DJD3	RBY1A_rna_1_100-234	-1.69	0	0	1.49
P0DJD4	RBY1C_rna_1_100-234	-1.7	0	0	1.49
P46778	RL21_rna_1_100-234	-1.7	0	0	1.49
P62081	RS7_rna_1_100-234	-1.7	0	0	1.49
P62851	RS25_rna_1_100-234	-1.68	0	0	1.49
P98179	RBM3_rna_1_100-234	-1.69	0	0	1.49
Q07020	RL18_rna_1_100-234	-1.69	0	0	1.49
Q53EL6	PDCD4_rna_1_100-234	-1.69	0	0	1.49
Q9NR56	MBNL1_rna_1_100-234	-1.03	0.1	0	1.49
Q9Y2R5	RT17_rna_1_100-234	-1.02	0.1	0	1.49
P00973	OAS1_rna_1_115-233	-1.03	0.1	0	1.49
P09661	RU2A_rna_1_115-233	-1.03	0.1	0.01	1.49
P10155	RO60_rna_1_115-233	-1.02	0.1	0	1.49
Q6UN15	FIP1_rna_1_115-233	-1.03	0.1	0	1.49
Q96EP5	DAZP1_rna_1_115-233	-1.02	0.1	0.02	1.49
O15523	DDX3Y_rna_1_127-229	-1.03	0.1	0	1.49
O75494	SRS10_rna_1_127-229	-1.01	0.1	0.02	1.49
P31943	HNRH1_rna_1_127-229	-1.03	0.1	0.01	1.49
P42696	RBM34_rna_1_127-229	-1.03	0.1	0.01	1.49
P55795	HNRH2_rna_1_127-229	-1.03	0.1	0	1.49
Q12905	ILF2_rna_1_127-229	-1.21	0.1	0	1.49
Q14240	IF4A2_rna_1_127-229	-1.21	0.1	0	1.49
Q86SG3	DAZ4_rna_1_127-229	-1.21	0.1	0	1.49
Q8WXF0	SRS12_rna_1_127-229	-1.22	0.1	0	1.49
Q9HC36	RMTL1_rna_1_127-229	-1.22	0.1	0	1.49
Q9Y2R9	RT07_rna_1_127-229	-1.21	0.1	0	1.49
P14866	HNRPL_rna_1_2679-2877	-1.21	0.1	0	1.49
P46781	RS9_rna_1_2679-2877	-1.21	0.1	0	1.49
P51114	FXR1_rna_1_2679-2877	-1.22	0.1	0	1.49
P63241	IF5A1_rna_1_2679-2877	-1.21	0.1	0	1.49
Q06265	EXOS9_rna_1_2679-2877	-1.22	0.1	0	1.49
Q08170	SRSF4_rna_1_2679-2877	-1.22	0.1	0	1.49
Q53EL6	PDCD4_rna_1_2679-2877	-1.22	0.1	0	1.49
Q6IS14	IF5AL_rna_1_2679-2877	-1.21	0.1	0	1.49
Q8WVV9	HNRLL_rna_1_2679-2877	-1.21	0.1	0	1.49
Q92901	RL3L_rna_1_2679-2877	-1.22	0.1	0	1.49
Q9NZI8	IF2B1_rna_1_2679-2877	-1.22	0.1	0	1.49
Q9UKF6	CPSF3_rna_1_2679-2877	-1.17	0.1	0	1.49
Q9Y606	TRUA_rna_1_2679-2877	-1.17	0.1	0	1.49
O95758	PTBP3_rna_1_2685-2877	-1.18	0.1	0	1.49
P09234	RU1C_rna_1_2685-2877	-1.17	0.1	0.01	1.49
Q8N5X7	IF4E3_rna_1_2685-2877	-1.17	0.1	0	1.49
Q9GZV4	IF5A2_rna_1_2685-2877	-1.17	0.1	0	1.49
C9JE40	PATL2_rna_1_2690-2877	-1.16	0.1	0	1.49
O43818	U3IP2_rna_1_2690-2877	-1.16	0.1	0	1.49
O95758	PTBP3_rna_1_2690-2877	-1.16	0.1	0	1.49
P26378	ELAV4_rna_1_2690-2877	-1.16	0.1	0	1.49
P31943	HNRH1_rna_1_2690-2877	-1.16	0.1	0	1.49
P39023	RL3_rna_1_2690-2877	-1.16	0.1	0	1.49
P47914	RL29_rna_1_2690-2877	-1.16	0.1	0	1.49
P55795	HNRH2_rna_1_2690-2877	-1.16	0.1	0	1.49
P63241	IF5A1_rna_1_2690-2877	-1.17	0.1	0	1.49
P83369	LSM11_rna_1_2690-2877	-1.16	0.1	0	1.49
Q15434	RBMS2_rna_1_2690-2877	-1.17	0.1	0	1.49
Q6IS14	IF5AL_rna_1_2690-2877	-1.17	0.1	0	1.49
Q6ZN04	MEX3B_rna_1_2690-2877	-1.16	0.1	0.09	1.49
Q8NCV1	ADAD2_rna_1_2690-2877	-1.18	0.1	0	1.49
Q92901	RL3L_rna_1_2690-2877	-1.17	0.1	0	1.49
Q9NRX1	PNO1_rna_1_2690-2877	-1.18	0.1	0	1.49
O95758	PTBP3_rna_1_2695-2877	-0.94	0.1	0	1.49
P14678	RSMB_rna_1_2695-2877	-0.93	0.1	0.01	1.49
P19544	WT1_rna_1_2695-2877	-0.93	0.1	0.01	1.49
P29558	RBMS1_rna_1_2695-2877	-0.94	0.1	0.07	1.49
P39023	RL3_rna_1_2695-2877	-0.93	0.1	0	1.49
P41238	ABEC1_rna_1_2695-2877	-0.93	0.1	0.02	1.49
P83369	LSM11_rna_1_2695-2877	-0.94	0.1	0.02	1.49
Q6ZN04	MEX3B_rna_1_2695-2877	-0.93	0.1	0.01	1.49
Q86U06	RBM23_rna_1_2695-2877	-0.93	0.1	0.01	1.49
Q9NXV6	CARF_rna_1_2695-2877	-0.94	0.1	0.01	1.49
Q9Y3B2	EXOS1_rna_1_2695-2877	-0.93	0.1	0.01	1.49
Q9Y534	CSDC2_rna_1_2695-2877	-0.94	0.1	0.01	1.49
P21128	ENDOU_rna_1_2712-2877	-0.94	0.1	0	1.49
Q12849	GRSF1_rna_1_2712-2877	-0.93	0.1	0.04	1.49
Q15434	RBMS2_rna_1_2712-2877	-0.94	0.1	0.02	1.49
Q9BX46	RBM24_rna_1_2712-2877	-1.02	0.1	0.01	1.49
Q9NRJ5	PAPOB_rna_1_2712-2877	-1.02	0.1	0.01	1.49
Q9NUL3	STAU2_rna_1_2712-2877	-1.02	0.1	0.01	1.49
Q9Y235	ABEC2_rna_1_2712-2877	-1.03	0.1	0	1.49
O95758	PTBP3_rna_1_2719-2868	-1.01	0.1	0.03	1.49
Q86SG3	DAZ4_rna_1_2719-2868	-1.01	0.1	0.08	1.49
Q8N1G4	LRC47_rna_1_2719-2868	-1.02	0.1	0.01	1.49
Q8N6W0	CELF5_rna_1_2719-2868	-1.01	0.1	0	1.49
Q8NCV1	ADAD2_rna_1_2719-2868	-1.71	0	0	1.48
Q96Q11	TRNT1_rna_1_2719-2868	-1.73	0	0	1.48
P08579	RU2B_rna_1_2734-2875	-1.72	0	0	1.48
P41238	ABEC1_rna_1_2734-2875	-1.71	0	0	1.48
Q01081	U2AF1_rna_1_2734-2875	-1.72	0	0	1.48
Q8N9W6	BOLL_rna_1_2734-2875	-1.72	0	0	1.48
Q8TAS1	UHMK1_rna_1_2734-2875	-1.72	0	0	1.48
Q9NW64	RBM22_rna_1_2734-2875	-1.72	0	0	1.48
O15523	DDX3Y_rna_1_2741-2879	-1.73	0	0.01	1.48
P60842	IF4A1_rna_1_2741-2879	-1.73	0	0	1.48
Q14451	GRB7_rna_1_2741-2879	-1.73	0	0	1.48
Q15024	EXOS7_rna_1_2741-2879	-1.73	0	0	1.48
Q8N9W6	BOLL_rna_1_2741-2879	-1.72	0	0	1.48
Q9BTF0	THUM2_rna_1_2741-2879	-1.73	0	0	1.48
Q9NW64	RBM22_rna_1_2741-2879	-1.73	0	0	1.48
P18124	RL7_rna_1_2746-2875	-1.04	0.1	0.01	1.48
P42696	RBM34_rna_1_2746-2875	-1.05	0.1	0.09	1.48
P62917	RL8_rna_1_2746-2875	-1.05	0.1	0.03	1.48
Q07955	SRSF1_rna_1_2746-2875	-1.04	0.1	0	1.48
Q6ZN04	MEX3B_rna_1_2746-2875	-1.05	0.1	0.01	1.48
Q8NHQ9	DDX55_rna_1_2746-2875	-1.05	0.1	0.01	1.48
Q8WXF0	SRS12_rna_1_2746-2875	-1.05	0.1	0.02	1.48
P25490	TYY1_rna_1_2756-2875	-1.04	0.1	0.02	1.48
P26378	ELAV4_rna_1_2756-2875	-1.04	0.1	0.02	1.48
Q53EL6	PDCD4_rna_1_2756-2875	-1.05	0.1	0	1.48
Q8N1G4	LRC47_rna_1_2756-2875	-1.06	0.1	0.12	1.48
P19338	NUCL_rna_1_2761-2875	-1.05	0.1	0.02	1.48
P33240	CSTF2_rna_1_2761-2875	-1.04	0.1	0	1.48
P61978	HNRPK_rna_1_2761-2875	-1.23	0.1	0	1.48
Q15434	RBMS2_rna_1_2761-2875	-1.23	0.1	0	1.48
Q9BZB8	CPEB1_rna_1_2761-2875	-1.23	0.1	0	1.48
O95793	STAU1_rna_1_2764-2875	-1.23	0.1	0	1.48
P05455	LA_rna_1_2764-2875	-1.23	0.1	0	1.48
P61978	HNRPK_rna_1_2764-2875	-1.23	0.1	0	1.48
Q9BZB8	CPEB1_rna_1_2764-2875	-1.23	0.1	0.02	1.48
Q9Y235	ABEC2_rna_1_2764-2875	-1.22	0.1	0	1.48
Q15287	RNPS1_rna_1_2772-2875	-1.23	0.1	0	1.48
Q8NG50	RDM1_rna_1_2772-2875	-1.22	0.1	0	1.48
Q96AE4	FUBP1_rna_1_2772-2875	-1.22	0.1	0	1.48
Q9Y3Y2	CHTOP_rna_1_2772-2875	-1.23	0.1	0.04	1.48
O00571	DDX3X_rna_1_470-643	-1.23	0.1	0.04	1.48
O95793	STAU1_rna_1_470-643	-1.22	0.1	0	1.48
P51003	PAPOA_rna_1_470-643	-1.23	0.1	0	1.48
Q8N1G4	LRC47_rna_1_470-643	-1.2	0.1	0	1.48
Q8N5P1	ZC3H8_rna_1_470-643	-1.19	0.1	0	1.48
Q96AE4	FUBP1_rna_1_470-643	-1.2	0.1	0.01	1.48
Q9NW64	RBM22_rna_1_470-643	-1.19	0.1	0.01	1.48
P15880	RS2_rna_1_474-639	-1.21	0.1	0.07	1.48
Q14240	IF4A2_rna_1_474-639	-1.2	0.1	0	1.48
Q9H9J2	RM44_rna_1_474-639	-1.19	0.1	0	1.48
[truncated: 1,475 more rows]

## Sheet: FOXG1-2_1
Protein_ID	Transcript_ID	Z-score	Discriminative Power (%)	Interaction Strength (%)	Ranking
P84103	SRSF3_rna_1_23-214	-1.18	0.1	0	2.68
P31483	TIA1_rna_1_23-214	-1.3	0.1	0	2.64
Q16629	SRSF7_rna_1_23-214	-1.3	0.1	0	2.64
P84103	SRSF3_rna_1_32-205	-1.32	0.1	0	2.63
Q01085	TIAR_rna_1_23-214	-1.02	0.1	0	2.62
Q12926	ELAV2_rna_1_23-214	-0.76	0.14	0.04	2.61
P31483	TIA1_rna_1_32-205	-1.05	0.1	0	2.6
Q16629	SRSF7_rna_1_32-205	-0.82	0.14	0.03	2.58
P84103	SRSF3_rna_1_36-202	-0.94	0.1	0.01	2.58
Q16629	SRSF7_rna_1_36-202	-1.51	0.1	0	2.56
Q6ZN17	LN28B_rna_1_64-200	-0.86	0.1	0.07	2.56
Q01085	TIAR_rna_1_32-205	-0.83	0.14	0.09	2.56
Q12926	ELAV2_rna_1_32-205	-1.12	0.1	0.01	2.55
P31483	TIA1_rna_1_36-202	-1.01	0.1	0.01	2.55
Q01085	TIAR_rna_1_36-202	-0.86	0.1	0.01	2.54
Q12926	ELAV2_rna_1_36-202	-0.91	0.1	0.02	2.54
Q6ZN17	LN28B_rna_1_36-202	-1.6	0	0	2.53
P23246	SFPQ_rna_1_129-278	-0.94	0.1	0	2.53
P23246	SFPQ_rna_1_3295-3485	-1.06	0.1	0	2.53
P09651	ROA1_rna_1_23-214	-0.96	0.1	0.01	2.52
Q6ZN17	LN28B_rna_1_32-205	-0.89	0.1	0.01	2.52
P84103	SRSF3_rna_1_383-545	-0.98	0.1	0.01	2.51
Q8IUH3	RBM45_rna_1_23-214	-1.01	0.1	0.01	2.5
P09651	ROA1_rna_1_32-205	-1.19	0.1	0	2.5
Q6ZN17	LN28B_rna_1_3346-3477	-1.15	0.1	0	2.5
Q16629	SRSF7_rna_1_383-545	-1.7	0	0	2.49
Q6ZN17	LN28B_rna_1_23-214	-0.93	0.1	0.02	2.49
P09651	ROA1_rna_1_36-202	-1.01	0.1	0.02	2.49
Q14103	HNRPD_rna_1_36-202	-1.01	0.1	0.01	2.49
Q14103	HNRPD_rna_1_23-214	-1.04	0.1	0	2.48
Q14103	HNRPD_rna_1_32-205	-0.95	0.1	0.01	2.48
Q01085	TIAR_rna_1_383-545	-1.25	0.1	0	2.47
Q16629	SRSF7_rna_1_64-200	-1.22	0.1	0	2.47
Q8IUH3	RBM45_rna_1_32-205	-1.25	0.1	0	2.46
Q8IUH3	RBM45_rna_1_3295-3485	-1.24	0.1	0	2.46
Q6ZN17	LN28B_rna_1_383-545	-1.1	0.1	0.01	2.45
O14979	HNRDL_rna_1_64-200	-1.18	0.1	0	2.41
Q6ZN17	LN28B_rna_1_69-196	-1.98	0	0	2.38
Q6ZN17	LN28B_rna_1_3350-3477	-1.13	0.1	0	2.36
Q8IUH3	RBM45_rna_1_36-202	-2.06	0	0	2.35
P09651	ROA1_rna_1_383-545	-1.37	0.1	0	2.34
Q12926	ELAV2_rna_1_383-545	-1.46	0.1	0	2.32
Q14103	HNRPD_rna_1_64-200	-1.63	0	0	2.31
Q06787	FMR1_rna_1_3295-3485	-1.47	0.1	0	2.29
Q6ZN17	LN28B_rna_1_3342-3480	-1.24	0.1	0	2.28
Q6ZN17	LN28B_rna_1_3354-3478	-1.47	0.1	0	2.28
O14979	HNRDL_rna_1_36-202	-1.74	0	0	2.27
O14979	HNRDL_rna_1_383-545	-1.56	0	0	2.26
Q01085	TIAR_rna_1_64-200	-1.52	0.1	0	2.25
Q01130	SRSF2_rna_1_36-202	-1.67	0	0	2.2
Q14103	HNRPD_rna_1_383-545	-1.65	0	0	2.2
Q8IUH3	RBM45_rna_1_383-545	-1.36	0.1	0	2.2
Q06787	FMR1_rna_1_129-278	-1.63	0	0	2.2
Q01130	SRSF2_rna_1_23-214	-1.96	0	0	2.18
O14979	HNRDL_rna_1_32-205	-0.34	0.32	0.79	2
P84103	SRSF3_rna_1_3295-3485	0.13	0.71	0.99	2
Q06787	FMR1_rna_1_3371-3484	-0.45	0.22	0.8	2
Q06787	FMR1_rna_1_3376-3479	0.14	0.71	0.99	2
O14979	HNRDL_rna_1_23-214	-0.2	0.42	0.97	2
P26599	PTBP1_rna_1_23-214	0.07	0.66	1	2
Q01130	SRSF2_rna_1_32-205	-0.37	0.28	0.88	1.99
O14979	HNRDL_rna_1_3346-3477	0.04	0.63	1	1.99
Q6ZN17	LN28B_rna_1_3356-3479	-0.41	0.24	0.73	1.98
O14979	HNRDL_rna_1_3371-3484	0.09	0.67	0.99	1.98
Q6ZN17	LN28B_rna_1_3371-3484	0.09	0.67	0.99	1.98
P26599	PTBP1_rna_1_36-202	-0.49	0.2	0.61	1.97
P26599	PTBP1_rna_1_383-545	-0.24	0.4	0.99	1.97
Q01130	SRSF2_rna_1_64-200	-0.01	0.59	0.99	1.96
Q12926	ELAV2_rna_1_64-200	-0.03	0.59	1	1.95
O75525	KHDR3_rna_1_23-214	-0.02	0.59	0.99	1.94
P26599	PTBP1_rna_1_32-205	-0.28	0.35	0.98	1.94
O14979	HNRDL_rna_1_3342-3480	-0.55	0.17	0.53	1.93
Q6ZN17	LN28B_rna_1_3363-3484	-0.55	0.17	0.48	1.93
P31483	TIA1_rna_1_383-545	-0.55	0.17	0.48	1.93
Q01130	SRSF2_rna_1_383-545	-0.55	0.17	0.46	1.92
P09651	ROA1_rna_1_3295-3485	-0.57	0.17	0.51	1.92
Q6ZN17	LN28B_rna_1_3333-3485	-0.08	0.54	0.99	1.91
O14979	HNRDL_rna_1_3363-3484	-0.06	0.54	0.99	1.91
O14979	HNRDL_rna_1_69-196	-0.61	0.17	0.28	1.9
Q15366	PCBP2_rna_1_23-214	-0.09	0.52	0.99	1.9
Q15366	PCBP2_rna_1_32-205	-0.6	0.17	0.35	1.9
O14979	HNRDL_rna_1_3333-3485	-0.33	0.32	0.98	1.9
O14979	HNRDL_rna_1_3350-3477	-0.64	0.14	0.22	1.89
O14979	HNRDL_rna_1_3376-3479	-0.61	0.17	0.4	1.89
P23246	SFPQ_rna_1_3376-3479	-0.61	0.17	0.38	1.89
Q15366	PCBP2_rna_1_36-202	-0.14	0.5	0.99	1.89
P09651	ROA1_rna_1_64-200	-0.14	0.5	0.99	1.89
O75525	KHDR3_rna_1_32-205	-0.36	0.28	0.97	1.89
O14979	HNRDL_rna_1_3295-3485	-0.36	0.28	0.97	1.89
Q16629	SRSF7_rna_1_3333-3485	-0.67	0.14	0.19	1.88
Q16629	SRSF7_rna_1_3346-3477	-0.63	0.17	0.34	1.88
O14979	HNRDL_rna_1_3354-3478	-0.62	0.17	0.34	1.88
Q06787	FMR1_rna_1_3363-3484	-0.18	0.45	0.99	1.88
Q6ZN17	LN28B_rna_1_3376-3479	-0.68	0.14	0.21	1.87
P84103	SRSF3_rna_1_64-200	-0.69	0.14	0.13	1.87
P26599	PTBP1_rna_1_3295-3485	-0.7	0.14	0.19	1.87
Q16629	SRSF7_rna_1_3342-3480	-0.16	0.47	0.99	1.87
Q14103	HNRPD_rna_1_3346-3477	-0.23	0.4	0.99	1.86
O14979	HNRDL_rna_1_3356-3479	-0.39	0.26	0.95	1.86
P23246	SFPQ_rna_1_3371-3484	-0.24	0.4	0.99	1.86
O75525	KHDR3_rna_1_36-202	-0.23	0.4	0.96	1.86
Q01085	TIAR_rna_1_3333-3485	-0.74	0.14	0.13	1.85
Q14103	HNRPD_rna_1_3342-3480	-0.2	0.42	0.99	1.85
Q01130	SRSF2_rna_1_3346-3477	-0.67	0.14	0.26	1.85
P26599	PTBP1_rna_1_64-200	-0.67	0.14	0.23	1.85
Q8IUH3	RBM45_rna_1_64-200	-0.24	0.4	0.99	1.85
Q14103	HNRPD_rna_1_69-196	-0.24	0.4	0.99	1.85
Q15365	PCBP1_rna_1_23-214	-0.78	0.14	0.09	1.84
P09651	ROA1_rna_1_3333-3485	-0.76	0.14	0.11	1.84
P26599	PTBP1_rna_1_3333-3485	-0.76	0.14	0.12	1.84
P84103	SRSF3_rna_1_3333-3485	-0.78	0.14	0.13	1.84
Q14103	HNRPD_rna_1_3333-3485	-0.26	0.37	0.99	1.84
Q01085	TIAR_rna_1_3346-3477	-0.81	0.14	0.09	1.83
Q01130	SRSF2_rna_1_3371-3484	-0.78	0.14	0.05	1.83
Q15366	PCBP2_rna_1_383-545	-0.81	0.14	0.07	1.83
Q01130	SRSF2_rna_1_3295-3485	-0.71	0.14	0.16	1.83
Q12926	ELAV2_rna_1_3333-3485	-0.45	0.22	0.81	1.83
Q01085	TIAR_rna_1_3342-3480	-0.28	0.35	0.93	1.83
Q01130	SRSF2_rna_1_3342-3480	-0.3	0.33	0.99	1.83
Q16629	SRSF7_rna_1_69-196	-0.82	0.14	0.02	1.82
Q15365	PCBP1_rna_1_32-205	-0.81	0.14	0.06	1.82
Q16629	SRSF7_rna_1_3295-3485	-0.83	0.14	0.02	1.82
Q01130	SRSF2_rna_1_3333-3485	-0.81	0.14	0.08	1.82
P26599	PTBP1_rna_1_3342-3480	-0.81	0.14	0.06	1.82
Q14103	HNRPD_rna_1_3350-3477	-0.82	0.14	0.08	1.82
Q01130	SRSF2_rna_1_3363-3484	-0.82	0.14	0.03	1.82
Q01130	SRSF2_rna_1_3376-3479	-0.72	0.14	0.27	1.82
Q15365	PCBP1_rna_1_36-202	-0.32	0.33	0.91	1.82
Q01130	SRSF2_rna_1_69-196	-0.46	0.22	0.75	1.82
Q8IUH3	RBM45_rna_1_3333-3485	-0.46	0.22	0.91	1.82
P09651	ROA1_rna_1_3342-3480	-0.86	0.1	0.06	1.81
Q01130	SRSF2_rna_1_3350-3477	-0.84	0.14	0.07	1.81
Q16629	SRSF7_rna_1_3350-3477	-0.85	0.14	0.03	1.81
Q14103	HNRPD_rna_1_3354-3478	-0.85	0.1	0.01	1.81
Q14103	HNRPD_rna_1_3371-3484	-0.84	0.14	0.02	1.81
Q12926	ELAV2_rna_1_3342-3480	-0.84	0.14	0.06	1.81
P09651	ROA1_rna_1_3346-3477	-0.29	0.35	0.93	1.81
P26599	PTBP1_rna_1_3346-3477	-0.74	0.14	0.13	1.81
Q12926	ELAV2_rna_1_3346-3477	-0.73	0.14	0.13	1.81
Q01130	SRSF2_rna_1_3354-3478	-0.74	0.14	0.13	1.81
P23246	SFPQ_rna_1_3363-3484	-0.35	0.28	0.75	1.81
P31483	TIA1_rna_1_64-200	-0.35	0.28	0.94	1.81
Q01085	TIAR_rna_1_69-196	-0.33	0.32	0.97	1.81
Q01130	SRSF2_rna_1_3356-3479	-0.88	0.1	0.03	1.8
Q14103	HNRPD_rna_1_3363-3484	-0.87	0.1	0.08	1.8
P26599	PTBP1_rna_1_3371-3484	-0.88	0.1	0.03	1.8
Q15366	PCBP2_rna_1_64-200	-0.87	0.1	0.06	1.8
Q01085	TIAR_rna_1_3295-3485	-0.87	0.1	0.05	1.8
Q14103	HNRPD_rna_1_3295-3485	-0.87	0.1	0.01	1.8
Q01085	TIAR_rna_1_3350-3477	-0.88	0.1	0.07	1.8
Q16629	SRSF7_rna_1_3354-3478	-0.33	0.32	0.79	1.8
Q14103	HNRPD_rna_1_3356-3479	-0.31	0.33	0.98	1.8
P26599	PTBP1_rna_1_3363-3484	-0.32	0.33	0.98	1.8
Q14103	HNRPD_rna_1_3376-3479	-0.74	0.14	0.14	1.8
Q15366	PCBP2_rna_1_3295-3485	-0.75	0.14	0.12	1.8
P84103	SRSF3_rna_1_3342-3480	-0.39	0.26	0.97	1.8
Q8IUH3	RBM45_rna_1_3342-3480	-0.37	0.28	0.96	1.8
Q06787	FMR1_rna_1_3356-3479	-0.48	0.2	0.75	1.8
P26599	PTBP1_rna_1_3376-3479	-0.49	0.2	0.76	1.8
P26599	PTBP1_rna_1_69-196	-0.48	0.2	0.71	1.8
Q12926	ELAV2_rna_1_3295-3485	-0.36	0.28	0.98	1.8
P26599	PTBP1_rna_1_3350-3477	-0.35	0.32	0.97	1.8
Q06787	FMR1_rna_1_64-200	-0.9	0.1	0.01	1.79
P09651	ROA1_rna_1_69-196	-0.9	0.1	0.08	1.79
Q12926	ELAV2_rna_1_69-196	-0.89	0.1	0.02	1.79
P26599	PTBP1_rna_1_129-278	-0.89	0.1	0.02	1.79
Q15366	PCBP2_rna_1_3333-3485	-0.9	0.1	0.05	1.79
Q06787	FMR1_rna_1_3342-3480	-0.91	0.1	0	1.79
P84103	SRSF3_rna_1_3346-3477	-0.33	0.32	0.95	1.79
Q8IUH3	RBM45_rna_1_3346-3477	-0.76	0.14	0.12	1.79
P26599	PTBP1_rna_1_3354-3478	-0.76	0.14	0.09	1.79
Q01085	TIAR_rna_1_3354-3478	-0.77	0.14	0.13	1.79
Q16629	SRSF7_rna_1_3356-3479	-0.4	0.26	0.83	1.79
Q06787	FMR1_rna_1_383-545	-0.37	0.28	0.98	1.79
O14979	HNRDL_rna_1_129-278	-0.39	0.26	0.96	1.79
Q06787	FMR1_rna_1_3333-3485	-0.37	0.28	0.98	1.79
Q15366	PCBP2_rna_1_3342-3480	-0.38	0.26	0.96	1.79
Q06787	FMR1_rna_1_3346-3477	-0.38	0.26	0.96	1.79
P09651	ROA1_rna_1_3350-3477	-0.38	0.26	0.94	1.79
Q12926	ELAV2_rna_1_3350-3477	-0.93	0.1	0.06	1.78
Q06787	FMR1_rna_1_3354-3478	-0.92	0.1	0.01	1.78
P26599	PTBP1_rna_1_3356-3479	-0.93	0.1	0.04	1.78
Q16629	SRSF7_rna_1_3363-3484	-0.93	0.1	0.01	1.78
Q16629	SRSF7_rna_1_3371-3484	-0.94	0.1	0	1.78
Q15366	PCBP2_rna_1_3346-3477	-0.93	0.1	0.04	1.78
Q06787	FMR1_rna_1_3350-3477	-0.92	0.1	0.01	1.78
Q15366	PCBP2_rna_1_3371-3484	-0.93	0.1	0	1.78
Q06787	FMR1_rna_1_69-196	-0.37	0.28	0.97	1.78
P09651	ROA1_rna_1_3371-3484	-0.36	0.28	0.87	1.78
Q15366	PCBP2_rna_1_129-278	-0.37	0.28	0.93	1.78
P09651	ROA1_rna_1_3354-3478	-0.36	0.28	0.95	1.78
Q01085	TIAR_rna_1_3356-3479	-0.78	0.14	0.14	1.78
P09651	ROA1_rna_1_3363-3484	-0.44	0.22	0.88	1.78
Q01085	TIAR_rna_1_3363-3484	-0.43	0.22	0.85	1.78
Q15366	PCBP2_rna_1_3363-3484	-0.43	0.22	0.94	1.78
Q01085	TIAR_rna_1_3371-3484	-0.43	0.22	0.89	1.78
Q15366	PCBP2_rna_1_3376-3479	-0.51	0.2	0.81	1.78
Q16629	SRSF7_rna_1_3376-3479	-0.52	0.2	0.8	1.78
Q06787	FMR1_rna_1_36-202	-0.4	0.26	0.93	1.78
Q15365	PCBP1_rna_1_64-200	-0.39	0.26	0.95	1.78
Q8IUH3	RBM45_rna_1_69-196	-0.4	0.26	0.98	1.78
Q01130	SRSF2_rna_1_129-278	-0.39	0.26	0.98	1.78
Q06787	FMR1_rna_1_32-205	-0.39	0.26	0.95	1.78
P31483	TIA1_rna_1_3333-3485	-0.96	0.1	0	1.77
Q12926	ELAV2_rna_1_3354-3478	-0.95	0.1	0.01	1.77
P09651	ROA1_rna_1_3356-3479	-0.95	0.1	0	1.77
Q06787	FMR1_rna_1_23-214	-0.97	0.1	0.05	1.77
P09651	ROA1_rna_1_3376-3479	-0.96	0.1	0.05	1.77
Q15365	PCBP1_rna_1_383-545	-0.95	0.1	0.09	1.77
O75525	KHDR3_rna_1_64-200	-0.95	0.1	0	1.77
P84103	SRSF3_rna_1_69-196	-0.96	0.1	0.01	1.77
Q15366	PCBP2_rna_1_69-196	-0.38	0.26	0.93	1.77
Q15366	PCBP2_rna_1_3350-3477	-0.39	0.26	0.95	1.77
Q8IUH3	RBM45_rna_1_3350-3477	-0.79	0.14	0.2	1.77
Q01085	TIAR_rna_1_3376-3479	-0.8	0.14	0.06	1.77
O75525	KHDR3_rna_1_383-545	-0.8	0.14	0.21	1.77
P31483	TIA1_rna_1_3295-3485	-0.79	0.14	0.07	1.77
Q12926	ELAV2_rna_1_3356-3479	-0.8	0.14	0.21	1.77
Q15366	PCBP2_rna_1_3356-3479	-0.8	0.14	0.08	1.77
Q12926	ELAV2_rna_1_3363-3484	-0.8	0.14	0.2	1.77
Q12926	ELAV2_rna_1_3371-3484	-0.79	0.14	0.2	1.77
Q8IUH3	RBM45_rna_1_3371-3484	-0.8	0.14	0.08	1.77
Q6ZN17	LN28B_rna_1_3295-3485	-0.79	0.14	0.07	1.77
P84103	SRSF3_rna_1_3350-3477	-0.8	0.14	0.24	1.77
Q15366	PCBP2_rna_1_3354-3478	-0.46	0.22	0.74	1.77
Q8IUH3	RBM45_rna_1_3354-3478	-0.53	0.2	0.67	1.77
Q8IUH3	RBM45_rna_1_3363-3484	-0.52	0.2	0.69	1.77
P31483	TIA1_rna_1_3342-3480	-0.53	0.2	0.62	1.77
Q8IUH3	RBM45_rna_1_3376-3479	-0.53	0.2	0.62	1.77
Q6ZN17	LN28B_rna_1_129-278	-0.52	0.2	0.7	1.77
P31483	TIA1_rna_1_3346-3477	-0.43	0.22	0.94	1.77
P23246	SFPQ_rna_1_3356-3479	-0.42	0.24	0.97	1.77
Q8IUH3	RBM45_rna_1_3356-3479	-0.98	0.1	0	1.76
Q12926	ELAV2_rna_1_3376-3479	-0.99	0.1	0	1.76
P09651	ROA1_rna_1_129-278	-0.97	0.1	0	1.76
Q14103	HNRPD_rna_1_129-278	-0.97	0.1	0.03	1.76
Q8IUH3	RBM45_rna_1_129-278	-0.97	0.1	0.03	1.76
Q15365	PCBP1_rna_1_129-278	-0.99	0.1	0.02	1.76
P84103	SRSF3_rna_1_3354-3478	-0.98	0.1	0	1.76
P23246	SFPQ_rna_1_383-545	-0.97	0.1	0.01	1.76
P23246	SFPQ_rna_1_3333-3485	-0.98	0.1	0.01	1.76
Q15365	PCBP1_rna_1_3346-3477	-0.98	0.1	0	1.76
Q15365	PCBP1_rna_1_3371-3484	-0.97	0.1	0	1.76
Q15365	PCBP1_rna_1_3376-3479	-0.97	0.1	0.04	1.76
P23246	SFPQ_rna_1_3342-3480	-0.98	0.1	0.02	1.76
P23246	SFPQ_rna_1_3346-3477	-0.99	0.1	0.02	1.76
P23246	SFPQ_rna_1_3354-3478	-0.41	0.24	0.88	1.76
P84103	SRSF3_rna_1_3356-3479	-0.42	0.24	0.89	1.76
P23246	SFPQ_rna_1_64-200	-0.41	0.24	0.92	1.76
P23246	SFPQ_rna_1_23-214	-0.42	0.24	0.88	1.76
Q15365	PCBP1_rna_1_3333-3485	-0.8	0.14	0.22	1.76
Q15365	PCBP1_rna_1_3342-3480	-0.8	0.14	0.05	1.76
P23246	SFPQ_rna_1_3350-3477	-0.8	0.14	0.06	1.76
P84103	SRSF3_rna_1_3363-3484	-0.47	0.22	0.81	1.76
Q15365	PCBP1_rna_1_3363-3484	-0.54	0.17	0.72	1.76
P84103	SRSF3_rna_1_3371-3484	-0.55	0.17	0.65	1.76
P23246	SFPQ_rna_1_36-202	-1.01	0.1	0	1.75
P23246	SFPQ_rna_1_69-196	-1	0.1	0	1.75
P31483	TIA1_rna_1_69-196	-1.01	0.1	0.02	1.75
Q01085	TIAR_rna_1_129-278	-0.99	0.1	0.03	1.75
Q16629	SRSF7_rna_1_129-278	-1	0.1	0	1.75
P23246	SFPQ_rna_1_32-205	-1.01	0.1	0.01	1.75
O75525	KHDR3_rna_1_3346-3477	-1.01	0.1	0	1.75
Q15365	PCBP1_rna_1_3350-3477	-1.01	0.1	0	1.75
Q15365	PCBP1_rna_1_69-196	-0.43	0.22	0.86	1.75
Q12926	ELAV2_rna_1_129-278	-0.43	0.24	0.76	1.75
P31483	TIA1_rna_1_3350-3477	-0.82	0.14	0.06	1.75
P84103	SRSF3_rna_1_3376-3479	-0.83	0.14	0.13	1.75
O75525	KHDR3_rna_1_3342-3480	-0.82	0.14	0.05	1.75
Q15365	PCBP1_rna_1_3354-3478	-0.82	0.14	0.08	1.75
Q15365	PCBP1_rna_1_3356-3479	-0.83	0.14	0.05	1.75
Q15365	PCBP1_rna_1_3295-3485	-0.83	0.14	0.06	1.75
O75525	KHDR3_rna_1_3333-3485	-0.49	0.2	0.59	1.75
P84103	SRSF3_rna_1_129-278	-0.5	0.2	0.82	1.75
O75525	KHDR3_rna_1_3376-3479	-0.5	0.2	0.84	1.75
O75525	KHDR3_rna_1_69-196	-0.51	0.2	0.8	1.75
O75525	KHDR3_rna_1_129-278	-0.49	0.2	0.83	1.75
P31483	TIA1_rna_1_3354-3478	-0.56	0.17	0.64	1.75
O75525	KHDR3_rna_1_3371-3484	-0.56	0.17	0.57	1.75
O75525	KHDR3_rna_1_3350-3477	-0.55	0.17	0.74	1.75
O75525	KHDR3_rna_1_3363-3484	-0.57	0.17	0.61	1.75
O75525	KHDR3_rna_1_3295-3485	-0.56	0.17	0.58	1.75
O75525	KHDR3_rna_1_3354-3478	-0.55	0.17	0.61	1.75
P31483	TIA1_rna_1_3356-3479	-0.47	0.22	0.78	1.75
O75525	KHDR3_rna_1_3356-3479	-0.47	0.22	0.84	1.75
P31483	TIA1_rna_1_3363-3484	-0.47	0.22	0.8	1.75
P31483	TIA1_rna_1_3371-3484	-0.46	0.22	0.88	1.75
P31483	TIA1_rna_1_3376-3479	-1.04	0.1	0	1.74
P31483	TIA1_rna_1_129-278	-1.02	0.1	0	1.74
P19338	NUCL_rna_1_129-278	-1.05	0.1	0.03	1.74
Q86V81	THOC4_rna_1_23-214	-1.04	0.1	0.03	1.74
Q86V81	THOC4_rna_1_32-205	-1.03	0.1	0.02	1.74
Q9UN86	G3BP2_rna_1_3295-3485	-1.03	0.1	0.01	1.74
Q9UN86	G3BP2_rna_1_3333-3485	-1.04	0.1	0	1.74
Q13283	G3BP1_rna_1_3342-3480	-1.03	0.1	0	1.74
Q9UN86	G3BP2_rna_1_3342-3480	-1.03	0.1	0.01	1.74
P82675	RT05_rna_1_3346-3477	-1.03	0.1	0	1.74
P82675	RT05_rna_1_3350-3477	-1.04	0.1	0.01	1.74
Q13283	G3BP1_rna_1_3350-3477	-1.03	0.1	0.01	1.74
Q13283	G3BP1_rna_1_3354-3478	-1.02	0.1	0.02	1.74
Q13283	G3BP1_rna_1_3356-3479	-1.03	0.1	0	1.74
Q13283	G3BP1_rna_1_3363-3484	-0.46	0.22	0.82	1.74
Q13283	G3BP1_rna_1_3371-3484	-0.45	0.22	0.64	1.74
P19338	NUCL_rna_1_3376-3479	-0.46	0.22	0.9	1.74
Q86V81	THOC4_rna_1_36-202	-0.46	0.22	0.76	1.74
Q07666	KHDR1_rna_1_383-545	-0.45	0.22	0.9	1.74
Q07666	KHDR1_rna_1_64-200	-0.84	0.14	0.09	1.74
Q13283	G3BP1_rna_1_69-196	-0.83	0.14	0.08	1.74
Q05823	RN5A_rna_1_129-278	-0.84	0.14	0.02	1.74
Q92499	DDX1_rna_1_129-278	-0.84	0.14	0.02	1.74
Q9BRP8	WIBG_rna_1_23-214	-0.53	0.2	0.72	1.74
Q13283	G3BP1_rna_1_3346-3477	-0.52	0.2	0.56	1.74
P82675	RT05_rna_1_3354-3478	-0.53	0.2	0.71	1.74
P19338	NUCL_rna_1_3371-3484	-0.52	0.2	0.64	1.74
P82675	RT05_rna_1_64-200	-0.52	0.2	0.72	1.74
P82675	RT05_rna_1_69-196	-0.52	0.2	0.81	1.74
Q86U42	PABP2_rna_1_23-214	-0.57	0.17	0.6	1.74
Q9Y3B2	EXOS1_rna_1_23-214	-0.58	0.17	0.65	1.74
Q07666	KHDR1_rna_1_3342-3480	-0.49	0.2	0.81	1.74
P82675	RT05_rna_1_3356-3479	-0.47	0.22	0.89	1.74
Q9UN86	G3BP2_rna_1_383-545	-0.49	0.2	0.8	1.74
Q5JQF8	PAP1M_rna_1_23-214	-1.07	0.1	0	1.73
Q96J87	CELF6_rna_1_3295-3485	-1.05	0.1	0.01	1.73
Q07666	KHDR1_rna_1_3333-3485	-1.06	0.1	0	1.73
Q13283	G3BP1_rna_1_3333-3485	-1.06	0.1	0	1.73
P82675	RT05_rna_1_3342-3480	-1.05	0.1	0	1.73
Q07666	KHDR1_rna_1_3346-3477	-1.06	0.1	0	1.73
Q9UN86	G3BP2_rna_1_3346-3477	-1.05	0.1	0	1.73
Q07666	KHDR1_rna_1_69-196	-1.06	0.1	0	1.73
A6NGQ2	OOEP_rna_1_23-214	-1.06	0.1	0	1.73
P32969	RL9_rna_1_23-214	-1.05	0.1	0	1.73
P61313	RL15_rna_1_23-214	-1.07	0.1	0	1.73
P62249	RS16_rna_1_23-214	-1.05	0.1	0	1.73
Q9BUL9	RPP25_rna_1_23-214	-1.07	0.1	0	1.73
Q9HC52	CBX8_rna_1_23-214	-1.05	0.1	0	1.73
Q07666	KHDR1_rna_1_3350-3477	-1.07	0.1	0	1.73
Q9UN86	G3BP2_rna_1_3350-3477	-1.05	0.1	0	1.73
Q9UN86	G3BP2_rna_1_3354-3478	-0.48	0.2	0.74	1.73
P82675	RT05_rna_1_3363-3484	-0.48	0.22	0.77	1.73
Q15056	IF4H_rna_1_64-200	-0.49	0.2	0.83	1.73
Q9UN86	G3BP2_rna_1_69-196	-0.48	0.22	0.84	1.73
P62701	RS4X_rna_1_23-214	-0.85	0.14	0.07	1.73
Q99547	MPH6_rna_1_23-214	-0.85	0.14	0.05	1.73
Q9Y221	NIP7_rna_1_23-214	-0.86	0.1	0.04	1.73
Q86U42	PABP2_rna_1_32-205	-0.86	0.1	0.06	1.73
Q9BRP8	WIBG_rna_1_32-205	-0.86	0.1	0.05	1.73
P33240	CSTF2_rna_1_3295-3485	-0.85	0.14	0.03	1.73
Q07666	KHDR1_rna_1_3295-3485	-0.85	0.14	0.16	1.73
Q07666	KHDR1_rna_1_3354-3478	-0.55	0.17	0.64	1.73
Q9UN86	G3BP2_rna_1_3356-3479	-0.55	0.17	0.64	1.73
Q9UN86	G3BP2_rna_1_3363-3484	-0.56	0.17	0.57	1.73
P82675	RT05_rna_1_3371-3484	-0.58	0.17	0.49	1.73
Q6XE24	RBMS3_rna_1_383-545	-0.59	0.17	0.46	1.73
Q13283	G3BP1_rna_1_64-200	-0.59	0.17	0.42	1.73
Q9NQT4	EXOS5_rna_1_64-200	-0.59	0.17	0.59	1.73
P37108	SRP14_rna_1_23-214	-0.59	0.17	0.49	1.73
P62244	RS15A_rna_1_23-214	-0.59	0.17	0.45	1.73
P62269	RS18_rna_1_23-214	-0.59	0.17	0.44	1.73
Q8TD47	RS4Y2_rna_1_23-214	-0.5	0.2	0.9	1.73
Q96H35	RBM18_rna_1_23-214	-0.51	0.2	0.84	1.73
Q01844	EWS_rna_1_3295-3485	-0.5	0.2	0.71	1.73
Q9UN86	G3BP2_rna_1_3371-3484	-0.51	0.2	0.82	1.73
O95931	CBX7_rna_1_36-202	-0.51	0.2	0.88	1.73
Q9NVV4	PAPD1_rna_1_383-545	-1.08	0.1	0	1.72
Q9UN86	G3BP2_rna_1_64-200	-1.1	0.1	0	1.72
Q96EY7	PTCD3_rna_1_129-278	-1.07	0.1	0.02	1.72
Q9NXZ2	DDX43_rna_1_129-278	-1.1	0.1	0	1.72
P22090	RS4Y1_rna_1_23-214	-1.08	0.1	0	1.72
P52815	RM12_rna_1_23-214	-1.09	0.1	0	1.72
P61326	MGN_rna_1_23-214	-1.08	0.1	0.02	1.72
P63241	IF5A1_rna_1_23-214	-1.08	0.1	0	1.72
P82979	SARNP_rna_1_23-214	-1.09	0.1	0	1.72
Q02543	RL18A_rna_1_23-214	-1.09	0.1	0	1.72
Q13243	SRSF5_rna_1_23-214	-1.1	0.1	0	1.72
Q13901	C1D_rna_1_23-214	-1.08	0.1	0.01	1.72
Q16540	RM23_rna_1_23-214	-1.1	0.1	0	1.72
Q6IS14	IF5AL_rna_1_23-214	-0.5	0.2	0.77	1.72
Q9GZV4	IF5A2_rna_1_23-214	-0.51	0.2	0.76	1.72
P62701	RS4X_rna_1_32-205	-0.5	0.2	0.66	1.72
Q8TD47	RS4Y2_rna_1_32-205	-0.5	0.2	0.84	1.72
Q13283	G3BP1_rna_1_3376-3479	-0.51	0.2	0.79	1.72
Q86U42	PABP2_rna_1_36-202	-0.5	0.2	0.81	1.72
Q9BRP8	WIBG_rna_1_36-202	-0.5	0.2	0.77	1.72
P33240	CSTF2_rna_1_383-545	-0.88	0.1	0.04	1.72
Q13283	G3BP1_rna_1_383-545	-0.86	0.1	0.03	1.72
Q9P013	CWC15_rna_1_383-545	-0.86	0.1	0.06	1.72
Q13769	THOC5_rna_1_129-278	-0.87	0.1	0.04	1.72
P46781	RS9_rna_1_23-214	-0.87	0.1	0.06	1.72
Q14493	SLBP_rna_1_23-214	-0.59	0.17	0.42	1.72
O95931	CBX7_rna_1_32-205	-0.58	0.17	0.63	1.72
Q14493	SLBP_rna_1_32-205	-0.58	0.17	0.5	1.72
Q5JQF8	PAP1M_rna_1_32-205	-0.57	0.17	0.57	1.72
Q9BUL9	RPP25_rna_1_32-205	-0.58	0.17	0.56	1.72
Q9HC52	CBX8_rna_1_32-205	-0.61	0.17	0.52	1.72
Q9Y3B2	EXOS1_rna_1_32-205	-0.6	0.17	0.37	1.72
O75616	ERAL1_rna_1_3295-3485	-0.6	0.17	0.44	1.72
Q9NY12	GAR1_rna_1_3295-3485	-0.6	0.17	0.44	1.72
P82675	RT05_rna_1_3333-3485	-0.6	0.17	0.44	1.72
Q07666	KHDR1_rna_1_3356-3479	-0.6	0.17	0.41	1.72
P62701	RS4X_rna_1_36-202	-0.53	0.2	0.84	1.72
Q14493	SLBP_rna_1_36-202	-0.52	0.2	0.82	1.72
Q8TD47	RS4Y2_rna_1_36-202	-0.53	0.2	0.77	1.72
Q9NVV4	PAPD1_rna_1_36-202	-1.11	0.1	0	1.71
Q9NRX1	PNO1_rna_1_64-200	-1.12	0.1	0	1.71
Q9NVV4	PAPD1_rna_1_64-200	-1.12	0.1	0	1.71
Q9NS39	RED2_rna_1_129-278	-1.11	0.1	0	1.71
O95931	CBX7_rna_1_23-214	-1.1	0.1	0	1.71
P55769	NH2L1_rna_1_23-214	-1.13	0.1	0	1.71
P55795	HNRH2_rna_1_23-214	-1.11	0.1	0	1.71
P84098	RL19_rna_1_23-214	-1.12	0.1	0	1.71
Q01081	U2AF1_rna_1_23-214	-1.12	0.1	0	1.71
Q6I9Y2	THOC7_rna_1_23-214	-1.12	0.1	0	1.71
Q99497	PARK7_rna_1_23-214	-1.11	0.1	0	1.71
Q9P013	CWC15_rna_1_23-214	-0.53	0.2	0.72	1.71
Q9Y2V2	CHSP1_rna_1_23-214	-0.52	0.2	0.72	1.71
P22090	RS4Y1_rna_1_32-205	-0.89	0.1	0.02	1.71
P32969	RL9_rna_1_32-205	-0.89	0.1	0.03	1.71
Q6XE24	RBMS3_rna_1_3333-3485	-0.88	0.1	0.02	1.71
Q6XE24	RBMS3_rna_1_3342-3480	-0.89	0.1	0.04	1.71
P19338	NUCL_rna_1_3363-3484	-0.88	0.1	0.06	1.71
P22090	RS4Y1_rna_1_36-202	-0.88	0.1	0.04	1.71
Q9HC52	CBX8_rna_1_36-202	-0.88	0.1	0.15	1.71
O00584	RNT2_rna_1_64-200	-0.88	0.1	0.05	1.71
Q6XE24	RBMS3_rna_1_64-200	-0.89	0.1	0.2	1.71
Q86V81	THOC4_rna_1_64-200	-0.6	0.17	0.5	1.71
P78563	RED1_rna_1_129-278	-0.59	0.17	0.41	1.71
O95059	RPP14_rna_1_23-214	-0.59	0.17	0.48	1.71
P00374	DYR_rna_1_23-214	-0.61	0.17	0.43	1.71
P30050	RL12_rna_1_23-214	-0.6	0.17	0.41	1.71
P31943	HNRH1_rna_1_23-214	-0.62	0.17	0.37	1.71
P46776	RL27A_rna_1_23-214	-0.54	0.17	0.53	1.71
P46779	RL28_rna_1_23-214	-0.55	0.17	0.75	1.71
P62899	RL31_rna_1_23-214	-0.56	0.17	0.67	1.71
Q8WY41	NANO1_rna_1_23-214	-0.54	0.17	0.68	1.71
Q96A72	MGN2_rna_1_23-214	-0.55	0.17	0.77	1.71
Q9NVV4	PAPD1_rna_1_23-214	-0.55	0.17	0.73	1.71
Q9Y5S9	RBM8A_rna_1_23-214	-1.15	0.1	0	1.7
P61313	RL15_rna_1_32-205	-1.14	0.1	0.01	1.7
Q9NVV4	PAPD1_rna_1_32-205	-1.14	0.1	0.01	1.7
P61978	HNRPK_rna_1_3295-3485	-1.14	0.1	0	1.7
Q13283	G3BP1_rna_1_3295-3485	-1.13	0.1	0	1.7
Q9P013	CWC15_rna_1_3295-3485	-1.15	0.1	0	1.7
Q15056	IF4H_rna_1_3346-3477	-1.14	0.1	0	1.7
Q9Y6V7	DDX49_rna_1_3371-3484	-1.14	0.1	0.01	1.7
Q53HI1	UNC50_rna_1_36-202	-1.15	0.1	0	1.7
Q5JQF8	PAP1M_rna_1_36-202	-1.15	0.1	0	1.7
Q9BUL9	RPP25_rna_1_36-202	-1.14	0.1	0	1.7
Q9Y3B2	EXOS1_rna_1_36-202	-1.13	0.1	0	1.7
P82675	RT05_rna_1_383-545	-1.13	0.1	0	1.7
Q15056	IF4H_rna_1_69-196	-1.15	0.1	0	1.7
P09132	SRP19_rna_1_23-214	-1.14	0.1	0	1.7
Q53HI1	UNC50_rna_1_23-214	-1.14	0.1	0	1.7
Q8N9N8	EIF1A_rna_1_23-214	-1.13	0.1	0	1.7
Q8WU68	U2AF4_rna_1_23-214	-1.15	0.1	0	1.7
Q9ULC4	MCTS1_rna_1_23-214	-1.14	0.1	0	1.7
Q9Y2R9	RT07_rna_1_23-214	-1.15	0.1	0	1.7
P52815	RM12_rna_1_32-205	-0.55	0.17	0.56	1.7
Q01081	U2AF1_rna_1_32-205	-0.55	0.17	0.51	1.7
Q53HI1	UNC50_rna_1_32-205	-0.54	0.17	0.67	1.7
Q8WY41	NANO1_rna_1_32-205	-0.54	0.17	0.54	1.7
Q96H35	RBM18_rna_1_32-205	-0.55	0.17	0.66	1.7
Q9P013	CWC15_rna_1_32-205	-0.54	0.17	0.69	1.7
P36578	RL4_rna_1_3295-3485	-0.91	0.1	0.02	1.7
Q6XE24	RBMS3_rna_1_3295-3485	-0.89	0.1	0.03	1.7
P36578	RL4_rna_1_3333-3485	-0.91	0.1	0.03	1.7
Q6XE24	RBMS3_rna_1_3346-3477	-0.9	0.1	0.02	1.7
Q07666	KHDR1_rna_1_3363-3484	-0.89	0.1	0.02	1.7
Q9Y6V7	DDX49_rna_1_3363-3484	-0.9	0.1	0.02	1.7
P82675	RT05_rna_1_3376-3479	-0.9	0.1	0.04	1.7
P25786	PSA1_rna_1_36-202	-0.9	0.1	0.01	1.7
P32969	RL9_rna_1_36-202	-0.9	0.1	0	1.7
Q8WY41	NANO1_rna_1_36-202	-0.89	0.1	0.06	1.7
Q9Y2R9	RT07_rna_1_36-202	-0.63	0.17	0.4	1.7
O75616	ERAL1_rna_1_383-545	-0.62	0.17	0.45	1.7
P36578	RL4_rna_1_383-545	-0.63	0.17	0.4	1.7
Q8WY41	NANO1_rna_1_383-545	-0.63	0.17	0.32	1.7
O95931	CBX7_rna_1_64-200	-0.63	0.17	0.33	1.7
P09661	RU2A_rna_1_64-200	-0.63	0.17	0.32	1.7
Q92979	NEP1_rna_1_64-200	-0.64	0.17	0.36	1.7
P51003	PAPOA_rna_1_129-278	-0.63	0.17	0.39	1.7
O75940	SPF30_rna_1_23-214	-0.63	0.17	0.32	1.7
P09234	RU1C_rna_1_23-214	-0.56	0.17	0.64	1.7
P25786	PSA1_rna_1_23-214	-0.57	0.17	0.55	1.7
P39019	RS19_rna_1_23-214	-0.58	0.17	0.61	1.7
P47914	RL29_rna_1_23-214	-0.57	0.17	0.63	1.7
P61254	RL26_rna_1_23-214	-0.57	0.17	0.63	1.7
P62280	RS11_rna_1_23-214	-0.58	0.17	0.59	1.7
P62424	RL7A_rna_1_23-214	-0.58	0.17	0.65	1.7
P62851	RS25_rna_1_23-214	-1.18	0.1	0	1.69
Q96AH0	SOSB2_rna_1_23-214	-1.16	0.1	0	1.69
Q96DE0	NUD16_rna_1_23-214	-1.16	0.1	0	1.69
Q9BWF3	RBM4_rna_1_23-214	-1.17	0.1	0	1.69
Q9Y534	CSDC2_rna_1_23-214	-1.16	0.1	0	1.69
P25786	PSA1_rna_1_32-205	-1.15	0.1	0	1.69
P55795	HNRH2_rna_1_32-205	-1.16	0.1	0	1.69
P84098	RL19_rna_1_32-205	-1.16	0.1	0	1.69
Q13243	SRSF5_rna_1_32-205	-1.17	0.1	0	1.69
Q6I9Y2	THOC7_rna_1_32-205	-1.17	0.1	0	1.69
Q9Y2R9	RT07_rna_1_32-205	-1.17	0.1	0	1.69
Q9BTD8	RBM42_rna_1_3295-3485	-1.17	0.1	0	1.69
P36578	RL4_rna_1_3342-3480	-1.16	0.1	0	1.69
Q9NQT4	EXOS5_rna_1_3346-3477	-1.17	0.1	0	1.69
Q07666	KHDR1_rna_1_3371-3484	-1.17	0.1	0	1.69
O75940	SPF30_rna_1_36-202	-0.57	0.17	0.52	1.69
P09661	RU2A_rna_1_36-202	-0.57	0.17	0.67	1.69
P55795	HNRH2_rna_1_36-202	-0.57	0.17	0.6	1.69
P61313	RL15_rna_1_36-202	-0.92	0.1	0.03	1.69
P84098	RL19_rna_1_36-202	-0.91	0.1	0.05	1.69
Q01081	U2AF1_rna_1_36-202	-0.92	0.1	0.15	1.69
Q07666	KHDR1_rna_1_36-202	-0.92	0.1	0.03	1.69
Q15056	IF4H_rna_1_36-202	-0.92	0.1	0.01	1.69
Q92979	NEP1_rna_1_36-202	-0.92	0.1	0.02	1.69
Q9NRX1	PNO1_rna_1_36-202	-0.92	0.1	0.01	1.69
Q9P013	CWC15_rna_1_36-202	-0.91	0.1	0.01	1.69
O95793	STAU1_rna_1_383-545	-0.92	0.1	0.03	1.69
Q86V81	THOC4_rna_1_383-545	-0.65	0.14	0.33	1.69
Q9NRX1	PNO1_rna_1_383-545	-0.66	0.14	0.31	1.69
P60900	PSA6_rna_1_64-200	-0.67	0.14	0.27	1.69
Q96BT7	ALKB8_rna_1_129-278	-0.66	0.14	0.28	1.69
Q9H6T0	ESRP2_rna_1_129-278	-0.66	0.14	0.31	1.69
A6NDY0	EPAB2_rna_1_23-214	-0.65	0.14	0.23	1.69
O15116	LSM1_rna_1_23-214	-0.65	0.14	0.34	1.69
P35268	RL22_rna_1_23-214	-0.65	0.14	0.28	1.69
P62913	RL11_rna_1_23-214	-0.64	0.14	0.29	1.69
P63173	RL38_rna_1_23-214	-0.65	0.14	0.28	1.69
P83731	RL24_rna_1_23-214	-0.64	0.17	0.33	1.69
Q7Z2W9	RM21_rna_1_23-214	-0.65	0.14	0.43	1.69
A6NGQ2	OOEP_rna_1_32-205	-0.6	0.17	0.58	1.69
O75940	SPF30_rna_1_32-205	-0.6	0.17	0.52	1.69
P31943	HNRH1_rna_1_32-205	-0.6	0.17	0.54	1.69
P46781	RS9_rna_1_32-205	-0.59	0.17	0.57	1.69
P62249	RS16_rna_1_32-205	-0.58	0.17	0.55	1.69
P82979	SARNP_rna_1_32-205	-0.6	0.17	0.54	1.69
Q02543	RL18A_rna_1_32-205	-1.2	0.1	0	1.68
Q99547	MPH6_rna_1_32-205	-1.18	0.1	0	1.68
Q9Y221	NIP7_rna_1_32-205	-1.19	0.1	0	1.68
O00571	DDX3X_rna_1_3295-3485	-1.19	0.1	0	1.68
Q9NXZ2	DDX43_rna_1_3295-3485	-1.18	0.1	0	1.68
Q9NVV4	PAPD1_rna_1_3333-3485	-1.19	0.1	0	1.68
Q9NVV4	PAPD1_rna_1_3342-3480	-1.19	0.1	0	1.68
P19544	WT1_rna_1_3346-3477	-1.19	0.1	0	1.68
Q15056	IF4H_rna_1_3350-3477	-1.18	0.1	0	1.68
Q6XE24	RBMS3_rna_1_3350-3477	-1.18	0.1	0	1.68
Q9Y6V7	DDX49_rna_1_3356-3479	-1.2	0.1	0	1.68
Q5SZQ8	CELF3_rna_1_3371-3484	-1.2	0.1	0	1.68
Q9NS39	RED2_rna_1_3371-3484	-0.6	0.17	0.45	1.68
P78563	RED1_rna_1_3376-3479	-0.59	0.17	0.59	1.68
Q9NS39	RED2_rna_1_3376-3479	-0.59	0.17	0.51	1.68
Q9NXZ2	DDX43_rna_1_3376-3479	-0.59	0.17	0.52	1.68
Q9UN86	G3BP2_rna_1_3376-3479	-0.6	0.17	0.51	1.68
P31943	HNRH1_rna_1_36-202	-0.59	0.17	0.44	1.68
P52815	RM12_rna_1_36-202	-0.93	0.1	0.03	1.68
Q6I9Y2	THOC7_rna_1_36-202	-0.93	0.1	0.02	1.68
Q96H35	RBM18_rna_1_36-202	-0.93	0.1	0.01	1.68
Q9NQT4	EXOS5_rna_1_36-202	-0.93	0.1	0.02	1.68
Q9UBP6	TRMB_rna_1_36-202	-0.93	0.1	0.02	1.68
P09661	RU2A_rna_1_383-545	-0.94	0.1	0.01	1.68
P19544	WT1_rna_1_64-200	-0.93	0.1	0.16	1.68
Q8WY41	NANO1_rna_1_64-200	-0.93	0.1	0.02	1.68
Q9NPD3	EXOS4_rna_1_64-200	-0.93	0.1	0.03	1.68
Q6XE24	RBMS3_rna_1_69-196	-0.93	0.1	0.17	1.68
Q9NQT4	EXOS5_rna_1_69-196	-0.93	0.1	0.14	1.68
P62081	RS7_rna_1_23-214	-0.92	0.1	0.02	1.68
P62487	RPB7_rna_1_23-214	-0.92	0.1	0.02	1.68
P62995	TRA2B_rna_1_23-214	-0.93	0.1	0.01	1.68
Q93062	RBPMS_rna_1_23-214	-0.93	0.1	0	1.68
Q96AZ6	ISG20_rna_1_23-214	-0.68	0.14	0.22	1.68
Q9H0U6	RM18_rna_1_23-214	-0.67	0.14	0.26	1.68
Q9NV31	IMP3_rna_1_23-214	-0.69	0.14	0.27	1.68
Q9UBP6	TRMB_rna_1_23-214	-0.68	0.14	0.25	1.68
Q9Y2W6	TDRKH_rna_1_23-214	-0.68	0.14	0.24	1.68
P00374	DYR_rna_1_32-205	-0.67	0.14	0.22	1.68
P09661	RU2A_rna_1_32-205	-0.66	0.14	0.28	1.68
P37108	SRP14_rna_1_32-205	-0.67	0.14	0.19	1.68
P62244	RS15A_rna_1_32-205	-0.65	0.14	0.27	1.68
P62424	RL7A_rna_1_32-205	-0.66	0.14	0.21	1.68
P62995	TRA2B_rna_1_32-205	-0.66	0.14	0.26	1.68
P63241	IF5A1_rna_1_32-205	-0.66	0.14	0.24	1.68
Q07666	KHDR1_rna_1_32-205	-0.62	0.17	0.48	1.68
Q15056	IF4H_rna_1_32-205	-0.61	0.17	0.46	1.68
Q6IS14	IF5AL_rna_1_32-205	-0.61	0.17	0.52	1.68
Q92979	NEP1_rna_1_32-205	-0.61	0.17	0.5	1.68
Q99497	PARK7_rna_1_32-205	-0.62	0.17	0.48	1.68
Q9NRX1	PNO1_rna_1_32-205	-0.61	0.17	0.53	1.68
Q9UBP6	TRMB_rna_1_32-205	-0.6	0.17	0.49	1.68
Q12849	GRSF1_rna_1_3295-3485	-0.62	0.17	0.5	1.68
O75616	ERAL1_rna_1_3333-3485	-1.22	0.1	0	1.67
Q05519	SRS11_rna_1_3346-3477	-1.22	0.1	0	1.67
Q9NVV4	PAPD1_rna_1_3346-3477	-1.22	0.1	0	1.67
Q9Y6V7	DDX49_rna_1_3346-3477	-1.22	0.1	0	1.67
P19544	WT1_rna_1_3350-3477	-1.21	0.1	0	1.67
Q9Y6V7	DDX49_rna_1_3350-3477	-1.22	0.1	0	1.67
P19544	WT1_rna_1_3354-3478	-1.21	0.1	0	1.67
Q15056	IF4H_rna_1_3354-3478	-1.22	0.1	0	1.67
Q9Y6V7	DDX49_rna_1_3354-3478	-1.23	0.1	0	1.67
P36578	RL4_rna_1_3363-3484	-1.22	0.1	0	1.67
P19544	WT1_rna_1_3371-3484	-1.22	0.1	0	1.67
P78563	RED1_rna_1_3371-3484	-1.22	0.1	0	1.67
P62424	RL7A_rna_1_36-202	-1.21	0.1	0	1.67
P62995	TRA2B_rna_1_36-202	-1.23	0.1	0	1.67
Q6XE24	RBMS3_rna_1_36-202	-1.22	0.1	0	1.67
P61978	HNRPK_rna_1_383-545	-1.22	0.1	0	1.67
Q15056	IF4H_rna_1_383-545	-1.21	0.1	0	1.67
Q9NQT4	EXOS5_rna_1_383-545	-0.62	0.17	0.43	1.67
Q05519	SRS11_rna_1_64-200	-0.61	0.17	0.47	1.67
Q9H0Z9	RBM38_rna_1_64-200	-0.61	0.17	0.41	1.67
Q9P013	CWC15_rna_1_64-200	-0.62	0.17	0.36	1.67
Q9Y2R9	RT07_rna_1_64-200	-0.61	0.17	0.49	1.67
P19544	WT1_rna_1_69-196	-0.62	0.17	0.45	1.67
P51116	FXR2_rna_1_129-278	-0.62	0.17	0.4	1.67
Q6PJT7	ZC3HE_rna_1_129-278	-0.94	0.1	0	1.67
Q8N8A6	DDX51_rna_1_129-278	-0.94	0.1	0.14	1.67
A6NC42	DPPA5_rna_1_23-214	-0.94	0.1	0.05	1.67
A6NMK7	CPS4L_rna_1_23-214	-0.94	0.1	0.02	1.67
O43148	MCES_rna_1_23-214	-0.95	0.1	0.25	1.67
P33240	CSTF2_rna_1_23-214	-0.94	0.1	0	1.67
P52298	NCBP2_rna_1_23-214	-0.95	0.1	0.01	1.67
P52597	HNRPF_rna_1_23-214	-0.95	0.1	0.01	1.67
P62888	RL30_rna_1_23-214	-0.95	0.1	0.02	1.67
Q16560	U1SBP_rna_1_23-214	-0.72	0.14	0.14	1.67
Q92979	NEP1_rna_1_23-214	-0.7	0.14	0.23	1.67
Q9H0G5	NSRP1_rna_1_23-214	-0.7	0.14	0.21	1.67
Q9H875	PKRI1_rna_1_23-214	-0.7	0.14	0.21	1.67
Q9UK45	LSM7_rna_1_23-214	-0.71	0.14	0.19	1.67
Q9UNP9	PPIE_rna_1_23-214	-0.68	0.14	0.31	1.67
Q9Y6M1	IF2B2_rna_1_23-214	-0.68	0.14	0.23	1.67
P62269	RS18_rna_1_32-205	-0.68	0.14	0.22	1.67
Q16560	U1SBP_rna_1_32-205	-0.67	0.14	0.22	1.67
Q8WU68	U2AF4_rna_1_32-205	-0.62	0.17	0.48	1.67
Q9GZV4	IF5A2_rna_1_32-205	-0.63	0.17	0.4	1.67
Q9NQT4	EXOS5_rna_1_32-205	-0.64	0.17	0.42	1.67
O43310	CTIF_rna_1_3295-3485	-0.64	0.14	0.34	1.67
Q8N6W0	CELF5_rna_1_3295-3485	-0.63	0.17	0.48	1.67
P33240	CSTF2_rna_1_3333-3485	-0.64	0.17	0.45	1.67
P19544	WT1_rna_1_3342-3480	-0.64	0.17	0.38	1.67
Q15056	IF4H_rna_1_3342-3480	-0.64	0.14	0.36	1.67
Q9Y6V7	DDX49_rna_1_3342-3480	-0.63	0.17	0.46	1.67
O00584	RNT2_rna_1_3346-3477	-1.24	0.1	0	1.66
P36578	RL4_rna_1_3346-3477	-1.24	0.1	0	1.66
Q9NRX1	PNO1_rna_1_3346-3477	-1.25	0.1	0	1.66
Q9NQT4	EXOS5_rna_1_3350-3477	-1.24	0.1	0	1.66
Q6XE24	RBMS3_rna_1_3354-3478	-1.24	0.1	0	1.66
P19544	WT1_rna_1_3356-3479	-1.25	0.1	0	1.66
P19544	WT1_rna_1_3363-3484	-1.25	0.1	0	1.66
P36578	RL4_rna_1_3371-3484	-1.25	0.1	0	1.66
Q9Y6V7	DDX49_rna_1_3376-3479	-1.25	0.1	0	1.66
A6NMX2	I4E1B_rna_1_36-202	-1.25	0.1	0	1.66
P17947	SPI1_rna_1_36-202	-1.25	0.1	0	1.66
P33240	CSTF2_rna_1_36-202	-1.24	0.1	0	1.66
P46781	RS9_rna_1_36-202	-1.26	0.1	0	1.66
Q02543	RL18A_rna_1_36-202	-1.24	0.1	0	1.66
Q13243	SRSF5_rna_1_36-202	-0.64	0.17	0.32	1.66
Q16560	U1SBP_rna_1_36-202	-0.65	0.14	0.35	1.66
Q9H0Z9	RBM38_rna_1_36-202	-0.64	0.14	0.29	1.66
P26378	ELAV4_rna_1_383-545	-0.64	0.14	0.3	1.66
P31943	HNRH1_rna_1_383-545	-0.64	0.17	0.29	1.66
P55795	HNRH2_rna_1_383-545	-0.64	0.17	0.34	1.66
Q14493	SLBP_rna_1_383-545	-0.64	0.17	0.39	1.66
Q9BRP8	WIBG_rna_1_383-545	-0.65	0.14	0.31	1.66
P15880	RS2_rna_1_64-200	-0.95	0.1	0.13	1.66
P25786	PSA1_rna_1_64-200	-0.95	0.1	0.04	1.66
P33240	CSTF2_rna_1_64-200	-0.96	0.1	0.01	1.66
Q14493	SLBP_rna_1_64-200	-0.96	0.1	0.01	1.66
Q53HI1	UNC50_rna_1_64-200	-0.96	0.1	0	1.66
Q9BY77	PDIP3_rna_1_64-200	-0.96	0.1	0.13	1.66
O00584	RNT2_rna_1_69-196	-0.97	0.1	0.02	1.66
Q05519	SRS11_rna_1_69-196	-0.95	0.1	0.13	1.66
Q9Y6V7	DDX49_rna_1_69-196	-0.95	0.1	0.02	1.66
Q7Z2T5	TRM1L_rna_1_129-278	-0.95	0.1	0.01	1.66
Q92841	DDX17_rna_1_129-278	-0.96	0.1	0.18	1.66
Q92945	FUBP2_rna_1_129-278	-0.96	0.1	0	1.66
Q9H0K6	PUS7L_rna_1_129-278	-0.73	0.14	0.18	1.66
P05387	RLA2_rna_1_23-214	-0.75	0.14	0.11	1.66
P06748	NPM_rna_1_23-214	-0.75	0.14	0.09	1.66
P08579	RU2B_rna_1_23-214	-0.72	0.14	0.18	1.66
P09661	RU2A_rna_1_23-214	-0.73	0.14	0.16	1.66
P50914	RL14_rna_1_23-214	-0.69	0.14	0.16	1.66
P60866	RS20_rna_1_23-214	-0.69	0.14	0.17	1.66
Q07666	KHDR1_rna_1_23-214	-0.7	0.14	0.16	1.66
Q16637	SMN_rna_1_23-214	-0.69	0.14	0.17	1.66
Q969L4	LSM10_rna_1_23-214	-0.69	0.14	0.19	1.66
Q9NRX1	PNO1_rna_1_23-214	-0.69	0.14	0.18	1.66
Q9NX24	NHP2_rna_1_23-214	-0.69	0.14	0.16	1.66
A6NMX2	I4E1B_rna_1_32-205	-0.69	0.14	0.15	1.66
P06748	NPM_rna_1_32-205	-0.68	0.14	0.25	1.66
P17947	SPI1_rna_1_32-205	-0.66	0.14	0.25	1.66
P30050	RL12_rna_1_32-205	-0.64	0.14	0.32	1.66
P33240	CSTF2_rna_1_32-205	-0.65	0.14	0.42	1.66
P46776	RL27A_rna_1_32-205	-0.66	0.14	0.3	1.66
P52597	HNRPF_rna_1_32-205	-0.66	0.14	0.38	1.66
P61326	MGN_rna_1_32-205	-1.27	0.1	0	1.65
Q13901	C1D_rna_1_32-205	-1.27	0.1	0	1.65
Q16540	RM23_rna_1_32-205	-1.28	0.1	0	1.65
Q7Z2W9	RM21_rna_1_32-205	-1.28	0.1	0	1.65
Q9H0Z9	RBM38_rna_1_32-205	-1.27	0.1	0	1.65
Q9ULC4	MCTS1_rna_1_32-205	-1.28	0.1	0	1.65
Q9Y2V2	CHSP1_rna_1_32-205	-1.26	0.1	0	1.65
O15523	DDX3Y_rna_1_3295-3485	-1.28	0.1	0	1.65
P51116	FXR2_rna_1_3295-3485	-1.28	0.1	0	1.65
Q7Z5Q1	CPEB2_rna_1_3295-3485	-1.28	0.1	0	1.65
Q9NRJ5	PAPOB_rna_1_3295-3485	-1.28	0.1	0	1.65
O75616	ERAL1_rna_1_3342-3480	-1.26	0.1	0	1.65
Q05519	SRS11_rna_1_3342-3480	-1.28	0.1	0	1.65
Q9NQT4	EXOS5_rna_1_3342-3480	-1.27	0.1	0	1.65
Q9NRX1	PNO1_rna_1_3342-3480	-1.28	0.1	0	1.65
Q9BY77	PDIP3_rna_1_3346-3477	-1.27	0.1	0	1.65
P36578	RL4_rna_1_3350-3477	-1.27	0.1	0	1.65
Q05519	SRS11_rna_1_3350-3477	-1.26	0.1	0	1.65
P36578	RL4_rna_1_3354-3478	-1.26	0.1	0	1.65
Q05519	SRS11_rna_1_3354-3478	-1.26	0.1	0	1.65
P36578	RL4_rna_1_3356-3479	-0.67	0.14	0.27	1.65
Q5SZQ8	CELF3_rna_1_3363-3484	-0.67	0.14	0.28	1.65
Q05519	SRS11_rna_1_3371-3484	-0.65	0.14	0.29	1.65
Q9NXZ2	DDX43_rna_1_3371-3484	-0.66	0.14	0.32	1.65
Q5SZQ8	CELF3_rna_1_3376-3479	-0.67	0.14	0.29	1.65
O00584	RNT2_rna_1_36-202	-0.65	0.14	0.32	1.65
O75494	SRS10_rna_1_36-202	-0.66	0.14	0.34	1.65
O95503	CBX6_rna_1_36-202	-0.65	0.14	0.3	1.65
P00374	DYR_rna_1_36-202	-0.67	0.14	0.26	1.65
P18124	RL7_rna_1_36-202	-0.65	0.14	0.34	1.65
P26378	ELAV4_rna_1_36-202	-0.67	0.14	0.25	1.65
P52597	HNRPF_rna_1_36-202	-0.97	0.1	0.02	1.65
P82979	SARNP_rna_1_36-202	-0.97	0.1	0.02	1.65
Q8NCV1	ADAD2_rna_1_36-202	-0.97	0.1	0.02	1.65
Q8WU68	U2AF4_rna_1_36-202	-0.97	0.1	0	1.65
Q9Y221	NIP7_rna_1_36-202	-0.98	0.1	0.02	1.65
O00584	RNT2_rna_1_383-545	-0.97	0.1	0	1.65
O75940	SPF30_rna_1_383-545	-0.98	0.1	0	1.65
P25786	PSA1_rna_1_383-545	-0.97	0.1	0.24	1.65
P62424	RL7A_rna_1_383-545	-0.97	0.1	0.01	1.65
P62701	RS4X_rna_1_383-545	-0.97	0.1	0.01	1.65
Q53HI1	UNC50_rna_1_383-545	-0.97	0.1	0.01	1.65
Q8TD47	RS4Y2_rna_1_383-545	-0.98	0.1	0.01	1.65
Q92979	NEP1_rna_1_383-545	-0.77	0.14	0.13	1.65
Q9H0Z9	RBM38_rna_1_383-545	-0.75	0.14	0.08	1.65
Q9Y3B2	EXOS1_rna_1_383-545	-0.76	0.14	0.11	1.65
O75792	RNH2A_rna_1_64-200	-0.7	0.14	0.22	1.65
O75940	SPF30_rna_1_64-200	-0.7	0.14	0.16	1.65
P17947	SPI1_rna_1_64-200	-0.71	0.14	0.15	1.65
Q15287	RNPS1_rna_1_64-200	-0.71	0.14	0.14	1.65
Q9BX46	RBM24_rna_1_64-200	-0.7	0.14	0.17	1.65
Q9Y235	ABEC2_rna_1_64-200	-0.7	0.14	0.13	1.65
Q9Y6V7	DDX49_rna_1_64-200	-0.71	0.14	0.12	1.65
Q9NRX1	PNO1_rna_1_69-196	-0.68	0.14	0.38	1.65
O76094	SRP72_rna_1_129-278	-0.68	0.14	0.25	1.65
P29728	OAS2_rna_1_129-278	-0.68	0.14	0.2	1.65
Q13310	PABP4_rna_1_129-278	-0.68	0.14	0.24	1.65
Q9NQZ3	DAZ1_rna_1_129-278	-0.68	0.14	0.21	1.65
A6NMX2	I4E1B_rna_1_23-214	-0.67	0.14	0.3	1.65
O75494	SRS10_rna_1_23-214	-0.67	0.14	0.2	1.65
O95503	CBX6_rna_1_23-214	-0.68	0.14	0.2	1.65
O95707	RPP29_rna_1_23-214	-0.68	0.14	0.28	1.65
P05386	RLA1_rna_1_23-214	-1.3	0.1	0	1.64
P62750	RL23A_rna_1_23-214	-1.29	0.1	0	1.64
Q07020	RL18_rna_1_23-214	-1.29	0.1	0	1.64
Q13595	TRA2A_rna_1_23-214	-1.3	0.1	0	1.64
Q15056	IF4H_rna_1_23-214	-1.3	0.1	0	1.64
Q5RKV6	EXOS6_rna_1_23-214	-1.3	0.1	0	1.64
Q7Z5Q1	CPEB2_rna_1_23-214	-1.3	0.1	0	1.64
Q9BYG3	MK67I_rna_1_23-214	-1.31	0.1	0	1.64
Q9H0Z9	RBM38_rna_1_23-214	-1.29	0.1	0	1.64
Q9HA38	ZMAT3_rna_1_23-214	-1.29	0.1	0	1.64
Q9NQT4	EXOS5_rna_1_23-214	-1.29	0.1	0	1.64
Q9NX07	TSAP1_rna_1_23-214	-1.3	0.1	0	1.64
Q9NY12	GAR1_rna_1_23-214	-1.3	0.1	0	1.64
A6NDY0	EPAB2_rna_1_32-205	-1.29	0.1	0	1.64
O75494	SRS10_rna_1_32-205	-1.3	0.1	0.01	1.64
P09234	RU1C_rna_1_32-205	-1.29	0.1	0	1.64
P18124	RL7_rna_1_32-205	-1.29	0.1	0	1.64
P26378	ELAV4_rna_1_32-205	-1.31	0.1	0	1.64
P46779	RL28_rna_1_32-205	-1.29	0.1	0	1.64
Q6XE24	RBMS3_rna_1_32-205	-0.68	0.14	0.21	1.64
Q8N9N8	EIF1A_rna_1_32-205	-0.68	0.14	0.26	1.64
Q96AH0	SOSB2_rna_1_32-205	-0.68	0.14	0.24	1.64
Q96DE0	NUD16_rna_1_32-205	-0.69	0.14	0.22	1.64
Q9Y3A4	RRP7A_rna_1_32-205	-0.68	0.14	0.18	1.64
O76094	SRP72_rna_1_3295-3485	-0.69	0.14	0.26	1.64
Q96SI9	STRBP_rna_1_3295-3485	-0.69	0.14	0.22	1.64
Q9NVP1	DDX18_rna_1_3295-3485	-0.99	0.1	0	1.64
O95793	STAU1_rna_1_3333-3485	-1	0.1	0.01	1.64
P09661	RU2A_rna_1_3346-3477	-0.99	0.1	0.01	1.64
Q9NQT4	EXOS5_rna_1_3354-3478	-0.99	0.1	0.02	1.64
Q6XE24	RBMS3_rna_1_3356-3479	-0.99	0.1	0.02	1.64
Q05519	SRS11_rna_1_3363-3484	-0.98	0.1	0.02	1.64
Q9Y606	TRUA_rna_1_3371-3484	-0.99	0.1	0.04	1.64
Q05823	RN5A_rna_1_3376-3479	-0.99	0.1	0.01	1.64
Q92499	DDX1_rna_1_3376-3479	-0.99	0.1	0	1.64
O95793	STAU1_rna_1_36-202	-0.78	0.14	0.11	1.64
P06748	NPM_rna_1_36-202	-0.78	0.14	0.09	1.64
P61247	RS3A_rna_1_36-202	-0.79	0.14	0.06	1.64
P63241	IF5A1_rna_1_36-202	-0.79	0.14	0.04	1.64
P82675	RT05_rna_1_36-202	-0.78	0.14	0.12	1.64
Q6IS14	IF5AL_rna_1_36-202	-0.8	0.14	0.13	1.64
Q99497	PARK7_rna_1_36-202	-0.78	0.14	0.06	1.64
Q99547	MPH6_rna_1_36-202	-0.79	0.14	0.08	1.64
Q9Y2W6	TDRKH_rna_1_36-202	-0.78	0.14	0.07	1.64
Q9Y3A4	RRP7A_rna_1_36-202	-0.79	0.14	0.09	1.64
P84098	RL19_rna_1_383-545	-0.79	0.14	0.08	1.64
Q53EL6	PDCD4_rna_1_383-545	-0.78	0.14	0.3	1.64
Q86U42	PABP2_rna_1_383-545	-0.72	0.14	0.14	1.64
Q8NCV1	ADAD2_rna_1_383-545	-0.72	0.14	0.13	1.64
Q9Y2R9	RT07_rna_1_383-545	-0.72	0.14	0.1	1.64
A6NMX2	I4E1B_rna_1_64-200	-0.71	0.14	0.14	1.64
O60573	IF4E2_rna_1_64-200	-0.72	0.14	0.11	1.64
O75494	SRS10_rna_1_64-200	-0.71	0.14	0.12	1.64
O95793	STAU1_rna_1_64-200	-0.72	0.14	0.12	1.64
P36578	RL4_rna_1_64-200	-0.72	0.14	0.18	1.64
P61247	RS3A_rna_1_64-200	-0.72	0.14	0.13	1.64
Q9NP64	NO40_rna_1_64-200	-0.72	0.14	0.07	1.64
Q9UBP6	TRMB_rna_1_64-200	-0.71	0.14	0.14	1.64
P36578	RL4_rna_1_69-196	-0.72	0.14	0.12	1.64
Q9NVV4	PAPD1_rna_1_69-196	-0.72	0.14	0.12	1.64
Q13049	TRI32_rna_1_129-278	-0.72	0.14	0.11	1.64
Q6NXG1	ESRP1_rna_1_129-278	-0.72	0.14	0.1	1.64
O95218	ZRAB2_rna_1_23-214	-0.72	0.14	0.1	1.64
O95639	CPSF4_rna_1_23-214	-0.71	0.14	0.18	1.64
P14678	RSMB_rna_1_23-214	-0.7	0.14	0.25	1.64
P17947	SPI1_rna_1_23-214	-0.7	0.14	0.22	1.64
P18124	RL7_rna_1_23-214	-0.71	0.14	0.14	1.64
P26378	ELAV4_rna_1_23-214	-0.7	0.14	0.16	1.64
P29558	RBMS1_rna_1_23-214	-0.7	0.14	0.24	1.64
P46778	RL21_rna_1_23-214	-0.69	0.14	0.17	1.64
P83369	LSM11_rna_1_23-214	-1.33	0.1	0.01	1.63
Q13151	ROA0_rna_1_23-214	-1.31	0.1	0	1.63
Q15695	U2AFL_rna_1_23-214	-1.32	0.1	0	1.63
Q4VXA5	KHDC1_rna_1_23-214	-1.33	0.1	0	1.63
Q6XE24	RBMS3_rna_1_23-214	-1.33	0.1	0	1.63
Q7Z6M4	MTER2_rna_1_23-214	-1.31	0.1	0	1.63
Q8NCV1	ADAD2_rna_1_23-214	-1.31	0.1	0	1.63
Q96B26	EXOS8_rna_1_23-214	-1.33	0.1	0	1.63
Q9H814	PHAX_rna_1_23-214	-1.32	0.1	0	1.63
Q9NUL3	STAU2_rna_1_23-214	-1.33	0.1	0	1.63
Q9Y2R5	RT17_rna_1_23-214	-1.32	0.1	0	1.63
Q9Y3A4	RRP7A_rna_1_23-214	-1.32	0.1	0	1.63
Q9Y580	RBM7_rna_1_23-214	-1.33	0.1	0	1.63
O00584	RNT2_rna_1_32-205	-1.32	0.1	0	1.63
O95059	RPP14_rna_1_32-205	-1.32	0.1	0	1.63
O95503	CBX6_rna_1_32-205	-1.33	0.1	0	1.63
P47914	RL29_rna_1_32-205	-1.33	0.1	0	1.63
P55769	NH2L1_rna_1_32-205	-1.33	0.1	0	1.63
P61247	RS3A_rna_1_32-205	-1.33	0.1	0	1.63
P62081	RS7_rna_1_32-205	-1.33	0.1	0	1.63
P62280	RS11_rna_1_32-205	-0.7	0.14	0.22	1.63
P62899	RL31_rna_1_32-205	-0.7	0.14	0.2	1.63
P62913	RL11_rna_1_32-205	-0.7	0.14	0.2	1.63
Q13595	TRA2A_rna_1_32-205	-0.71	0.14	0.2	1.63
Q5RKV6	EXOS6_rna_1_32-205	-0.71	0.14	0.18	1.63
Q8NCV1	ADAD2_rna_1_32-205	-0.7	0.14	0.24	1.63
Q96AZ6	ISG20_rna_1_32-205	-0.7	0.14	0.2	1.63
Q9BWF3	RBM4_rna_1_32-205	-0.7	0.14	0.2	1.63
Q9H0G5	NSRP1_rna_1_32-205	-1.01	0.1	0.02	1.63
Q9H0U6	RM18_rna_1_32-205	-1	0.1	0	1.63
Q9HA38	ZMAT3_rna_1_32-205	-1	0.1	0.13	1.63
Q9UK45	LSM7_rna_1_32-205	-1	0.1	0.01	1.63
Q9Y2W6	TDRKH_rna_1_32-205	-1	0.1	0.02	1.63
Q9Y534	CSDC2_rna_1_32-205	-1	0.1	0	1.63
Q9Y5S9	RBM8A_rna_1_32-205	-1	0.1	0	1.63
P19474	RO52_rna_1_3295-3485	-1.01	0.1	0.02	1.63
Q9BTF0	THUM2_rna_1_3295-3485	-1	0.1	0.02	1.63
P61978	HNRPK_rna_1_3333-3485	-1	0.1	0.02	1.63
Q9NRX1	PNO1_rna_1_3333-3485	-1.01	0.1	0	1.63
Q9P013	CWC15_rna_1_3333-3485	-1.01	0.1	0.01	1.63
O00584	RNT2_rna_1_3342-3480	-1	0.1	0.11	1.63
O95793	STAU1_rna_1_3342-3480	-0.82	0.14	0.07	1.63
P09661	RU2A_rna_1_3342-3480	-0.81	0.14	0.05	1.63
P33240	CSTF2_rna_1_3342-3480	-0.8	0.14	0.06	1.63
P60900	PSA6_rna_1_3346-3477	-0.8	0.14	0.11	1.63
O00584	RNT2_rna_1_3350-3477	-0.81	0.14	0.08	1.63
Q9BY77	PDIP3_rna_1_3350-3477	-0.8	0.14	0.04	1.63
Q9NRX1	PNO1_rna_1_3350-3477	-0.8	0.14	0.05	1.63
Q05519	SRS11_rna_1_3356-3479	-0.82	0.14	0.04	1.63
Q9NS39	RED2_rna_1_3363-3484	-0.8	0.14	0.07	1.63
A6NDY0	EPAB2_rna_1_36-202	-0.74	0.14	0.1	1.63
A6NGQ2	OOEP_rna_1_36-202	-0.73	0.14	0.09	1.63
O75792	RNH2A_rna_1_36-202	-0.73	0.14	0.11	1.63
P29558	RBMS1_rna_1_36-202	-0.73	0.14	0.13	1.63
P37108	SRP14_rna_1_36-202	-0.73	0.14	0.13	1.63
P62244	RS15A_rna_1_36-202	-0.73	0.14	0.1	1.63
P62249	RS16_rna_1_36-202	-0.73	0.14	0.12	1.63
P62269	RS18_rna_1_36-202	-0.74	0.14	0.11	1.63
P83369	LSM11_rna_1_36-202	-0.72	0.14	0.31	1.63
Q7Z2W9	RM21_rna_1_36-202	-0.72	0.14	0.1	1.63
Q9H0G5	NSRP1_rna_1_36-202	-0.72	0.14	0.17	1.63
Q9HA38	ZMAT3_rna_1_36-202	-0.72	0.14	0.16	1.63
Q9UK45	LSM7_rna_1_36-202	-0.71	0.14	0.34	1.63
Q9ULC4	MCTS1_rna_1_36-202	-0.71	0.14	0.12	1.63
Q9UN86	G3BP2_rna_1_36-202	-0.71	0.14	0.2	1.63
P22090	RS4Y1_rna_1_383-545	-0.71	0.14	0.18	1.63
P29558	RBMS1_rna_1_383-545	-0.73	0.14	0.11	1.63
P32969	RL9_rna_1_383-545	-0.72	0.14	0.17	1.63
Q05519	SRS11_rna_1_383-545	-1.36	0.1	0	1.62
Q15434	RBMS2_rna_1_383-545	-1.35	0.1	0	1.62
Q5JQF8	PAP1M_rna_1_383-545	-1.34	0.1	0	1.62
Q86U44	MTA70_rna_1_383-545	-1.34	0.1	0	1.62
Q9Y235	ABEC2_rna_1_383-545	-1.36	0.1	0	1.62
P18124	RL7_rna_1_64-200	-1.34	0.1	0	1.62
Q13838	DX39B_rna_1_64-200	-1.35	0.1	0	1.62
Q15434	RBMS2_rna_1_64-200	-1.34	0.1	0	1.62
Q16560	U1SBP_rna_1_64-200	-1.34	0.1	0	1.62
Q86U42	PABP2_rna_1_64-200	-1.34	0.1	0	1.62
Q8NCV1	ADAD2_rna_1_64-200	-1.35	0.1	0	1.62
Q92901	RL3L_rna_1_64-200	-1.34	0.1	0	1.62
Q9Y3A4	RRP7A_rna_1_64-200	-1.34	0.1	0	1.62
P60900	PSA6_rna_1_69-196	-1.36	0.1	0	1.62
Q96PZ0	PUS7_rna_1_129-278	-1.36	0.1	0	1.62
Q9BQ39	DDX50_rna_1_129-278	-1.35	0.1	0	1.62
O43310	CTIF_rna_1_23-214	-1.34	0.1	0	1.62
O43809	CPSF5_rna_1_23-214	-1.35	0.1	0	1.62
P06730	IF4E_rna_1_23-214	-1.36	0.1	0	1.62
P49207	RL34_rna_1_23-214	-1.36	0.1	0	1.62
P60323	NANO3_rna_1_23-214	-1.35	0.1	0	1.62
P63162	RSMN_rna_1_23-214	-0.72	0.14	0.15	1.62
Q15696	U2AFM_rna_1_23-214	-0.72	0.14	0.18	1.62
Q2M296	MTHSD_rna_1_23-214	-0.73	0.14	0.13	1.62
Q92904	DAZL_rna_1_23-214	-0.73	0.14	0.15	1.62
Q9BQ04	RBM4B_rna_1_23-214	-0.72	0.14	0.16	1.62
Q9Y3B4	PM14_rna_1_23-214	-0.73	0.14	0.12	1.62
O43148	MCES_rna_1_32-205	-0.73	0.14	0.19	1.62
O75792	RNH2A_rna_1_32-205	-0.74	0.14	0.08	1.62
O95639	CPSF4_rna_1_32-205	-0.73	0.14	0.14	1.62
O95793	STAU1_rna_1_32-205	-0.72	0.14	0.14	1.62
P08579	RU2B_rna_1_32-205	-0.73	0.14	0.15	1.62
P29558	RBMS1_rna_1_32-205	-0.72	0.14	0.12	1.62
P62487	RPB7_rna_1_32-205	-1.01	0.1	0.01	1.62
P62851	RS25_rna_1_32-205	-1.01	0.1	0	1.62
P63173	RL38_rna_1_32-205	-1.02	0.1	0.01	1.62
P83369	LSM11_rna_1_32-205	-1.02	0.1	0.02	1.62
Q16637	SMN_rna_1_32-205	-1.02	0.1	0	1.62
Q93062	RBPMS_rna_1_32-205	-1.02	0.1	0.12	1.62
Q96A72	MGN2_rna_1_32-205	-1.02	0.1	0.01	1.62
Q9NX07	TSAP1_rna_1_32-205	-1.01	0.1	0	1.62
Q8N8A6	DDX51_rna_1_3295-3485	-1.02	0.1	0	1.62
P19544	WT1_rna_1_3333-3485	-1.01	0.1	0	1.62
Q86U06	RBM23_rna_1_3342-3480	-1.02	0.1	0	1.62
O75616	ERAL1_rna_1_3346-3477	-1.01	0.1	0	1.62
Q13838	DX39B_rna_1_3346-3477	-0.83	0.14	0.07	1.62
Q86U06	RBM23_rna_1_3346-3477	-0.83	0.14	0.06	1.62
Q8IU60	DCP2_rna_1_3346-3477	-0.84	0.14	0.08	1.62
Q92901	RL3L_rna_1_3346-3477	-0.84	0.14	0.04	1.62
Q92979	NEP1_rna_1_3346-3477	-0.83	0.14	0.23	1.62
Q9BX46	RBM24_rna_1_3346-3477	-0.85	0.14	0.04	1.62
Q9NPD3	EXOS4_rna_1_3346-3477	-0.83	0.14	0.08	1.62
Q9NVV4	PAPD1_rna_1_3350-3477	-0.83	0.14	0.03	1.62
O00584	RNT2_rna_1_3354-3478	-0.85	0.14	0.02	1.62
Q15056	IF4H_rna_1_3356-3479	-0.83	0.14	0.05	1.62
Q6XE24	RBMS3_rna_1_3363-3484	-0.84	0.14	0.07	1.62
Q86U06	RBM23_rna_1_3363-3484	-0.83	0.14	0.08	1.62
Q9Y606	TRUA_rna_1_3363-3484	-0.84	0.14	0.03	1.62
Q13049	TRI32_rna_1_3371-3484	-0.83	0.14	0.04	1.62
Q86U06	RBM23_rna_1_3371-3484	-0.85	0.14	0.05	1.62
Q07666	KHDR1_rna_1_3376-3479	-0.84	0.14	0.04	1.62
Q13049	TRI32_rna_1_3376-3479	-0.83	0.14	0.07	1.62
Q9H6T0	ESRP2_rna_1_3376-3479	-0.84	0.14	0.1	1.62
O60573	IF4E2_rna_1_36-202	-0.75	0.14	0.07	1.62
P08579	RU2B_rna_1_36-202	-0.74	0.14	0.1	1.62
P09234	RU1C_rna_1_36-202	-0.74	0.14	0.1	1.62
P14678	RSMB_rna_1_36-202	-0.74	0.14	0.16	1.62
P30050	RL12_rna_1_36-202	-0.74	0.14	0.1	1.62
Q13595	TRA2A_rna_1_36-202	-0.75	0.14	0.07	1.62
Q15287	RNPS1_rna_1_36-202	-0.74	0.14	0.14	1.62
Q5RKV6	EXOS6_rna_1_36-202	-0.74	0.14	0.09	1.62
Q8N9N8	EIF1A_rna_1_36-202	-0.75	0.14	0.1	1.62
Q8WXF0	SRS12_rna_1_36-202	-0.75	0.14	0.24	1.62
Q9GZV4	IF5A2_rna_1_36-202	-0.75	0.14	0.12	1.62
Q9NP64	NO40_rna_1_36-202	-0.75	0.14	0.12	1.62
O43310	CTIF_rna_1_383-545	-0.75	0.14	0.14	1.62
O95931	CBX7_rna_1_383-545	-0.74	0.14	0.09	1.62
P19544	WT1_rna_1_383-545	-1.39	0.1	0.01	1.61
P46781	RS9_rna_1_383-545	-1.38	0.1	0	1.61
P52597	HNRPF_rna_1_383-545	-1.38	0.1	0	1.61
P62995	TRA2B_rna_1_383-545	-1.38	0.1	0	1.61
P83369	LSM11_rna_1_383-545	-1.38	0.1	0	1.61
Q6I9Y2	THOC7_rna_1_383-545	-1.38	0.1	0	1.61
Q86SG3	DAZ4_rna_1_383-545	-1.38	0.1	0	1.61
Q8N6W0	CELF5_rna_1_383-545	-1.39	0.1	0	1.61
Q96M93	ADAD1_rna_1_383-545	-1.37	0.1	0	1.61
Q9NUL3	STAU2_rna_1_383-545	-0.75	0.14	0.14	1.61
Q9NY12	GAR1_rna_1_383-545	-0.76	0.14	0.08	1.61
Q9UBP6	TRMB_rna_1_383-545	-0.75	0.14	0.11	1.61
O75616	ERAL1_rna_1_64-200	-0.75	0.14	0.13	1.61
O95628	CNOT4_rna_1_64-200	-0.75	0.14	0.11	1.61
P62995	TRA2B_rna_1_64-200	-0.75	0.14	0.13	1.61
Q8IU60	DCP2_rna_1_64-200	-0.76	0.14	0.1	1.61
Q8TD47	RS4Y2_rna_1_64-200	-0.75	0.14	0.12	1.61
Q9Y3Y2	CHTOP_rna_1_64-200	-0.76	0.14	0.11	1.61
P09661	RU2A_rna_1_69-196	-0.74	0.14	0.31	1.61
Q9BX46	RBM24_rna_1_69-196	-0.76	0.14	0.1	1.61
Q9BY77	PDIP3_rna_1_69-196	-1.03	0.1	0	1.61
Q9NPD3	EXOS4_rna_1_69-196	-1.04	0.1	0.01	1.61
Q7Z417	NUFP2_rna_1_129-278	-1.03	0.1	0	1.61
O14717	TRDMT_rna_1_23-214	-1.03	0.1	0	1.61
O60936	NOL3_rna_1_23-214	-1.03	0.1	0.02	1.61
P47813	IF1AX_rna_1_23-214	-1.04	0.1	0	1.61
P51991	ROA3_rna_1_23-214	-1.03	0.1	0	1.61
P61247	RS3A_rna_1_23-214	-1.03	0.1	0.01	1.61
P62312	LSM6_rna_1_23-214	-1.03	0.1	0.02	1.61
P62314	SMD1_rna_1_23-214	-1.03	0.1	0	1.61
P62841	RS15_rna_1_23-214	-1.03	0.1	0	1.61
Q14011	CIRBP_rna_1_23-214	-1.03	0.1	0.02	1.61
Q14576	ELAV3_rna_1_23-214	-0.87	0.1	0.03	1.61
Q6NYC1	JMJD6_rna_1_23-214	-0.87	0.1	0.01	1.61
Q96M93	ADAD1_rna_1_23-214	-0.87	0.1	0.06	1.61
Q9UGY1	NOL12_rna_1_23-214	-0.86	0.1	0.02	1.61
Q9UL40	ZN346_rna_1_23-214	-0.86	0.1	0.05	1.61
O95218	ZRAB2_rna_1_32-205	-0.85	0.1	0.02	1.61
O95707	RPP29_rna_1_32-205	-0.87	0.1	0.05	1.61
P09132	SRP19_rna_1_32-205	-0.86	0.1	0.05	1.61
P14678	RSMB_rna_1_32-205	-0.87	0.1	0.02	1.61
P15880	RS2_rna_1_32-205	-0.87	0.1	0.17	1.61
P50914	RL14_rna_1_32-205	-0.86	0.1	0.04	1.61
P83731	RL24_rna_1_32-205	-0.87	0.1	0.03	1.61
Q4VXA5	KHDC1_rna_1_32-205	-0.76	0.14	0.09	1.61
Q8WXF0	SRS12_rna_1_32-205	-0.75	0.14	0.06	1.61
Q92904	DAZL_rna_1_32-205	-0.77	0.14	0.15	1.61
Q9BYG3	MK67I_rna_1_32-205	-0.76	0.14	0.09	1.61
Q9NP64	NO40_rna_1_32-205	-0.77	0.14	0.16	1.61
Q9NV31	IMP3_rna_1_32-205	-0.77	0.14	0.06	1.61
Q9Y580	RBM7_rna_1_32-205	-0.77	0.14	0.07	1.61
C9JE40	PATL2_rna_1_3295-3485	-0.75	0.14	0.06	1.61
P09661	RU2A_rna_1_3333-3485	-0.77	0.14	0.1	1.61
Q05519	SRS11_rna_1_3333-3485	-0.75	0.14	0.15	1.61
Q9Y6V7	DDX49_rna_1_3333-3485	-0.77	0.14	0.15	1.61
Q8IU60	DCP2_rna_1_3342-3480	-0.76	0.14	0.1	1.61
Q92901	RL3L_rna_1_3342-3480	-0.75	0.14	0.16	1.61
O95793	STAU1_rna_1_3346-3477	-0.77	0.14	0.1	1.61
Q86U06	RBM23_rna_1_3350-3477	-0.75	0.14	0.05	1.61
Q92901	RL3L_rna_1_3350-3477	-0.77	0.14	0.22	1.61
Q86U06	RBM23_rna_1_3354-3478	-1.41	0.1	0	1.6
Q9BY77	PDIP3_rna_1_3354-3478	-1.41	0.1	0	1.6
Q9NRX1	PNO1_rna_1_3354-3478	-1.41	0.1	0	1.6
Q5SZQ8	CELF3_rna_1_3356-3479	-1.39	0.1	0	1.6
P78563	RED1_rna_1_3363-3484	-1.42	0.1	0	1.6
Q92901	RL3L_rna_1_3363-3484	-1.41	0.1	0	1.6
P21128	ENDOU_rna_1_3371-3484	-1.4	0.1	0	1.6
Q6XE24	RBMS3_rna_1_3371-3484	-1.4	0.1	0	1.6
Q92901	RL3L_rna_1_3371-3484	-1.4	0.1	0	1.6
Q9H6T0	ESRP2_rna_1_3371-3484	-1.41	0.1	0	1.6
P19544	WT1_rna_1_3376-3479	-1.41	0.1	0	1.6
O43148	MCES_rna_1_36-202	-0.78	0.14	0.07	1.6
O95218	ZRAB2_rna_1_36-202	-0.78	0.14	0.09	1.6
O95639	CPSF4_rna_1_36-202	-0.76	0.14	0.07	1.6
P15880	RS2_rna_1_36-202	-0.78	0.14	0.29	1.6
P46776	RL27A_rna_1_36-202	-0.77	0.14	0.11	1.6
P47914	RL29_rna_1_36-202	-0.78	0.14	0.12	1.6
P60900	PSA6_rna_1_36-202	-0.78	0.14	0.1	1.6
P62081	RS7_rna_1_36-202	-0.78	0.14	0.07	1.6
P62280	RS11_rna_1_36-202	-0.76	0.14	0.07	1.6
P62913	RL11_rna_1_36-202	-0.78	0.14	0.09	1.6
P62917	RL8_rna_1_36-202	-0.77	0.14	0.1	1.6
P63162	RSMN_rna_1_36-202	-0.77	0.14	0.1	1.6
P63173	RL38_rna_1_36-202	-0.78	0.14	0.09	1.6
Q13148	TADBP_rna_1_36-202	-1.05	0.1	0.01	1.6
Q15434	RBMS2_rna_1_36-202	-1.04	0.1	0	1.6
Q16540	RM23_rna_1_36-202	-1.05	0.1	0	1.6
Q16637	SMN_rna_1_36-202	-1.05	0.1	0	1.6
Q16762	THTR_rna_1_36-202	-1.04	0.1	0	1.6
Q8N9W6	BOLL_rna_1_36-202	-1.05	0.1	0	1.6
Q92904	DAZL_rna_1_36-202	-1.05	0.1	0	1.6
Q96AH0	SOSB2_rna_1_36-202	-1.05	0.1	0	1.6
Q96AZ6	ISG20_rna_1_36-202	-1.05	0.1	0.01	1.6
Q96DE0	NUD16_rna_1_36-202	-1.04	0.1	0	1.6
Q9H0U6	RM18_rna_1_36-202	-1.04	0.1	0.01	1.6
Q9NUL3	STAU2_rna_1_36-202	-1.05	0.1	0	1.6
Q9NX07	TSAP1_rna_1_36-202	-0.9	0.1	0.01	1.6
Q9Y580	RBM7_rna_1_36-202	-0.89	0.1	0.04	1.6
O75494	SRS10_rna_1_383-545	-0.88	0.1	0.24	1.6
P14678	RSMB_rna_1_383-545	-0.9	0.1	0.01	1.6
Q7Z5Q1	CPEB2_rna_1_383-545	-0.9	0.1	0.05	1.6
Q92901	RL3L_rna_1_383-545	-0.9	0.1	0.05	1.6
Q9BX46	RBM24_rna_1_383-545	-0.78	0.14	0.02	1.6
O95758	PTBP3_rna_1_64-200	-0.77	0.14	0.15	1.6
P23396	RS3_rna_1_64-200	-0.78	0.14	0.08	1.6
P26378	ELAV4_rna_1_64-200	-0.78	0.14	0.05	1.6
P62701	RS4X_rna_1_64-200	-0.77	0.14	0.05	1.6
P62917	RL8_rna_1_64-200	-0.78	0.14	0.07	1.6
Q86U06	RBM23_rna_1_64-200	-0.77	0.14	0.08	1.6
Q86U44	MTA70_rna_1_64-200	-0.77	0.14	0.43	1.6
Q8NG50	RDM1_rna_1_64-200	-0.78	0.14	0.07	1.6
Q8WXF0	SRS12_rna_1_64-200	-0.78	0.14	0.08	1.6
A8MWD9	RUXGL_rna_1_23-214	-0.78	0.14	0.1	1.6
O00584	RNT2_rna_1_23-214	-0.78	0.14	0.08	1.6
O75792	RNH2A_rna_1_23-214	-0.79	0.14	0.11	1.6
O95793	STAU1_rna_1_23-214	-0.78	0.14	0.09	1.6
Q13242	SRSF9_rna_1_23-214	-0.78	0.14	0.1	1.6
Q16630	CPSF6_rna_1_23-214	-1.44	0.1	0	1.59
Q8WXF0	SRS12_rna_1_23-214	-1.42	0.1	0	1.59
Q9HC16	ABC3G_rna_1_23-214	-1.44	0.1	0	1.59
Q9NP64	NO40_rna_1_23-214	-1.42	0.1	0	1.59
A6NMK7	CPS4L_rna_1_32-205	-1.43	0.1	0	1.59
O43809	CPSF5_rna_1_32-205	-1.42	0.1	0	1.59
O60573	IF4E2_rna_1_32-205	-1.44	0.1	0	1.59
O60930	RNH1_rna_1_32-205	-1.43	0.1	0	1.59
P05387	RLA2_rna_1_32-205	-1.43	0.1	0	1.59
P61254	RL26_rna_1_32-205	-1.42	0.1	0	1.59
P62888	RL30_rna_1_32-205	-0.79	0.14	0.06	1.59
P62917	RL8_rna_1_32-205	-0.79	0.14	0.07	1.59
P63162	RSMN_rna_1_32-205	-0.81	0.14	0.07	1.59
P82675	RT05_rna_1_32-205	-0.79	0.14	0.08	1.59
Q15434	RBMS2_rna_1_32-205	-0.81	0.14	0.09	1.59
Q2M296	MTHSD_rna_1_32-205	-1.07	0.1	0	1.59
Q7Z5Q1	CPEB2_rna_1_32-205	-1.06	0.1	0	1.59
Q7Z6M4	MTER2_rna_1_32-205	-1.07	0.1	0.03	1.59
Q8N9W6	BOLL_rna_1_32-205	-1.06	0.1	0	1.59
Q969L4	LSM10_rna_1_32-205	-1.06	0.1	0.01	1.59
Q96B26	EXOS8_rna_1_32-205	-1.07	0.1	0	1.59
Q9NUL3	STAU2_rna_1_32-205	-1.06	0.1	0.04	1.59
Q9NY12	GAR1_rna_1_32-205	-1.07	0.1	0	1.59
Q9UL40	ZN346_rna_1_32-205	-1.06	0.1	0.01	1.59
Q9UN86	G3BP2_rna_1_32-205	-1.07	0.1	0	1.59
Q9UNP9	PPIE_rna_1_32-205	-1.07	0.1	0	1.59
Q9Y6M1	IF2B2_rna_1_32-205	-1.06	0.1	0.01	1.59
P46778	RL21_rna_1_3295-3485	-1.06	0.1	0.01	1.59
O00571	DDX3X_rna_1_3333-3485	-1.06	0.1	0	1.59
O00584	RNT2_rna_1_3333-3485	-0.9	0.1	0.04	1.59
P26378	ELAV4_rna_1_3333-3485	-0.93	0.1	0.03	1.59
Q15056	IF4H_rna_1_3333-3485	-0.91	0.1	0.01	1.59
Q53EL6	PDCD4_rna_1_3333-3485	-0.92	0.1	0.06	1.59
Q86U06	RBM23_rna_1_3333-3485	-0.91	0.1	0	1.59
Q9NQT4	EXOS5_rna_1_3333-3485	-0.92	0.1	0	1.59
P61978	HNRPK_rna_1_3342-3480	-0.92	0.1	0.01	1.59
Q13838	DX39B_rna_1_3342-3480	-0.9	0.1	0.01	1.59
Q9BX46	RBM24_rna_1_3342-3480	-0.92	0.1	0.02	1.59
Q9BY77	PDIP3_rna_1_3342-3480	-0.9	0.1	0.2	1.59
Q9P013	CWC15_rna_1_3342-3480	-0.9	0.1	0.13	1.59
P33240	CSTF2_rna_1_3346-3477	-0.91	0.1	0.04	1.59
Q9Y235	ABEC2_rna_1_3346-3477	-0.91	0.1	0.02	1.59
O75616	ERAL1_rna_1_3350-3477	-0.79	0.14	0.04	1.59
P09661	RU2A_rna_1_3350-3477	-0.79	0.14	0.09	1.59
P60900	PSA6_rna_1_3350-3477	-0.8	0.14	0.16	1.59
Q13838	DX39B_rna_1_3350-3477	-0.79	0.14	0.04	1.59
Q8IU60	DCP2_rna_1_3350-3477	-0.78	0.14	0.06	1.59
Q9BX46	RBM24_rna_1_3350-3477	-0.79	0.14	0.07	1.59
Q9NPD3	EXOS4_rna_1_3350-3477	-0.79	0.14	0.06	1.59
P60900	PSA6_rna_1_3354-3478	-0.79	0.14	0.03	1.59
Q5SZQ8	CELF3_rna_1_3354-3478	-0.79	0.14	0.04	1.59
Q92901	RL3L_rna_1_3354-3478	-0.79	0.14	0.05	1.59
Q9BX46	RBM24_rna_1_3354-3478	-0.79	0.14	0.07	1.59
Q9NVV4	PAPD1_rna_1_3354-3478	-0.78	0.14	0.09	1.59
Q86U06	RBM23_rna_1_3356-3479	-0.79	0.14	0.05	1.59
O75616	ERAL1_rna_1_3363-3484	-0.8	0.14	0.05	1.59
P21128	ENDOU_rna_1_3363-3484	-0.81	0.14	0.02	1.59
O75616	ERAL1_rna_1_3371-3484	-0.79	0.14	0.12	1.59
P19474	RO52_rna_1_3371-3484	-0.8	0.14	0.04	1.59
Q05823	RN5A_rna_1_3371-3484	-0.81	0.14	0.1	1.59
Q8IU60	DCP2_rna_1_3371-3484	-0.81	0.14	0.27	1.59
Q92499	DDX1_rna_1_3371-3484	-0.81	0.14	0.06	1.59
Q9BX46	RBM24_rna_1_3371-3484	-0.81	0.14	0.12	1.59
Q9BY77	PDIP3_rna_1_3371-3484	-1.47	0.1	0	1.58
Q9NQZ3	DAZ1_rna_1_3371-3484	-1.45	0.1	0.02	1.58
P36578	RL4_rna_1_3376-3479	-1.44	0.1	0	1.58
Q05519	SRS11_rna_1_3376-3479	-1.45	0.1	0	1.58
Q96PZ0	PUS7_rna_1_3376-3479	-1.46	0.1	0	1.58
Q9NQZ3	DAZ1_rna_1_3376-3479	-1.47	0.1	0	1.58
O60930	RNH1_rna_1_36-202	-1.44	0.1	0	1.58
O95059	RPP14_rna_1_36-202	-1.47	0.1	0	1.58
O95628	CNOT4_rna_1_36-202	-1.46	0.1	0	1.58
O95707	RPP29_rna_1_36-202	-0.83	0.14	0.02	1.58
P23396	RS3_rna_1_36-202	-0.82	0.14	0.07	1.58
P46779	RL28_rna_1_36-202	-0.82	0.14	0.04	1.58
P61326	MGN_rna_1_36-202	-0.81	0.14	0.23	1.58
P62487	RPB7_rna_1_36-202	-0.83	0.14	0.06	1.58
P62851	RS25_rna_1_36-202	-0.81	0.14	0.05	1.58
P62899	RL31_rna_1_36-202	-0.83	0.14	0.04	1.58
Q13283	G3BP1_rna_1_36-202	-0.83	0.14	0.04	1.58
Q13901	C1D_rna_1_36-202	-1.07	0.1	0	1.58
Q2M296	MTHSD_rna_1_36-202	-1.08	0.1	0	1.58
Q4VXA5	KHDC1_rna_1_36-202	-1.07	0.1	0	1.58
Q53EL6	PDCD4_rna_1_36-202	-1.08	0.1	0	1.58
Q6NYC1	JMJD6_rna_1_36-202	-1.08	0.1	0.1	1.58
Q6UN15	FIP1_rna_1_36-202	-1.08	0.1	0	1.58
Q86U44	MTA70_rna_1_36-202	-1.08	0.1	0.11	1.58
Q8NHQ9	DDX55_rna_1_36-202	-1.08	0.1	0	1.58
Q93062	RBPMS_rna_1_36-202	-1.07	0.1	0.01	1.58
Q96M93	ADAD1_rna_1_36-202	-1.08	0.1	0	1.58
Q9BWF3	RBM4_rna_1_36-202	-1.07	0.1	0.01	1.58
Q9BYG3	MK67I_rna_1_36-202	-1.08	0.1	0.01	1.58
Q9UL40	ZN346_rna_1_36-202	-1.08	0.1	0	1.58
Q9Y235	ABEC2_rna_1_36-202	-1.08	0.1	0.01	1.58
Q9Y2V2	CHSP1_rna_1_36-202	-1.08	0.1	0.07	1.58
A6NMX2	I4E1B_rna_1_383-545	-1.07	0.1	0.01	1.58
P00374	DYR_rna_1_383-545	-1.08	0.1	0.01	1.58
P17947	SPI1_rna_1_383-545	-1.08	0.1	0.07	1.58
P19474	RO52_rna_1_383-545	-1.08	0.1	0.01	1.58
P62917	RL8_rna_1_383-545	-1.08	0.1	0	1.58
P63162	RSMN_rna_1_383-545	-0.93	0.1	0.01	1.58
Q86U06	RBM23_rna_1_383-545	-0.95	0.1	0.01	1.58
Q8IU60	DCP2_rna_1_383-545	-0.93	0.1	0.02	1.58
Q8WXF0	SRS12_rna_1_383-545	-0.93	0.1	0.27	1.58
Q96J87	CELF6_rna_1_383-545	-0.93	0.1	0	1.58
Q99547	MPH6_rna_1_383-545	-0.95	0.1	0.01	1.58
Q9H0G5	NSRP1_rna_1_383-545	-0.94	0.1	0.01	1.58
Q9NPD3	EXOS4_rna_1_383-545	-0.95	0.1	0.19	1.58
O60930	RNH1_rna_1_64-200	-0.94	0.1	0.01	1.58
P22090	RS4Y1_rna_1_64-200	-0.93	0.1	0.03	1.58
P61978	HNRPK_rna_1_64-200	-0.81	0.14	0.04	1.58
Q8N9W6	BOLL_rna_1_64-200	-0.8	0.14	0.06	1.58
Q96I24	FUBP3_rna_1_64-200	-0.81	0.14	0.01	1.58
Q9BRP8	WIBG_rna_1_64-200	-0.8	0.14	0.04	1.58
Q9H0S4	DDX47_rna_1_64-200	-0.81	0.14	0.05	1.58
O75616	ERAL1_rna_1_69-196	-0.81	0.14	0.02	1.58
Q13838	DX39B_rna_1_69-196	-0.81	0.14	0.32	1.58
Q8IU60	DCP2_rna_1_69-196	-0.8	0.14	0.05	1.58
Q92901	RL3L_rna_1_69-196	-0.8	0.14	0.03	1.58
Q92979	NEP1_rna_1_69-196	-0.83	0.14	0.03	1.58
O15226	NKRF_rna_1_129-278	-0.82	0.14	0.05	1.58
P11940	PABP1_rna_1_129-278	-0.82	0.14	0.07	1.58
Q8NE35	CPEB3_rna_1_129-278	-0.82	0.14	0.02	1.58
A9UHW6	MI4GD_rna_1_23-214	-0.83	0.14	0.06	1.58
P15880	RS2_rna_1_23-214	-0.82	0.14	0.08	1.58
P62318	SMD3_rna_1_23-214	-0.83	0.14	0.05	1.58
P62917	RL8_rna_1_23-214	-0.82	0.14	0.06	1.58
Q12905	ILF2_rna_1_23-214	-1.49	0.1	0	1.57
Q15434	RBMS2_rna_1_23-214	-1.5	0.1	0	1.57
Q3MIT2	PUS10_rna_1_23-214	-1.49	0.1	0	1.57
Q6NZI2	PTRF_rna_1_23-214	-1.49	0.1	0	1.57
Q6UN15	FIP1_rna_1_23-214	-1.48	0.1	0	1.57
Q8N0Z8	PUSL1_rna_1_23-214	-1.48	0.1	0	1.57
Q8N9W6	BOLL_rna_1_23-214	-1.47	0.1	0	1.57
Q96EP5	DAZP1_rna_1_23-214	-1.49	0.1	0	1.57
Q9NWB1	RFOX1_rna_1_23-214	-1.47	0.1	0	1.57
Q9NXV6	CARF_rna_1_23-214	-1.49	0.1	0	1.57
Q9Y2T7	YBOX2_rna_1_23-214	-1.48	0.1	0	1.57
Q9Y4Z0	LSM4_rna_1_23-214	-1.48	0.1	0	1.57
A6NC42	DPPA5_rna_1_32-205	-1.49	0.1	0	1.57
O15116	LSM1_rna_1_32-205	-1.47	0.1	0	1.57
P05386	RLA1_rna_1_32-205	-1.49	0.1	0	1.57
P35268	RL22_rna_1_32-205	-1.48	0.1	0	1.57
P39019	RS19_rna_1_32-205	-1.49	0.1	0	1.57
P52298	NCBP2_rna_1_32-205	-1.49	0.1	0	1.57
P60866	RS20_rna_1_32-205	-1.47	0.1	0	1.57
P60900	PSA6_rna_1_32-205	-0.84	0.14	0.05	1.57
Q07020	RL18_rna_1_32-205	-0.84	0.14	0.04	1.57
Q13148	TADBP_rna_1_32-205	-0.84	0.14	0.03	1.57
Q15287	RNPS1_rna_1_32-205	-0.85	0.14	0.02	1.57
Q15695	U2AFL_rna_1_32-205	-0.84	0.14	0.06	1.57
Q16762	THTR_rna_1_32-205	-0.85	0.1	0.04	1.57
Q6NYC1	JMJD6_rna_1_32-205	-0.84	0.14	0.05	1.57
Q6UN15	FIP1_rna_1_32-205	-0.83	0.14	0.1	1.57
Q8N0Z8	PUSL1_rna_1_32-205	-0.83	0.14	0.04	1.57
Q96M93	ADAD1_rna_1_32-205	-0.84	0.14	0.08	1.57
Q9NX24	NHP2_rna_1_32-205	-1.1	0.1	0	1.57
O95319	CELF2_rna_1_3295-3485	-1.09	0.1	0	1.57
Q96BT7	ALKB8_rna_1_3295-3485	-1.1	0.1	0	1.57
Q9BUR4	WAP53_rna_1_3295-3485	-1.09	0.1	0	1.57
Q9UHB9	SRP68_rna_1_3295-3485	-1.09	0.1	0	1.57
Q92901	RL3L_rna_1_3333-3485	-1.09	0.1	0	1.57
P26378	ELAV4_rna_1_3342-3480	-1.09	0.1	0	1.57
P60900	PSA6_rna_1_3342-3480	-1.1	0.1	0.01	1.57
Q15434	RBMS2_rna_1_3342-3480	-1.09	0.1	0	1.57
Q92979	NEP1_rna_1_3342-3480	-1.09	0.1	0	1.57
Q9NPD3	EXOS4_rna_1_3342-3480	-1.09	0.1	0.04	1.57
Q9Y235	ABEC2_rna_1_3342-3480	-1.09	0.1	0	1.57
O95758	PTBP3_rna_1_3346-3477	-1.1	0.1	0.03	1.57
O95931	CBX7_rna_1_3346-3477	-1.09	0.1	0.06	1.57
P21128	ENDOU_rna_1_3346-3477	-1.09	0.1	0.07	1.57
Q15287	RNPS1_rna_1_3346-3477	-1.1	0.1	0	1.57
Q15434	RBMS2_rna_1_3346-3477	-1.09	0.1	0	1.57
Q5SZQ8	CELF3_rna_1_3346-3477	-1.09	0.1	0	1.57
Q9H0Z9	RBM38_rna_1_3346-3477	-1.09	0.1	0.04	1.57
Q9Y606	TRUA_rna_1_3346-3477	-1.09	0.1	0	1.57
Q5SZQ8	CELF3_rna_1_3350-3477	-1.09	0.1	0	1.57
Q9Y606	TRUA_rna_1_3350-3477	-1.1	0.1	0.02	1.57
O75616	ERAL1_rna_1_3354-3478	-0.97	0.1	0.02	1.57
P09661	RU2A_rna_1_3354-3478	-0.95	0.1	0.01	1.57
Q13838	DX39B_rna_1_3354-3478	-0.95	0.1	0.01	1.57
Q8IU60	DCP2_rna_1_3354-3478	-0.98	0.1	0	1.57
Q9NPD3	EXOS4_rna_1_3354-3478	-0.96	0.1	0.01	1.57
O00584	RNT2_rna_1_3356-3479	-0.97	0.1	0	1.57
O75616	ERAL1_rna_1_3356-3479	-0.97	0.1	0.02	1.57
Q8IU60	DCP2_rna_1_3356-3479	-0.97	0.1	0.16	1.57
Q92901	RL3L_rna_1_3356-3479	-0.96	0.1	0.01	1.57
Q9BX46	RBM24_rna_1_3356-3479	-0.98	0.1	0.11	1.57
Q9BY77	PDIP3_rna_1_3356-3479	-0.96	0.1	0.01	1.57
Q9NQT4	EXOS5_rna_1_3356-3479	-0.96	0.1	0	1.57
Q9Y606	TRUA_rna_1_3356-3479	-0.82	0.14	0.01	1.57
Q8IU60	DCP2_rna_1_3363-3484	-0.81	0.14	0.03	1.57
Q9BX46	RBM24_rna_1_3363-3484	-0.82	0.14	0.07	1.57
Q9BY77	PDIP3_rna_1_3363-3484	-0.82	0.14	0.01	1.57
O75648	MTU1_rna_1_3371-3484	-0.81	0.14	0.05	1.57
P51003	PAPOA_rna_1_3371-3484	-0.82	0.14	0.03	1.57
Q13838	DX39B_rna_1_3371-3484	-0.81	0.14	0.03	1.57
Q96AE4	FUBP1_rna_1_3371-3484	-0.82	0.14	0.04	1.57
P51003	PAPOA_rna_1_3376-3479	-0.81	0.14	0.41	1.57
Q92841	DDX17_rna_1_3376-3479	-0.82	0.14	0.13	1.57
Q96AE4	FUBP1_rna_1_3376-3479	-0.82	0.14	0.02	1.57
Q96BT7	ALKB8_rna_1_3376-3479	-0.81	0.14	0.04	1.57
Q9Y606	TRUA_rna_1_3376-3479	-0.82	0.14	0.05	1.57
O43809	CPSF5_rna_1_36-202	-0.82	0.14	0.04	1.57
P50914	RL14_rna_1_36-202	-0.82	0.14	0.04	1.57
P55769	NH2L1_rna_1_36-202	-0.82	0.14	0.31	1.57
P62888	RL30_rna_1_36-202	-0.82	0.14	0.05	1.57
Q12905	ILF2_rna_1_36-202	-0.82	0.14	0.16	1.57
Q15024	EXOS7_rna_1_36-202	-0.84	0.14	0.06	1.57
Q4G0J3	LARP7_rna_1_36-202	-0.84	0.14	0.11	1.57
Q7Z5Q1	CPEB2_rna_1_36-202	-0.85	0.1	0.12	1.57
Q7Z6M4	MTER2_rna_1_36-202	-0.84	0.14	0.08	1.57
Q86SG3	DAZ4_rna_1_36-202	-1.51	0.1	0	1.56
Q8N0Z8	PUSL1_rna_1_36-202	-1.52	0.1	0	1.56
Q96B26	EXOS8_rna_1_36-202	-1.51	0.1	0	1.56
Q96EP5	DAZP1_rna_1_36-202	-1.51	0.1	0	1.56
Q9NPD3	EXOS4_rna_1_36-202	-1.5	0.1	0	1.56
Q9NQT5	EXOS3_rna_1_36-202	-1.52	0.1	0	1.56
Q9NV31	IMP3_rna_1_36-202	-1.5	0.1	0.01	1.56
Q9Y534	CSDC2_rna_1_36-202	-1.52	0.1	0	1.56
Q9Y5S9	RBM8A_rna_1_36-202	-1.5	0.1	0	1.56
O00571	DDX3X_rna_1_383-545	-0.85	0.1	0.07	1.56
P08579	RU2B_rna_1_383-545	-0.86	0.1	0.02	1.56
P09234	RU1C_rna_1_383-545	-0.86	0.1	0.01	1.56
P60900	PSA6_rna_1_383-545	-0.87	0.1	0.04	1.56
P61247	RS3A_rna_1_383-545	-0.86	0.1	0.04	1.56
P61313	RL15_rna_1_383-545	-0.87	0.1	0.07	1.56
Q02543	RL18A_rna_1_383-545	-0.87	0.1	0.15	1.56
Q12905	ILF2_rna_1_383-545	-0.87	0.1	0.04	1.56
Q16560	U1SBP_rna_1_383-545	-0.87	0.1	0.04	1.56
Q8N1G4	LRC47_rna_1_383-545	-0.86	0.1	0.2	1.56
Q96EP5	DAZP1_rna_1_383-545	-1.1	0.1	0	1.56
Q96H35	RBM18_rna_1_383-545	-1.11	0.1	0	1.56
Q9BUL9	RPP25_rna_1_383-545	-1.11	0.1	0	1.56
Q9NQ94	A1CF_rna_1_383-545	-1.11	0.1	0	1.56
Q9Y6V7	DDX49_rna_1_383-545	-1.1	0.1	0.01	1.56
P21128	ENDOU_rna_1_64-200	-1.11	0.1	0	1.56
P46777	RL5_rna_1_64-200	-1.12	0.1	0	1.56
P84098	RL19_rna_1_64-200	-1.1	0.1	0.01	1.56
Q01081	U2AF1_rna_1_64-200	-1.11	0.1	0.01	1.56
Q07955	SRSF1_rna_1_64-200	-1.12	0.1	0.01	1.56
Q16762	THTR_rna_1_64-200	-1.11	0.1	0	1.56
Q6I9Y2	THOC7_rna_1_64-200	-1.1	0.1	0	1.56
Q86SE5	RALYL_rna_1_64-200	-1.11	0.1	0	1.56
Q8NHQ9	DDX55_rna_1_64-200	-1.11	0.1	0	1.56
P33240	CSTF2_rna_1_69-196	-1.11	0.1	0.08	1.56
Q5SZQ8	CELF3_rna_1_69-196	-1.1	0.1	0	1.56
Q86U06	RBM23_rna_1_69-196	-1.11	0.1	0	1.56
Q9Y235	ABEC2_rna_1_69-196	-1.1	0.1	0	1.56
Q12996	CSTF3_rna_1_129-278	-0.99	0.1	0	1.56
Q15397	K0020_rna_1_129-278	-0.99	0.1	0	1.56
Q92615	LAR4B_rna_1_129-278	-0.99	0.1	0	1.56
Q9BWT3	PAPOG_rna_1_129-278	-1	0.1	0.03	1.56
Q9H361	PABP3_rna_1_129-278	-0.99	0.1	0	1.56
O00425	IF2B3_rna_1_23-214	-1	0.1	0.01	1.56
O60573	IF4E2_rna_1_23-214	-0.99	0.1	0.1	1.56
O60930	RNH1_rna_1_23-214	-1	0.1	0	1.56
O95628	CNOT4_rna_1_23-214	-0.99	0.1	0.01	1.56
P14866	HNRPL_rna_1_23-214	-1	0.1	0.1	1.56
P61927	RL37_rna_1_23-214	-0.98	0.1	0.01	1.56
P62308	RUXG_rna_1_23-214	-0.98	0.1	0.07	1.56
P62906	RL10A_rna_1_23-214	-0.98	0.1	0.01	1.56
Q13117	DAZ2_rna_1_23-214	-0.99	0.1	0.01	1.56
Q13148	TADBP_rna_1_23-214	-1	0.1	0.01	1.56
Q15631	TSN_rna_1_23-214	-0.99	0.1	0	1.56
Q16762	THTR_rna_1_23-214	-0.83	0.14	0.02	1.56
Q4G0J3	LARP7_rna_1_23-214	-0.83	0.14	0.34	1.56
Q5RL73	RBM48_rna_1_23-214	-0.84	0.14	0.04	1.56
Q5T8I9	HENMT_rna_1_23-214	-0.83	0.14	0.05	1.56
Q8TBF4	ZCRB1_rna_1_23-214	-0.83	0.14	0.03	1.56
Q9BTL3	RAM_rna_1_23-214	-0.83	0.14	0.02	1.56
Q9H9Z2	LN28A_rna_1_23-214	-0.83	0.14	0.14	1.56
Q9NQT5	EXOS3_rna_1_23-214	-0.83	0.14	0.09	1.56
Q9NVM6	DJC17_rna_1_23-214	-0.83	0.14	0.36	1.56
Q9NZI8	IF2B1_rna_1_23-214	-0.84	0.14	0.05	1.56
Q9UQ80	PA2G4_rna_1_23-214	-0.84	0.14	0.35	1.56
Q9Y235	ABEC2_rna_1_23-214	-0.83	0.14	0.02	1.56
Q9Y4Y9	LSM5_rna_1_23-214	-0.84	0.14	0.13	1.56
A9UHW6	MI4GD_rna_1_32-205	-0.83	0.14	0.04	1.56
O43310	CTIF_rna_1_32-205	-0.87	0.1	0.06	1.56
O95628	CNOT4_rna_1_32-205	-0.87	0.1	0.02	1.56
P06730	IF4E_rna_1_32-205	-0.86	0.1	0.01	1.56
P23396	RS3_rna_1_32-205	-0.87	0.1	0.05	1.56
P46778	RL21_rna_1_32-205	-0.87	0.1	0.01	1.56
P51991	ROA3_rna_1_32-205	-0.86	0.1	0.06	1.56
P62314	SMD1_rna_1_32-205	-0.87	0.1	0	1.56
Q12905	ILF2_rna_1_32-205	-0.88	0.1	0.01	1.56
Q14576	ELAV3_rna_1_32-205	-0.86	0.1	0.04	1.56
Q15024	EXOS7_rna_1_32-205	-0.86	0.1	0.01	1.56
Q53EL6	PDCD4_rna_1_32-205	-0.87	0.1	0.03	1.56
Q86U44	MTA70_rna_1_32-205	-0.87	0.1	0.06	1.56
Q96EP5	DAZP1_rna_1_32-205	-0.88	0.1	0.09	1.56
Q9H814	PHAX_rna_1_32-205	-1.53	0.1	0	1.55
Q9H875	PKRI1_rna_1_32-205	-1.54	0	0	1.55
Q9NQT5	EXOS3_rna_1_32-205	-1.55	0	0	1.55
Q9Y235	ABEC2_rna_1_32-205	-1.53	0.1	0	1.55
Q8N684	CPSF7_rna_1_3295-3485	-1.54	0	0	1.55
Q96M93	ADAD1_rna_1_3295-3485	-1.54	0.1	0	1.55
Q9H1J1	REN3A_rna_1_3295-3485	-1.55	0	0	1.55
Q9NUL3	STAU2_rna_1_3295-3485	-1.53	0.1	0	1.55
P19474	RO52_rna_1_3333-3485	-1.54	0	0	1.55
Q15434	RBMS2_rna_1_3333-3485	-0.89	0.1	0.01	1.55
Q86U44	MTA70_rna_1_3333-3485	-0.88	0.1	0.02	1.55
Q8IU60	DCP2_rna_1_3333-3485	-0.89	0.1	0.04	1.55
Q8WY41	NANO1_rna_1_3333-3485	-0.88	0.1	0.02	1.55
Q9Y235	ABEC2_rna_1_3333-3485	-0.89	0.1	0.27	1.55
O00571	DDX3X_rna_1_3342-3480	-0.89	0.1	0.14	1.55
P19474	RO52_rna_1_3342-3480	-0.9	0.1	0.01	1.55
P21128	ENDOU_rna_1_3342-3480	-0.88	0.1	0.02	1.55
Q53EL6	PDCD4_rna_1_3342-3480	-0.9	0.1	0.2	1.55
Q86U44	MTA70_rna_1_3342-3480	-0.88	0.1	0.07	1.55
Q9Y606	TRUA_rna_1_3342-3480	-0.88	0.1	0.06	1.55
Q86V81	THOC4_rna_1_3346-3477	-0.88	0.1	0.06	1.55
Q8NCV1	ADAD2_rna_1_3346-3477	-1.12	0.1	0	1.55
Q96I24	FUBP3_rna_1_3346-3477	-1.12	0.1	0	1.55
Q9P013	CWC15_rna_1_3346-3477	-1.13	0.1	0	1.55
P21128	ENDOU_rna_1_3350-3477	-1.12	0.1	0	1.55
Q9Y606	TRUA_rna_1_3354-3478	-1.13	0.1	0	1.55
Q13838	DX39B_rna_1_3356-3479	-1.13	0.1	0.01	1.55
O00571	DDX3X_rna_1_3363-3484	-1.12	0.1	0	1.55
O75648	MTU1_rna_1_3363-3484	-1.12	0.1	0	1.55
P19474	RO52_rna_1_3363-3484	-1.13	0.1	0	1.55
Q13838	DX39B_rna_1_3363-3484	-1.12	0.1	0	1.55
Q15056	IF4H_rna_1_3363-3484	-1.12	0.1	0	1.55
Q9NXZ2	DDX43_rna_1_3363-3484	-1.12	0.1	0	1.55
O00571	DDX3X_rna_1_3371-3484	-1.12	0.1	0	1.55
P05455	LA_rna_1_3371-3484	-1.12	0.1	0	1.55
Q15056	IF4H_rna_1_3371-3484	-1.01	0.1	0	1.55
Q92841	DDX17_rna_1_3371-3484	-1.01	0.1	0.01	1.55
Q96BT7	ALKB8_rna_1_3371-3484	-1.01	0.1	0	1.55
Q96Q11	TRNT1_rna_1_3371-3484	-1.01	0.1	0	1.55
A9UHW6	MI4GD_rna_1_36-202	-1.02	0.1	0.1	1.55
O43310	CTIF_rna_1_36-202	-1.01	0.1	0.01	1.55
O75616	ERAL1_rna_1_36-202	-1.01	0.1	0	1.55
P05387	RLA2_rna_1_36-202	-1.03	0.1	0.03	1.55
P51991	ROA3_rna_1_36-202	-1.01	0.1	0	1.55
P62314	SMD1_rna_1_36-202	-1.02	0.1	0.01	1.55
P83731	RL24_rna_1_36-202	-0.85	0.14	0.04	1.55
Q14451	GRB7_rna_1_36-202	-0.84	0.14	0.04	1.55
Q15695	U2AFL_rna_1_36-202	-0.84	0.14	0.04	1.55
Q8TBF4	ZCRB1_rna_1_36-202	-0.84	0.14	0.03	1.55
Q969L4	LSM10_rna_1_36-202	-0.85	0.14	0.01	1.55
Q96A72	MGN2_rna_1_36-202	-0.84	0.14	0.01	1.55
Q9BY77	PDIP3_rna_1_36-202	-0.85	0.1	0.03	1.55
Q9P2K5	MYEF2_rna_1_36-202	-0.85	0.14	0.03	1.55
Q9UNP9	PPIE_rna_1_36-202	-0.84	0.14	0.08	1.55
Q9Y6M1	IF2B2_rna_1_36-202	-0.85	0.1	0.04	1.55
O60573	IF4E2_rna_1_383-545	-0.85	0.14	0.03	1.55
O95628	CNOT4_rna_1_383-545	-0.84	0.14	0.02	1.55
P63241	IF5A1_rna_1_383-545	-0.89	0.1	0.02	1.55
Q07955	SRSF1_rna_1_383-545	-0.89	0.1	0.01	1.55
Q13838	DX39B_rna_1_383-545	-0.89	0.1	0	1.55
Q6IS14	IF5AL_rna_1_383-545	-0.88	0.1	0.04	1.55
Q6ZN04	MEX3B_rna_1_383-545	-0.89	0.1	0.28	1.55
Q8TBF4	ZCRB1_rna_1_383-545	-0.89	0.1	0.14	1.55
Q96I24	FUBP3_rna_1_383-545	-0.88	0.1	0.07	1.55
Q9NP64	NO40_rna_1_383-545	-0.89	0.1	0	1.55
Q9ULC4	MCTS1_rna_1_383-545	-0.89	0.1	0.01	1.55
P19474	RO52_rna_1_64-200	-0.9	0.1	0.08	1.55
P29558	RBMS1_rna_1_64-200	-0.9	0.1	0.04	1.55
P42696	RBM34_rna_1_64-200	-0.89	0.1	0.03	1.55
P62424	RL7A_rna_1_64-200	-0.89	0.1	0.03	1.55
Q13148	TADBP_rna_1_64-200	-1.55	0	0	1.54
Q13868	EXOS2_rna_1_64-200	-1.57	0	0	1.54
Q15024	EXOS7_rna_1_64-200	-1.56	0	0	1.54
Q53EL6	PDCD4_rna_1_64-200	-1.58	0	0	1.54
Q5SZQ8	CELF3_rna_1_64-200	-1.56	0	0	1.54
Q6ZN04	MEX3B_rna_1_64-200	-1.57	0	0	1.54
Q8N1G4	LRC47_rna_1_64-200	-1.56	0	0	1.54
Q9BZB8	CPEB1_rna_1_64-200	-1.56	0	0	1.54
Q9Y606	TRUA_rna_1_64-200	-1.57	0	0	1.54
O95758	PTBP3_rna_1_69-196	-1.56	0	0	1.54
O95793	STAU1_rna_1_69-196	-1.56	0	0	1.54
Q15287	RNPS1_rna_1_69-196	-1.55	0	0	1.54
Q17RY0	CPEB4_rna_1_129-278	-1.57	0	0	1.54
Q96FV9	THOC1_rna_1_129-278	-1.57	0	0	1.54
P23396	RS3_rna_1_23-214	-1.56	0	0	1.54
P23588	IF4B_rna_1_23-214	-0.91	0.1	0.02	1.54
P60321	NANO2_rna_1_23-214	-0.92	0.1	0	1.54
P62304	RUXE_rna_1_23-214	-0.92	0.1	0.03	1.54
P62310	LSM3_rna_1_23-214	-0.9	0.1	0.04	1.54
P62861	RS30_rna_1_23-214	-0.92	0.1	0.02	1.54
P98179	RBM3_rna_1_23-214	-0.91	0.1	0.02	1.54
Q15024	EXOS7_rna_1_23-214	-0.92	0.1	0.02	1.54
Q53EL6	PDCD4_rna_1_23-214	-0.91	0.1	0	1.54
Q86SG3	DAZ4_rna_1_23-214	-0.92	0.1	0.03	1.54
Q86U44	MTA70_rna_1_23-214	-0.9	0.1	0.04	1.54
Q8NHQ9	DDX55_rna_1_23-214	-0.91	0.1	0.02	1.54
Q9P2K5	MYEF2_rna_1_23-214	-0.91	0.1	0.02	1.54
Q9UN86	G3BP2_rna_1_23-214	-0.91	0.1	0.04	1.54
O14717	TRDMT_rna_1_32-205	-0.9	0.1	0.01	1.54
O60936	NOL3_rna_1_32-205	-0.9	0.1	0.19	1.54
P49207	RL34_rna_1_32-205	-0.92	0.1	0.01	1.54
P60323	NANO3_rna_1_32-205	-0.9	0.1	0.01	1.54
P62312	LSM6_rna_1_32-205	-1.14	0.1	0	1.54
P62750	RL23A_rna_1_32-205	-1.14	0.1	0	1.54
Q13151	ROA0_rna_1_32-205	-1.13	0.1	0	1.54
Q13242	SRSF9_rna_1_32-205	-1.13	0.1	0	1.54
Q13868	EXOS2_rna_1_32-205	-1.14	0.1	0	1.54
Q15696	U2AFM_rna_1_32-205	-1.14	0.1	0	1.54
Q4G0J3	LARP7_rna_1_32-205	-1.13	0.1	0	1.54
Q86SG3	DAZ4_rna_1_32-205	-1.14	0.1	0	1.54
Q8NHQ9	DDX55_rna_1_32-205	-1.14	0.1	0.05	1.54
Q8TBF4	ZCRB1_rna_1_32-205	-1.13	0.1	0	1.54
Q9BQ04	RBM4B_rna_1_32-205	-1.13	0.1	0	1.54
Q9NPD3	EXOS4_rna_1_32-205	-1.14	0.1	0.03	1.54
Q9NWB1	RFOX1_rna_1_32-205	-1.14	0.1	0.03	1.54
Q9P2K5	MYEF2_rna_1_32-205	-1.14	0.1	0	1.54
Q86SG3	DAZ4_rna_1_3295-3485	-1.13	0.1	0	1.54
Q8NCV1	ADAD2_rna_1_3333-3485	-1.14	0.1	0	1.54
Q9BX46	RBM24_rna_1_3333-3485	-1.14	0.1	0	1.54
O95758	PTBP3_rna_1_3342-3480	-1.03	0.1	0.01	1.54
Q5SZQ8	CELF3_rna_1_3342-3480	-1.04	0.1	0.03	1.54
Q8NCV1	ADAD2_rna_1_3342-3480	-1.05	0.1	0.02	1.54
Q8WY41	NANO1_rna_1_3342-3480	-1.04	0.1	0	1.54
Q96I24	FUBP3_rna_1_3342-3480	-1.04	0.1	0	1.54
Q9H0Z9	RBM38_rna_1_3342-3480	-1.05	0.1	0	1.54
O60573	IF4E2_rna_1_3346-3477	-1.05	0.1	0	1.54
P15880	RS2_rna_1_3346-3477	-0.86	0.1	0.02	1.54
P19474	RO52_rna_1_3346-3477	-0.86	0.1	0.05	1.54
P26378	ELAV4_rna_1_3346-3477	-0.87	0.1	0.27	1.54
P61978	HNRPK_rna_1_3346-3477	-0.87	0.1	0.03	1.54
Q86U44	MTA70_rna_1_3346-3477	-0.87	0.1	0.44	1.54
Q8WY41	NANO1_rna_1_3346-3477	-0.87	0.1	0.06	1.54
Q9Y3Y2	CHTOP_rna_1_3346-3477	-0.87	0.1	0.02	1.54
O95793	STAU1_rna_1_3350-3477	-0.87	0.1	0.03	1.54
Q92979	NEP1_rna_1_3350-3477	-0.87	0.1	0.02	1.54
Q9Y235	ABEC2_rna_1_3350-3477	-0.86	0.1	0.06	1.54
P21128	ENDOU_rna_1_3354-3478	-0.87	0.1	0.27	1.54
P21128	ENDOU_rna_1_3356-3479	-0.86	0.1	0.02	1.54
Q9NPD3	EXOS4_rna_1_3356-3479	-0.87	0.1	0.03	1.54
Q9NRX1	PNO1_rna_1_3356-3479	-0.87	0.1	0.02	1.54
Q13049	TRI32_rna_1_3363-3484	-0.86	0.1	0.01	1.54
O95758	PTBP3_rna_1_3371-3484	-0.86	0.1	0.36	1.54
Q96PZ0	PUS7_rna_1_3371-3484	-0.86	0.1	0.24	1.54
Q9NPD3	EXOS4_rna_1_3371-3484	-0.86	0.1	0.04	1.54
Q86U06	RBM23_rna_1_3376-3479	-0.92	0.1	0.04	1.54
A6NMK7	CPS4L_rna_1_36-202	-0.92	0.1	0.04	1.54
P05386	RLA1_rna_1_36-202	-0.9	0.1	0.04	1.54
P09132	SRP19_rna_1_36-202	-0.9	0.1	0.03	1.54
P19544	WT1_rna_1_36-202	-0.92	0.1	0.01	1.54
P36578	RL4_rna_1_36-202	-0.92	0.1	0.02	1.54
P42696	RBM34_rna_1_36-202	-0.91	0.1	0.02	1.54
P60866	RS20_rna_1_36-202	-0.92	0.1	0.02	1.54
P61927	RL37_rna_1_36-202	-0.91	0.1	0.01	1.54
Q05519	SRS11_rna_1_36-202	-0.9	0.1	0.04	1.54
Q07020	RL18_rna_1_36-202	-0.92	0.1	0.03	1.54
Q13117	DAZ2_rna_1_36-202	-0.92	0.1	0.03	1.54
Q13242	SRSF9_rna_1_36-202	-0.91	0.1	0.02	1.54
Q13868	EXOS2_rna_1_36-202	-0.91	0.1	0.01	1.54
Q14576	ELAV3_rna_1_36-202	-1.59	0	0	1.53
Q3MIT2	PUS10_rna_1_36-202	-1.6	0	0	1.53
Q8N1G4	LRC47_rna_1_36-202	-1.58	0	0	1.53
Q9H0S4	DDX47_rna_1_36-202	-1.58	0	0	1.53
Q9H814	PHAX_rna_1_36-202	-1.59	0	0	1.53
Q9NQ94	A1CF_rna_1_36-202	-1.58	0	0	1.53
Q9NWB1	RFOX1_rna_1_36-202	-1.6	0	0	1.53
Q9NXV6	CARF_rna_1_36-202	-1.6	0	0	1.53
Q9NY12	GAR1_rna_1_36-202	-1.6	0	0	1.53
Q9Y3Y2	CHTOP_rna_1_36-202	-1.59	0	0	1.53
O43148	MCES_rna_1_383-545	-1.58	0	0	1.53
O95758	PTBP3_rna_1_383-545	-1.6	0	0	1.53
P15880	RS2_rna_1_383-545	-1.59	0	0	1.53
P18124	RL7_rna_1_383-545	-0.93	0.1	0.01	1.53
P21128	ENDOU_rna_1_383-545	-0.93	0.1	0.04	1.53
P39023	RL3_rna_1_383-545	-0.94	0.1	0.03	1.53
P46778	RL21_rna_1_383-545	-0.94	0.1	0.03	1.53
P47914	RL29_rna_1_383-545	-0.94	0.1	0.04	1.53
P52815	RM12_rna_1_383-545	-0.94	0.1	0	1.53
Q01844	EWS_rna_1_383-545	-0.94	0.1	0.02	1.53
Q13243	SRSF5_rna_1_383-545	-0.94	0.1	0	1.53
Q15287	RNPS1_rna_1_383-545	-0.94	0.1	0.01	1.53
Q7Z2W9	RM21_rna_1_383-545	-0.93	0.1	0.03	1.53
Q8N9N8	EIF1A_rna_1_383-545	-0.93	0.1	0.02	1.53
Q9BTD8	RBM42_rna_1_383-545	-0.94	0.1	0.03	1.53
Q9H0U6	RM18_rna_1_383-545	-1.16	0.1	0	1.53
Q9HC52	CBX8_rna_1_383-545	-1.15	0.1	0	1.53
Q9NXV6	CARF_rna_1_383-545	-1.16	0.1	0	1.53
Q9P2K5	MYEF2_rna_1_383-545	-1.15	0.1	0	1.53
P25490	TYY1_rna_1_64-200	-1.15	0.1	0.01	1.53
Q86SG3	DAZ4_rna_1_64-200	-1.16	0.1	0	1.53
Q92904	DAZL_rna_1_64-200	-1.16	0.1	0	1.53
P19474	RO52_rna_1_69-196	-1.16	0.1	0	1.53
P21128	ENDOU_rna_1_69-196	-1.15	0.1	0	1.53
Q9H0Z9	RBM38_rna_1_69-196	-1.15	0.1	0	1.53
Q9P013	CWC15_rna_1_69-196	-1.16	0.1	0	1.53
Q9Y606	TRUA_rna_1_69-196	-1.15	0.1	0.03	1.53
Q9HCJ3	RAVR2_rna_1_129-278	-1.15	0.1	0	1.53
Q9UKF6	CPSF3_rna_1_129-278	-1.15	0.1	0	1.53
A7MD48	SRRM4_rna_1_23-214	-1.07	0.1	0	1.53
P04083	ANXA1_rna_1_23-214	-1.06	0.1	0	1.53
P60900	PSA6_rna_1_23-214	-1.06	0.1	0.08	1.53
Q13868	EXOS2_rna_1_23-214	-1.07	0.1	0	1.53
Q14451	GRB7_rna_1_23-214	-1.07	0.1	0	1.53
Q15287	RNPS1_rna_1_23-214	-1.07	0.1	0	1.53
Q8N6W0	CELF5_rna_1_23-214	-1.06	0.1	0	1.53
Q9NQ94	A1CF_rna_1_23-214	-1.08	0.1	0	1.53
O75616	ERAL1_rna_1_32-205	-1.06	0.1	0	1.53
P14866	HNRPL_rna_1_32-205	-1.08	0.1	0	1.53
P61927	RL37_rna_1_32-205	-1.07	0.1	0	1.53
P62906	RL10A_rna_1_32-205	-1.07	0.1	0.01	1.53
Q13117	DAZ2_rna_1_32-205	-1.06	0.1	0.02	1.53
Q13283	G3BP1_rna_1_32-205	-1.08	0.1	0	1.53
Q14011	CIRBP_rna_1_32-205	-1.06	0.1	0	1.53
Q14451	GRB7_rna_1_32-205	-0.87	0.1	0.01	1.53
Q15631	TSN_rna_1_32-205	-0.88	0.1	0.03	1.53
Q3MIT2	PUS10_rna_1_32-205	-0.88	0.1	0.02	1.53
Q6NZI2	PTRF_rna_1_32-205	-0.88	0.1	0	1.53
Q9HC16	ABC3G_rna_1_32-205	-0.88	0.1	0.03	1.53
Q9NVM6	DJC17_rna_1_32-205	-0.88	0.1	0.25	1.53
Q9NXV6	CARF_rna_1_32-205	-0.88	0.1	0.04	1.53
Q9UGY1	NOL12_rna_1_32-205	-0.88	0.1	0.02	1.53
Q9Y2R5	RT17_rna_1_32-205	-0.88	0.1	0.02	1.53
Q9Y2T7	YBOX2_rna_1_32-205	-0.87	0.1	0.02	1.53
Q9Y3B4	PM14_rna_1_32-205	-0.88	0.1	0.01	1.53
P49207	RL34_rna_1_3295-3485	-0.88	0.1	0.03	1.53
Q05519	SRS11_rna_1_3295-3485	-0.88	0.1	0.02	1.53
Q86U44	MTA70_rna_1_3295-3485	-0.88	0.1	0.01	1.53
Q9BQ39	DDX50_rna_1_3295-3485	-0.88	0.1	0.09	1.53
Q9H6T0	ESRP2_rna_1_3295-3485	-0.88	0.1	0.05	1.53
Q9NVV4	PAPD1_rna_1_3295-3485	-0.88	0.1	0.02	1.53
Q9Y534	CSDC2_rna_1_3295-3485	-0.87	0.1	0.01	1.53
Q9Y6V7	DDX49_rna_1_3295-3485	-0.92	0.1	0	1.53
P21128	ENDOU_rna_1_3333-3485	-0.94	0.1	0.02	1.53
Q13838	DX39B_rna_1_3333-3485	-0.93	0.1	0	1.53
Q86SG3	DAZ4_rna_1_3333-3485	-0.94	0.1	0	1.53
Q92979	NEP1_rna_1_3333-3485	-0.93	0.1	0.03	1.53
Q96J87	CELF6_rna_1_3333-3485	-0.92	0.1	0.02	1.53
Q9H0Z9	RBM38_rna_1_3333-3485	-0.93	0.1	0.02	1.53
Q8N1G4	LRC47_rna_1_3342-3480	-0.93	0.1	0.03	1.53
O75648	MTU1_rna_1_3346-3477	-0.94	0.1	0.01	1.53
P17947	SPI1_rna_1_3346-3477	-1.62	0	0	1.52
P25786	PSA1_rna_1_3346-3477	-1.61	0	0	1.52
Q8N1G4	LRC47_rna_1_3346-3477	-1.61	0	0	1.52
Q96Q11	TRNT1_rna_1_3346-3477	-1.61	0	0	1.52
Q9BZB8	CPEB1_rna_1_3346-3477	-1.6	0	0	1.52
Q9H0S4	DDX47_rna_1_3346-3477	-0.95	0.1	0.03	1.52
Q9Y2R9	RT07_rna_1_3346-3477	-0.96	0.1	0.01	1.52
O95758	PTBP3_rna_1_3350-3477	-0.96	0.1	0	1.52
P33240	CSTF2_rna_1_3350-3477	-0.95	0.1	0.02	1.52
Q15287	RNPS1_rna_1_3350-3477	-0.96	0.1	0.03	1.52
Q96I24	FUBP3_rna_1_3350-3477	-0.95	0.1	0.12	1.52
O95758	PTBP3_rna_1_3354-3478	-0.95	0.1	0.01	1.52
O95793	STAU1_rna_1_3354-3478	-0.95	0.1	0.02	1.52
Q9Y235	ABEC2_rna_1_3354-3478	-0.95	0.1	0.01	1.52
P60900	PSA6_rna_1_3356-3479	-1.16	0.1	0	1.52
O00584	RNT2_rna_1_3363-3484	-1.16	0.1	0.01	1.52
Q96Q11	TRNT1_rna_1_3363-3484	-1.16	0.1	0	1.52
Q9NPD3	EXOS4_rna_1_3363-3484	-1.16	0.1	0.01	1.52
Q9NQT4	EXOS5_rna_1_3363-3484	-1.17	0.1	0	1.52
O00584	RNT2_rna_1_3371-3484	-1.17	0.1	0.01	1.52
P22087	FBRL_rna_1_3371-3484	-1.16	0.1	0	1.52
P25490	TYY1_rna_1_3371-3484	-1.16	0.1	0	1.52
P60900	PSA6_rna_1_3371-3484	-1.17	0.1	0	1.52
Q96I24	FUBP3_rna_1_3371-3484	-1.17	0.1	0	1.52
P05455	LA_rna_1_3376-3479	-1.17	0.1	0	1.52
P21128	ENDOU_rna_1_3376-3479	-1.17	0.1	0	1.52
Q92901	RL3L_rna_1_3376-3479	-1.16	0.1	0	1.52
Q9BX46	RBM24_rna_1_3376-3479	-1.08	0.1	0	1.52
A6NC42	DPPA5_rna_1_36-202	-1.09	0.1	0.02	1.52
O14717	TRDMT_rna_1_36-202	-1.09	0.1	0	1.52
O60936	NOL3_rna_1_36-202	-1.1	0.1	0	1.52
P06730	IF4E_rna_1_36-202	-1.08	0.1	0.01	1.52
P09012	SNRPA_rna_1_36-202	-1.08	0.1	0.01	1.52
P14866	HNRPL_rna_1_36-202	-1.08	0.1	0	1.52
P35268	RL22_rna_1_36-202	-1.09	0.1	0	1.52
P46777	RL5_rna_1_36-202	-1.08	0.1	0	1.52
P46778	RL21_rna_1_36-202	-1.09	0.1	0.11	1.52
P49207	RL34_rna_1_36-202	-1.09	0.1	0.02	1.52
P52298	NCBP2_rna_1_36-202	-1.08	0.1	0	1.52
P61254	RL26_rna_1_36-202	-1.08	0.1	0.02	1.52
P61978	HNRPK_rna_1_36-202	-0.89	0.1	0.25	1.52
P62312	LSM6_rna_1_36-202	-0.89	0.1	0.04	1.52
Q07955	SRSF1_rna_1_36-202	-0.89	0.1	0.02	1.52
Q13838	DX39B_rna_1_36-202	-0.89	0.1	0.02	1.52
Q15631	TSN_rna_1_36-202	-0.89	0.1	0.01	1.52
Q6NZI2	PTRF_rna_1_36-202	-0.9	0.1	0.01	1.52
Q8IU60	DCP2_rna_1_36-202	-0.89	0.1	0.02	1.52
Q9BX46	RBM24_rna_1_36-202	-0.89	0.1	0.14	1.52
Q9NX24	NHP2_rna_1_36-202	-0.89	0.1	0.02	1.52
Q9ULW3	ABT1_rna_1_36-202	-0.89	0.1	0.01	1.52
O15523	DDX3Y_rna_1_383-545	-0.9	0.1	0.01	1.52
O43809	CPSF5_rna_1_383-545	-0.89	0.1	0.02	1.52
O95503	CBX6_rna_1_383-545	-0.89	0.1	0.04	1.52
P23396	RS3_rna_1_383-545	-0.89	0.1	0.2	1.52
P30050	RL12_rna_1_383-545	-0.9	0.1	0.02	1.52
P41238	ABEC1_rna_1_383-545	-0.89	0.1	0.11	1.52
P42696	RBM34_rna_1_383-545	-0.9	0.1	0.02	1.52
P62280	RS11_rna_1_383-545	-0.89	0.1	0.06	1.52
P62487	RPB7_rna_1_383-545	-0.89	0.1	0.02	1.52
Q13242	SRSF9_rna_1_383-545	-0.9	0.1	0.03	1.52
Q8IUX4	ABC3F_rna_1_383-545	-0.96	0.1	0	1.52
Q8N5X7	IF4E3_rna_1_383-545	-0.95	0.1	0.01	1.52
Q9BTF0	THUM2_rna_1_383-545	-0.95	0.1	0.01	1.52
Q9BY77	PDIP3_rna_1_383-545	-0.95	0.1	0.04	1.52
O43809	CPSF5_rna_1_64-200	-0.96	0.1	0.02	1.52
O75648	MTU1_rna_1_64-200	-0.95	0.1	0.02	1.52
P14678	RSMB_rna_1_64-200	-0.95	0.1	0.02	1.52
P41238	ABEC1_rna_1_64-200	-0.94	0.1	0	1.52
P63162	RSMN_rna_1_64-200	-0.96	0.1	0.05	1.52
P83369	LSM11_rna_1_64-200	-0.95	0.1	0.03	1.52
Q8N5P1	ZC3H8_rna_1_64-200	-0.95	0.1	0.17	1.52
Q8N5X7	IF4E3_rna_1_64-200	-1.65	0	0	1.51
Q96Q11	TRNT1_rna_1_64-200	-1.65	0	0.01	1.51
Q9NQ94	A1CF_rna_1_64-200	-1.64	0	0	1.51
Q9P2K5	MYEF2_rna_1_64-200	-1.65	0	0	1.51
O95931	CBX7_rna_1_69-196	-1.63	0	0	1.51
P15880	RS2_rna_1_69-196	-1.64	0	0	1.51
Q15434	RBMS2_rna_1_69-196	-1.65	0	0	1.51
Q96I24	FUBP3_rna_1_69-196	-1.65	0	0	1.51
Q9Y3Y2	CHTOP_rna_1_69-196	-1.64	0	0	1.51
Q14444	CAPR1_rna_1_129-278	-0.97	0.1	0.03	1.51
Q86XN8	MEX3D_rna_1_129-278	-0.97	0.1	0	1.51
O43251	RFOX2_rna_1_23-214	-0.99	0.1	0	1.51
O60870	KIN17_rna_1_23-214	-0.98	0.1	0	1.51
O75616	ERAL1_rna_1_23-214	-0.99	0.1	0.01	1.51
O75683	SURF6_rna_1_23-214	-0.98	0.1	0	1.51
P00973	OAS1_rna_1_23-214	-0.97	0.1	0.02	1.51
P09012	SNRPA_rna_1_23-214	-0.98	0.1	0.01	1.51
P17844	DDX5_rna_1_23-214	-0.97	0.1	0.01	1.51
P49458	SRP09_rna_1_23-214	-0.97	0.1	0.01	1.51
P61571	REC1_rna_1_23-214	-0.98	0.1	0.01	1.51
P61978	HNRPK_rna_1_23-214	-0.97	0.1	0.07	1.51
Q8IUX4	ABC3F_rna_1_23-214	-0.98	0.1	0.03	1.51
Q9BZI7	REN3B_rna_1_23-214	-0.98	0.1	0.01	1.51
Q9GZT3	SLIRP_rna_1_23-214	-0.99	0.1	0.01	1.51
Q9NPD3	EXOS4_rna_1_23-214	-0.97	0.1	0.01	1.51
Q9ULM6	CNOT6_rna_1_23-214	-1.18	0.1	0	1.51
A8MWD9	RUXGL_rna_1_32-205	-1.19	0.1	0	1.51
P09012	SNRPA_rna_1_32-205	-1.19	0.1	0	1.51
P42696	RBM34_rna_1_32-205	-1.19	0.1	0	1.51
P46777	RL5_rna_1_32-205	-1.19	0.1	0	1.51
P61978	HNRPK_rna_1_32-205	-1.11	0.1	0.02	1.51
P62841	RS15_rna_1_32-205	-1.11	0.1	0.01	1.51
Q07955	SRSF1_rna_1_32-205	-1.13	0.1	0	1.51
Q16630	CPSF6_rna_1_32-205	-1.11	0.1	0.01	1.51
Q8IUX4	ABC3F_rna_1_32-205	-1.11	0.1	0.01	1.51
Q9H9Z2	LN28A_rna_1_32-205	-1.13	0.1	0	1.51
Q9NQ94	A1CF_rna_1_32-205	-1.11	0.1	0	1.51
Q9ULW3	ABT1_rna_1_32-205	-1.13	0.1	0.1	1.51
Q9Y3Y2	CHTOP_rna_1_32-205	-1.12	0.1	0.02	1.51
O43818	U3IP2_rna_1_3295-3485	-1.11	0.1	0.01	1.51
O76021	RL1D1_rna_1_3295-3485	-1.12	0.1	0.04	1.51
P83731	RL24_rna_1_3295-3485	-1.11	0.1	0	1.51
Q13769	THOC5_rna_1_3295-3485	-1.11	0.1	0	1.51
Q8TEA1	NSUN6_rna_1_3295-3485	-1.11	0.1	0	1.51
Q9BX46	RBM24_rna_1_3295-3485	-1.12	0.1	0	1.51
Q9NQ94	A1CF_rna_1_3295-3485	-1.11	0.1	0	1.51
Q9Y6M1	IF2B2_rna_1_3295-3485	-1.12	0.1	0	1.51
O15523	DDX3Y_rna_1_3333-3485	-0.9	0.1	0.03	1.51
Q8N1G4	LRC47_rna_1_3333-3485	-0.91	0.1	0.01	1.51
Q8N6W0	CELF5_rna_1_3333-3485	-0.9	0.1	0.01	1.51
Q96I24	FUBP3_rna_1_3333-3485	-0.91	0.1	0.01	1.51
Q9NPD3	EXOS4_rna_1_3333-3485	-0.91	0.1	0.01	1.51
P25786	PSA1_rna_1_3342-3480	-0.91	0.1	0.01	1.51
Q15287	RNPS1_rna_1_3342-3480	-0.91	0.1	0.01	1.51
Q86V81	THOC4_rna_1_3342-3480	-0.9	0.1	0.01	1.51
Q96Q11	TRNT1_rna_1_3342-3480	-0.91	0.1	0.01	1.51
A6NMX2	I4E1B_rna_1_3346-3477	-0.91	0.1	0.02	1.51
O00571	DDX3X_rna_1_3346-3477	-0.91	0.1	0.01	1.51
O75494	SRS10_rna_1_3346-3477	-0.91	0.1	0.01	1.51
O75940	SPF30_rna_1_3346-3477	-0.91	0.1	0.03	1.51
O95628	CNOT4_rna_1_3346-3477	-0.91	0.1	0.03	1.51
P25490	TYY1_rna_1_3346-3477	-0.91	0.1	0.05	1.51
P61247	RS3A_rna_1_3346-3477	-0.97	0.1	0.16	1.51
Q53EL6	PDCD4_rna_1_3346-3477	-0.98	0.1	0.01	1.51
Q53HI1	UNC50_rna_1_3346-3477	-0.98	0.1	0.01	1.51
Q9NP64	NO40_rna_1_3346-3477	-0.98	0.1	0.01	1.51
O75648	MTU1_rna_1_3350-3477	-0.96	0.1	0.01	1.51
P19474	RO52_rna_1_3350-3477	-0.98	0.1	0.01	1.51
Q15434	RBMS2_rna_1_3350-3477	-0.98	0.1	0	1.51
Q96Q11	TRNT1_rna_1_3350-3477	-0.97	0.1	0	1.51
Q9H0Z9	RBM38_rna_1_3350-3477	-0.97	0.1	0	1.51
P19474	RO52_rna_1_3354-3478	-0.97	0.1	0.02	1.51
Q92979	NEP1_rna_1_3354-3478	-1.67	0	0	1.5
Q96I24	FUBP3_rna_1_3354-3478	-1.68	0	0	1.5
O95758	PTBP3_rna_1_3356-3479	-1.68	0	0	1.5
P19474	RO52_rna_1_3356-3479	-1.68	0	0	1.5
Q9NVV4	PAPD1_rna_1_3356-3479	-1.67	0	0	1.5
O95758	PTBP3_rna_1_3363-3484	-1.68	0	0	1.5
P05455	LA_rna_1_3363-3484	-1.67	0	0	1.5
P51003	PAPOA_rna_1_3363-3484	-1.01	0.1	0.01	1.5
Q96I24	FUBP3_rna_1_3363-3484	-1	0.1	0	1.5
Q9H6T0	ESRP2_rna_1_3363-3484	-1	0.1	0	1.5
P14314	GLU2B_rna_1_3371-3484	-1	0.1	0.11	1.5
Q86SE5	RALYL_rna_1_3371-3484	-1.01	0.1	0	1.5
Q9BZB8	CPEB1_rna_1_3371-3484	-0.99	0.1	0	1.5
Q9NQT4	EXOS5_rna_1_3371-3484	-1.01	0.1	0	1.5
O00571	DDX3X_rna_1_3376-3479	-1.01	0.1	0	1.5
O75648	MTU1_rna_1_3376-3479	-1.01	0.1	0	1.5
P19474	RO52_rna_1_3376-3479	-1	0.1	0	1.5
P22087	FBRL_rna_1_3376-3479	-1.01	0.1	0	1.5
Q86XN8	MEX3D_rna_1_3376-3479	-1.01	0.1	0.03	1.5
Q8IU60	DCP2_rna_1_3376-3479	-1	0.1	0	1.5
Q9BY77	PDIP3_rna_1_3376-3479	-1.01	0.1	0	1.5
A8MWD9	RUXGL_rna_1_36-202	-1	0.1	0.01	1.5
O15116	LSM1_rna_1_36-202	-1	0.1	0.01	1.5
O43251	RFOX2_rna_1_36-202	-1.01	0.1	0	1.5
P60323	NANO3_rna_1_36-202	-0.99	0.1	0.02	1.5
P62906	RL10A_rna_1_36-202	-1.01	0.1	0.08	1.5
Q14011	CIRBP_rna_1_36-202	-1	0.1	0	1.5
Q15696	U2AFM_rna_1_36-202	-0.99	0.1	0.01	1.5
Q6ZN04	MEX3B_rna_1_36-202	-0.99	0.1	0.1	1.5
Q8IUX4	ABC3F_rna_1_36-202	-1	0.1	0	1.5
Q8N6W0	CELF5_rna_1_36-202	-1	0.1	0	1.5
Q92901	RL3L_rna_1_36-202	-1	0.1	0.01	1.5
Q9BQ04	RBM4B_rna_1_36-202	-1.01	0.1	0.02	1.5
Q9HC16	ABC3G_rna_1_36-202	-1	0.1	0.01	1.5
Q9NVM6	DJC17_rna_1_36-202	-1.01	0.1	0.07	1.5
Q9NZI8	IF2B1_rna_1_36-202	-1	0.1	0.03	1.5
Q9UHX1	PUF60_rna_1_36-202	-1.2	0.1	0	1.5
O75792	RNH2A_rna_1_383-545	-1.2	0.1	0	1.5
P00973	OAS1_rna_1_383-545	-1.2	0.1	0	1.5
Q01081	U2AF1_rna_1_383-545	-1.2	0.1	0	1.5
Q13117	DAZ2_rna_1_383-545	-1.2	0.1	0	1.5
Q13148	TADBP_rna_1_383-545	-1.19	0.1	0	1.5
Q4VXA5	KHDC1_rna_1_383-545	-1.19	0.1	0	1.5
Q7Z6M4	MTER2_rna_1_383-545	-1.2	0.1	0.01	1.5
Q8NHQ9	DDX55_rna_1_383-545	-1.2	0.1	0	1.5
Q96AZ6	ISG20_rna_1_383-545	-1.19	0.1	0	1.5
Q9GZV4	IF5A2_rna_1_383-545	-1.19	0.1	0	1.5
Q9H0S4	DDX47_rna_1_383-545	-1.2	0.1	0	1.5
Q9Y3A4	RRP7A_rna_1_383-545	-1.16	0.1	0	1.5
Q9Y3Y2	CHTOP_rna_1_383-545	-1.14	0.1	0.01	1.5
Q9Y534	CSDC2_rna_1_383-545	-1.15	0.1	0	1.5
Q9Y606	TRUA_rna_1_383-545	-1.16	0.1	0	1.5
Q9Y6M1	IF2B2_rna_1_383-545	-1.14	0.1	0	1.5
O60812	HNRCL_rna_1_64-200	-1.16	0.1	0	1.5
P06748	NPM_rna_1_64-200	-1.14	0.1	0	1.5
P31943	HNRH1_rna_1_64-200	-1.15	0.1	0	1.5
P52597	HNRPF_rna_1_64-200	-1.15	0.1	0.01	1.5
P55795	HNRH2_rna_1_64-200	-1.14	0.1	0	1.5
Q02878	RL6_rna_1_64-200	-1.15	0.1	0	1.5
Q05048	CSTF1_rna_1_64-200	-1.14	0.1	0	1.5
Q14240	IF4A2_rna_1_64-200	-1.15	0.1	0	1.5
Q4VXA5	KHDC1_rna_1_64-200	-1.15	0.1	0	1.5
Q8TBF4	ZCRB1_rna_1_64-200	-1.16	0.1	0.09	1.5
Q96EP5	DAZP1_rna_1_64-200	-1.13	0.1	0	1.5
Q9BUL9	RPP25_rna_1_64-200	-1.14	0.1	0	1.5
Q9HA38	ZMAT3_rna_1_64-200	-1.15	0.1	0	1.5
Q9UL40	ZN346_rna_1_64-200	-1.15	0.1	0.01	1.5
O60573	IF4E2_rna_1_69-196	-1.14	0.1	0	1.5
P61978	HNRPK_rna_1_69-196	-1.15	0.1	0	1.5
Q86U44	MTA70_rna_1_69-196	-0.93	0.1	0.02	1.5
Q8NCV1	ADAD2_rna_1_69-196	-0.92	0.1	0.14	1.5
Q8WY41	NANO1_rna_1_69-196	-0.92	0.1	0.01	1.5
Q02040	AK17A_rna_1_129-278	-0.92	0.1	0.01	1.5
O43818	U3IP2_rna_1_23-214	-0.91	0.1	0.03	1.5
P26373	RL13_rna_1_23-214	-0.92	0.1	0.01	1.5
P41238	ABEC1_rna_1_23-214	-0.93	0.1	0.02	1.5
P42696	RBM34_rna_1_23-214	-0.92	0.1	0.01	1.5
P46777	RL5_rna_1_23-214	-0.92	0.1	0.03	1.5
P56270	MAZ_rna_1_23-214	-0.92	0.1	0.01	1.5
P57052	RBM11_rna_1_23-214	-0.92	0.1	0.03	1.5
P57721	PCBP3_rna_1_23-214	-0.92	0.1	0.03	1.5
P61572	REC3_rna_1_23-214	-0.92	0.1	0.01	1.5
P61573	REC4_rna_1_23-214	-0.92	0.1	0	1.5
P61574	REC5_rna_1_23-214	-0.92	0.1	0.08	1.5
P61575	REC6_rna_1_23-214	-0.92	0.1	0.01	1.5
P61579	REC17_rna_1_23-214	-0.93	0.1	0.03	1.5
P62891	RL39_rna_1_23-214	-1	0.1	0.01	1.5
P82675	RT05_rna_1_23-214	-0.99	0.1	0.01	1.5
Q07955	SRSF1_rna_1_23-214	-1	0.1	0.02	1.5
Q69383	REC2_rna_1_23-214	-1	0.1	0.01	1.5
Q8N5X7	IF4E3_rna_1_23-214	-0.99	0.1	0.01	1.5
Q8N684	CPSF7_rna_1_23-214	-0.99	0.1	0.03	1.5
Q96B01	R51A1_rna_1_23-214	-0.99	0.1	0.02	1.5
Q9ULW3	ABT1_rna_1_23-214	-0.99	0.1	0.08	1.5
O00425	IF2B3_rna_1_32-205	-1	0.1	0.01	1.5
O43251	RFOX2_rna_1_32-205	-0.98	0.1	0.02	1.5
P00973	OAS1_rna_1_32-205	-1	0.1	0.02	1.5
P41238	ABEC1_rna_1_32-205	-1	0.1	0.03	1.5
P57052	RBM11_rna_1_32-205	-0.99	0.1	0.01	1.5
P62308	RUXG_rna_1_32-205	-0.99	0.1	0.15	1.5
P62310	LSM3_rna_1_32-205	-0.99	0.1	0	1.5
P62318	SMD3_rna_1_32-205	-0.99	0.1	0.02	1.5
Q05519	SRS11_rna_1_32-205	-1	0.1	0.07	1.5
Q5RL73	RBM48_rna_1_32-205	-0.99	0.1	0.01	1.5
Q5T8I9	HENMT_rna_1_32-205	-1.69	0	0	1.49
Q8N1G4	LRC47_rna_1_32-205	-1.69	0	0	1.49
Q8N6W0	CELF5_rna_1_32-205	-1.7	0	0	1.49
Q9BTL3	RAM_rna_1_32-205	-1.68	0	0	1.49
Q9BX46	RBM24_rna_1_32-205	-1.7	0	0	1.49
Q9BY77	PDIP3_rna_1_32-205	-1.69	0	0	1.49
Q9H0S4	DDX47_rna_1_32-205	-1.7	0	0	1.49
Q9NZI8	IF2B1_rna_1_32-205	-1.7	0	0	1.49
Q9UQ80	PA2G4_rna_1_32-205	-1.7	0	0	1.49
Q9Y4Y9	LSM5_rna_1_32-205	-1.68	0	0	1.49
Q9Y4Z0	LSM4_rna_1_32-205	-1.69	0	0	1.49
O95793	STAU1_rna_1_3295-3485	-1.69	0	0	1.49
P11940	PABP1_rna_1_3295-3485	-1.69	0	0	1.49
P39023	RL3_rna_1_3295-3485	-1.03	0.1	0	1.49
P41238	ABEC1_rna_1_3295-3485	-1.02	0.1	0	1.49
Q16630	CPSF6_rna_1_3295-3485	-1.03	0.1	0	1.49
Q53EL6	PDCD4_rna_1_3295-3485	-1.03	0.1	0.01	1.49
Q9H074	PAIP1_rna_1_3295-3485	-1.02	0.1	0	1.49
Q9NXV6	CARF_rna_1_3295-3485	-1.03	0.1	0	1.49
O75940	SPF30_rna_1_3333-3485	-1.02	0.1	0.02	1.49
O95758	PTBP3_rna_1_3333-3485	-1.03	0.1	0	1.49
P25786	PSA1_rna_1_3333-3485	-1.01	0.1	0.02	1.49
P29558	RBMS1_rna_1_3333-3485	-1.03	0.1	0.01	1.49
P31943	HNRH1_rna_1_3333-3485	-1.03	0.1	0.01	1.49
Q86V81	THOC4_rna_1_3333-3485	-1.03	0.1	0	1.49
Q9BTF0	THUM2_rna_1_3333-3485	-1.21	0.1	0	1.49
Q9Y606	TRUA_rna_1_3333-3485	-1.21	0.1	0	1.49
O60573	IF4E2_rna_1_3342-3480	-1.21	0.1	0	1.49
O75648	MTU1_rna_1_3342-3480	-1.22	0.1	0	1.49
O75940	SPF30_rna_1_3342-3480	-1.22	0.1	0	1.49
O95931	CBX7_rna_1_3342-3480	-1.21	0.1	0	1.49
Q53HI1	UNC50_rna_1_3342-3480	-1.21	0.1	0	1.49
Q86SG3	DAZ4_rna_1_3342-3480	-1.21	0.1	0	1.49
Q9H0S4	DDX47_rna_1_3342-3480	-1.22	0.1	0	1.49
Q9Y2R9	RT07_rna_1_3342-3480	-1.21	0.1	0	1.49
O75792	RNH2A_rna_1_3346-3477	-1.22	0.1	0	1.49
P23396	RS3_rna_1_3346-3477	-1.22	0.1	0	1.49
P42696	RBM34_rna_1_3346-3477	-1.22	0.1	0	1.49
Q07955	SRSF1_rna_1_3346-3477	-1.21	0.1	0	1.49
Q6ZN04	MEX3B_rna_1_3346-3477	-1.21	0.1	0	1.49
Q8NG50	RDM1_rna_1_3346-3477	-1.22	0.1	0	1.49
Q8NHQ9	DDX55_rna_1_3346-3477	-1.22	0.1	0	1.49
Q8WXF0	SRS12_rna_1_3346-3477	-1.17	0.1	0	1.49
P25490	TYY1_rna_1_3350-3477	-1.17	0.1	0	1.49
P61978	HNRPK_rna_1_3350-3477	-1.18	0.1	0	1.49
Q8NCV1	ADAD2_rna_1_3350-3477	-1.17	0.1	0.01	1.49
Q9BZB8	CPEB1_rna_1_3350-3477	-1.17	0.1	0	1.49
Q9Y3Y2	CHTOP_rna_1_3350-3477	-1.17	0.1	0	1.49
O75648	MTU1_rna_1_3354-3478	-1.16	0.1	0	1.49
P33240	CSTF2_rna_1_3354-3478	-1.16	0.1	0	1.49
Q15287	RNPS1_rna_1_3354-3478	-1.16	0.1	0	1.49
Q96Q11	TRNT1_rna_1_3354-3478	-1.16	0.1	0	1.49
O75648	MTU1_rna_1_3356-3479	-1.16	0.1	0	1.49
P09661	RU2A_rna_1_3356-3479	-1.16	0.1	0	1.49
Q96I24	FUBP3_rna_1_3356-3479	-1.16	0.1	0	1.49
Q96Q11	TRNT1_rna_1_3356-3479	-1.16	0.1	0	1.49
Q9Y235	ABEC2_rna_1_3356-3479	-1.17	0.1	0	1.49
P25490	TYY1_rna_1_3363-3484	-1.16	0.1	0	1.49
P60900	PSA6_rna_1_3363-3484	-1.17	0.1	0	1.49
Q96AE4	FUBP1_rna_1_3363-3484	-1.17	0.1	0	1.49
Q9BZB8	CPEB1_rna_1_3363-3484	-1.16	0.1	0.09	1.49
Q9NQZ3	DAZ1_rna_1_3363-3484	-1.18	0.1	0	1.49
Q06265	EXOS9_rna_1_3371-3484	-1.17	0.1	0	1.49
Q86XN8	MEX3D_rna_1_3371-3484	-1.18	0.1	0	1.49
O75616	ERAL1_rna_1_3376-3479	-0.94	0.1	0	1.49
Q13838	DX39B_rna_1_3376-3479	-0.93	0.1	0.01	1.49
Q6PJT7	ZC3HE_rna_1_3376-3479	-0.93	0.1	0.01	1.49
Q6XE24	RBMS3_rna_1_3376-3479	-0.94	0.1	0.07	1.49
Q9H0K6	PUS7L_rna_1_3376-3479	-0.93	0.1	0	1.49
O00425	IF2B3_rna_1_36-202	-0.93	0.1	0.02	1.49
O95758	PTBP3_rna_1_36-202	-0.94	0.1	0.02	1.49
P00973	OAS1_rna_1_36-202	-0.93	0.1	0.01	1.49
P38919	IF4A3_rna_1_36-202	-0.93	0.1	0.01	1.49
P39019	RS19_rna_1_36-202	-0.94	0.1	0.01	1.49
P41238	ABEC1_rna_1_36-202	-0.93	0.1	0.01	1.49
P56270	MAZ_rna_1_36-202	-0.94	0.1	0.01	1.49
P57052	RBM11_rna_1_36-202	-0.94	0.1	0	1.49
P61571	REC1_rna_1_36-202	-0.93	0.1	0.04	1.49
P61575	REC6_rna_1_36-202	-0.94	0.1	0.02	1.49
P62304	RUXE_rna_1_36-202	-1.02	0.1	0.01	1.49
P62308	RUXG_rna_1_36-202	-1.02	0.1	0.01	1.49
P62310	LSM3_rna_1_36-202	-1.02	0.1	0.01	1.49
P62750	RL23A_rna_1_36-202	-1.03	0.1	0	1.49
Q13151	ROA0_rna_1_36-202	-1.01	0.1	0.03	1.49
Q86U06	RBM23_rna_1_36-202	-1.01	0.1	0.08	1.49
Q8N5X7	IF4E3_rna_1_36-202	-1.02	0.1	0.01	1.49
Q96I24	FUBP3_rna_1_36-202	-1.01	0.1	0	1.49
Q9H875	PKRI1_rna_1_36-202	-1.71	0	0	1.48
Q9H9Z2	LN28A_rna_1_36-202	-1.73	0	0	1.48
Q9UGY1	NOL12_rna_1_36-202	-1.72	0	0	1.48
Q9ULM6	CNOT6_rna_1_36-202	-1.71	0	0	1.48
Q9Y2T7	YBOX2_rna_1_36-202	-1.72	0	0	1.48
Q9Y4Y9	LSM5_rna_1_36-202	-1.72	0	0	1.48
A9UHW6	MI4GD_rna_1_383-545	-1.72	0	0	1.48
O43251	RFOX2_rna_1_383-545	-1.72	0	0	1.48
P49207	RL34_rna_1_383-545	-1.73	0	0.01	1.48
P51991	ROA3_rna_1_383-545	-1.73	0	0	1.48
P56270	MAZ_rna_1_383-545	-1.73	0	0	1.48
P83731	RL24_rna_1_383-545	-1.73	0	0	1.48
Q14451	GRB7_rna_1_383-545	-1.72	0	0	1.48
Q15631	TSN_rna_1_383-545	-1.73	0	0	1.48
Q5RKV6	EXOS6_rna_1_383-545	-1.73	0	0	1.48
Q96Q11	TRNT1_rna_1_383-545	-1.04	0.1	0.01	1.48
Q9NWB1	RFOX1_rna_1_383-545	-1.05	0.1	0.09	1.48
Q9NZI8	IF2B1_rna_1_383-545	-1.05	0.1	0.03	1.48
Q9Y580	RBM7_rna_1_383-545	-1.04	0.1	0	1.48
P08579	RU2B_rna_1_64-200	-1.05	0.1	0.01	1.48
Q14451	GRB7_rna_1_64-200	-1.05	0.1	0.01	1.48
Q5JQF8	PAP1M_rna_1_64-200	-1.05	0.1	0.02	1.48
Q8N0Z8	PUSL1_rna_1_64-200	-1.04	0.1	0.02	1.48
Q9ULW3	ABT1_rna_1_64-200	-1.04	0.1	0.02	1.48
Q9Y3B2	EXOS1_rna_1_64-200	-1.05	0.1	0	1.48
O75648	MTU1_rna_1_69-196	-1.06	0.1	0.12	1.48
P17947	SPI1_rna_1_69-196	-1.05	0.1	0.02	1.48
P25490	TYY1_rna_1_69-196	-1.04	0.1	0	1.48
P25786	PSA1_rna_1_69-196	-1.23	0.1	0	1.48
P26378	ELAV4_rna_1_69-196	-1.23	0.1	0	1.48
P61247	RS3A_rna_1_69-196	-1.23	0.1	0	1.48
Q86V81	THOC4_rna_1_69-196	-1.23	0.1	0	1.48
Q8NG50	RDM1_rna_1_69-196	-1.23	0.1	0	1.48
Q96Q11	TRNT1_rna_1_69-196	-1.23	0.1	0	1.48
Q9Y2R9	RT07_rna_1_69-196	-1.23	0.1	0.02	1.48
Q5SY16	NOL9_rna_1_129-278	-1.22	0.1	0	1.48
P18077	RL35A_rna_1_23-214	-1.23	0.1	0	1.48
P22626	ROA2_rna_1_23-214	-1.22	0.1	0	1.48
P61576	REC9_rna_1_23-214	-1.22	0.1	0	1.48
P61578	REC16_rna_1_23-214	-1.23	0.1	0.04	1.48
Q13247	SRSF6_rna_1_23-214	-1.23	0.1	0.04	1.48
Q15233	NONO_rna_1_23-214	-1.22	0.1	0	1.48
Q6ZN04	MEX3B_rna_1_23-214	-1.23	0.1	0	1.48
Q8N1G4	LRC47_rna_1_23-214	-1.2	0.1	0	1.48
Q96I25	SPF45_rna_1_23-214	-1.19	0.1	0	1.48
Q9H0S4	DDX47_rna_1_23-214	-1.2	0.1	0.01	1.48
Q9NR56	MBNL1_rna_1_23-214	-1.19	0.1	0.01	1.48
Q9NXG2	THUM1_rna_1_23-214	-1.21	0.1	0.07	1.48
Q9UHX1	PUF60_rna_1_23-214	-1.2	0.1	0	1.48
Q9UJV9	DDX41_rna_1_23-214	-1.19	0.1	0	1.48
[truncated: 1,475 more rows]

## Sheet: FZD1-2_2
Protein_ID	Transcript_ID	Z-score	Discriminative Power (%)	Interaction Strength (%)	Ranking
P23246	SFPQ_rna_1	-1.18	0.1	0	2.68
Q6ZN17	LN28B_rna_1	-1.3	0.1	0	2.64
Q01130	SRSF2_rna_1	-1.3	0.1	0	2.64
Q15366	PCBP2_rna_1	-1.32	0.1	0	2.63
Q92879	CELF1_rna_1	-1.02	0.1	0	2.62
Q13242	SRSF9_rna_1	-0.76	0.14	0.04	2.61
O75525	KHDR3_rna_1	-1.05	0.1	0	2.6
Q9BZB8	CPEB1_rna_1	-0.82	0.14	0.03	2.58
Q7Z2T5	TRM1L_rna_1	-0.94	0.1	0.01	2.58
P19338	NUCL_rna_1	-1.51	0.1	0	2.56
Q92499	DDX1_rna_1	-0.86	0.1	0.07	2.56
O00571	DDX3X_rna_1	-0.83	0.14	0.09	2.56
Q96PZ0	PUS7_rna_1	-1.12	0.1	0.01	2.55
Q5SZQ8	CELF3_rna_1	-1.01	0.1	0.01	2.55
P78563	RED1_rna_1	-0.86	0.1	0.01	2.54
O15523	DDX3Y_rna_1	-0.91	0.1	0.02	2.54
Q9H0K6	PUS7L_rna_1	-1.6	0	0	2.53
P19544	WT1_rna_1	-0.94	0.1	0	2.53
Q06787	FMR1_rna_1	-1.06	0.1	0	2.53
Q8N1G4	LRC47_rna_1	-0.96	0.1	0.01	2.52
Q96N16	JKIP1_rna_1	-0.89	0.1	0.01	2.52
Q9Y3Y2	CHTOP_rna_1	-0.98	0.1	0.01	2.51
P51003	PAPOA_rna_1	-1.01	0.1	0.01	2.5
Q13283	G3BP1_rna_1	-1.19	0.1	0	2.5
Q8IY67	RAVR1_rna_1	-1.15	0.1	0	2.5
Q8NHQ9	DDX55_rna_1	-1.7	0	0	2.49
Q9H6T0	ESRP2_rna_1	-0.93	0.1	0.02	2.49
P25490	TYY1_rna_1	-1.01	0.1	0.02	2.49
O15226	NKRF_rna_1	-1.01	0.1	0.01	2.49
Q13049	TRI32_rna_1	-1.04	0.1	0	2.48
Q9BWT3	PAPOG_rna_1	-0.95	0.1	0.01	2.48
Q9BY77	PDIP3_rna_1	-1.25	0.1	0	2.47
Q9UHX1	PUF60_rna_1	-1.22	0.1	0	2.47
O95628	CNOT4_rna_1	-1.25	0.1	0	2.46
O95793	STAU1_rna_1	-1.24	0.1	0	2.46
P21128	ENDOU_rna_1	-1.1	0.1	0.01	2.45
P82675	RT05_rna_1	-1.18	0.1	0	2.41
Q12996	CSTF3_rna_1	-1.98	0	0	2.38
Q9NS39	RED2_rna_1	-1.13	0.1	0	2.36
Q9NVV4	PAPD1_rna_1	-2.06	0	0	2.35
O95777	NAA38_rna_1	-1.37	0.1	0	2.34
Q86U44	MTA70_rna_1	-1.46	0.1	0	2.32
Q8NE35	CPEB3_rna_1	-1.63	0	0	2.31
Q9NQZ3	DAZ1_rna_1	-1.47	0.1	0	2.29
Q9NRJ5	PAPOB_rna_1	-1.24	0.1	0	2.28
Q9Y2R4	DDX52_rna_1	-1.47	0.1	0	2.28
P61978	HNRPK_rna_1	-1.74	0	0	2.27
Q17RY0	CPEB4_rna_1	-1.56	0	0	2.26
Q6PJT7	ZC3HE_rna_1	-1.52	0.1	0	2.25
Q9Y333	LSM2_rna_1	-1.67	0	0	2.2
Q9Y6M1	IF2B2_rna_1	-1.65	0	0	2.2
P61575	REC6_rna_1	-1.36	0.1	0	2.2
Q01844	EWS_rna_1	-1.63	0	0	2.2
Q96I24	FUBP3_rna_1	-1.96	0	0	2.18
Q9Y606	TRUA_rna_1	-0.34	0.32	0.79	2
Q9Y6V7	DDX49_rna_1	0.13	0.71	0.99	2
P09914	IFIT1_rna_1	-0.45	0.22	0.8	2
P61572	REC3_rna_1	0.14	0.71	0.99	2
P61573	REC4_rna_1	-0.2	0.42	0.97	2
P61576	REC9_rna_1	0.07	0.66	1	2
P61578	REC16_rna_1	-0.37	0.28	0.88	1.99
P61579	REC17_rna_1	0.04	0.63	1	1.99
Q05048	CSTF1_rna_1	-0.41	0.24	0.73	1.98
Q4G0J3	LARP7_rna_1	0.09	0.67	0.99	1.98
Q69383	REC2_rna_1	0.09	0.67	0.99	1.98
Q9BQ39	DDX50_rna_1	-0.49	0.2	0.61	1.97
P61571	REC1_rna_1	-0.24	0.4	0.99	1.97
P61574	REC5_rna_1	-0.01	0.59	0.99	1.96
Q13838	DX39B_rna_1	-0.03	0.59	1	1.95
Q86U06	RBM23_rna_1	-0.02	0.59	0.99	1.94
Q8IU60	DCP2_rna_1	-0.28	0.35	0.98	1.94
Q8N8A6	DDX51_rna_1	-0.55	0.17	0.53	1.93
P62306	RUXF_rna_1	-0.55	0.17	0.48	1.93
Q05823	RN5A_rna_1	-0.55	0.17	0.48	1.93
Q15056	IF4H_rna_1	-0.55	0.17	0.46	1.92
Q53EL6	PDCD4_rna_1	-0.57	0.17	0.51	1.92
Q5T1V6	DDX59_rna_1	-0.08	0.54	0.99	1.91
Q6UN15	FIP1_rna_1	-0.06	0.54	0.99	1.91
Q8NC51	PAIRB_rna_1	-0.61	0.17	0.28	1.9
Q8NG50	RDM1_rna_1	-0.09	0.52	0.99	1.9
Q92841	DDX17_rna_1	-0.6	0.17	0.35	1.9
Q9NQ94	A1CF_rna_1	-0.33	0.32	0.98	1.9
O75648	MTU1_rna_1	-0.64	0.14	0.22	1.89
P51513	NOVA1_rna_1	-0.61	0.17	0.4	1.89
P61927	RL37_rna_1	-0.61	0.17	0.38	1.89
P62310	LSM3_rna_1	-0.14	0.5	0.99	1.89
Q13148	TADBP_rna_1	-0.14	0.5	0.99	1.89
Q86XN8	MEX3D_rna_1	-0.36	0.28	0.97	1.89
Q9BRL6	SRSF8_rna_1	-0.36	0.28	0.97	1.89
O95758	PTBP3_rna_1	-0.67	0.14	0.19	1.88
P14314	GLU2B_rna_1	-0.63	0.17	0.34	1.88
P51114	FXR1_rna_1	-0.62	0.17	0.34	1.88
P62314	SMD1_rna_1	-0.18	0.45	0.99	1.88
Q9H0S4	DDX47_rna_1	-0.68	0.14	0.21	1.87
Q9NVP1	DDX18_rna_1	-0.69	0.14	0.13	1.87
Q9UN86	G3BP2_rna_1	-0.7	0.14	0.19	1.87
A0AV96	RBM47_rna_1	-0.16	0.47	0.99	1.87
P29728	OAS2_rna_1	-0.23	0.4	0.99	1.86
P36578	RL4_rna_1	-0.39	0.26	0.95	1.86
P38159	RBMX_rna_1	-0.24	0.4	0.99	1.86
P49458	SRP09_rna_1	-0.23	0.4	0.96	1.86
P60900	PSA6_rna_1	-0.74	0.14	0.13	1.85
Q96AE4	FUBP1_rna_1	-0.2	0.42	0.99	1.85
Q96Q11	TRNT1_rna_1	-0.67	0.14	0.26	1.85
Q9HC36	RMTL1_rna_1	-0.67	0.14	0.23	1.85
Q9UHB9	SRP68_rna_1	-0.24	0.4	0.99	1.85
P11940	PABP1_rna_1	-0.24	0.4	0.99	1.85
P52272	HNRPM_rna_1	-0.78	0.14	0.09	1.84
P62304	RUXE_rna_1	-0.76	0.14	0.11	1.84
O00425	IF2B3_rna_1	-0.76	0.14	0.12	1.84
P14866	HNRPL_rna_1	-0.78	0.14	0.13	1.84
Q13310	PABP4_rna_1	-0.26	0.37	0.99	1.84
Q6XE24	RBMS3_rna_1	-0.81	0.14	0.09	1.83
Q7Z417	NUFP2_rna_1	-0.78	0.14	0.05	1.83
Q8TAS1	UHMK1_rna_1	-0.81	0.14	0.07	1.83
Q92615	LAR4B_rna_1	-0.71	0.14	0.16	1.83
Q96BT7	ALKB8_rna_1	-0.45	0.22	0.81	1.83
Q9GZT3	SLIRP_rna_1	-0.28	0.35	0.93	1.83
Q9GZY0	NXF2_rna_1	-0.3	0.33	0.99	1.83
Q9NQT4	EXOS5_rna_1	-0.82	0.14	0.02	1.82
Q9NXH9	TRM1_rna_1	-0.81	0.14	0.06	1.82
Q9Y3Z3	SAMH1_rna_1	-0.83	0.14	0.02	1.82
Q9Y4Y9	LSM5_rna_1	-0.81	0.14	0.08	1.82
O43310	CTIF_rna_1	-0.81	0.14	0.06	1.82
O60812	HNRCL_rna_1	-0.82	0.14	0.08	1.82
O94818	NOL4_rna_1	-0.82	0.14	0.03	1.82
P52594	AGFG1_rna_1	-0.72	0.14	0.27	1.82
Q02878	RL6_rna_1	-0.32	0.33	0.91	1.82
Q06265	EXOS9_rna_1	-0.46	0.22	0.75	1.82
Q13325	IFIT5_rna_1	-0.46	0.22	0.91	1.82
Q14498	RBM39_rna_1	-0.86	0.1	0.06	1.81
Q86SE5	RALYL_rna_1	-0.84	0.14	0.07	1.81
Q8IZ69	TRM2A_rna_1	-0.85	0.14	0.03	1.81
Q92901	RL3L_rna_1	-0.85	0.1	0.01	1.81
Q96E39	RMXL1_rna_1	-0.84	0.14	0.02	1.81
Q9NXZ2	DDX43_rna_1	-0.84	0.14	0.06	1.81
Q9UK45	LSM7_rna_1	-0.29	0.35	0.93	1.81
P05455	LA_rna_1	-0.74	0.14	0.13	1.81
P23396	RS3_rna_1	-0.73	0.14	0.13	1.81
Q07666	KHDR1_rna_1	-0.74	0.14	0.13	1.81
Q8WXF0	SRS12_rna_1	-0.35	0.28	0.75	1.81
Q9H361	PABP3_rna_1	-0.35	0.28	0.94	1.81
Q9NZI8	IF2B1_rna_1	-0.33	0.32	0.97	1.81
A6NMX2	I4E1B_rna_1	-0.88	0.1	0.03	1.8
O43390	HNRPR_rna_1	-0.87	0.1	0.08	1.8
P18077	RL35A_rna_1	-0.88	0.1	0.03	1.8
P33240	CSTF2_rna_1	-0.87	0.1	0.06	1.8
Q8NCV1	ADAD2_rna_1	-0.87	0.1	0.05	1.8
Q92979	NEP1_rna_1	-0.87	0.1	0.01	1.8
Q96LT9	RBM40_rna_1	-0.88	0.1	0.07	1.8
Q9BX46	RBM24_rna_1	-0.33	0.32	0.79	1.8
Q9NPD3	EXOS4_rna_1	-0.31	0.33	0.98	1.8
Q9NSD9	SYFB_rna_1	-0.32	0.33	0.98	1.8
A8MWD9	RUXGL_rna_1	-0.74	0.14	0.14	1.8
O76094	SRP72_rna_1	-0.75	0.14	0.12	1.8
O95931	CBX7_rna_1	-0.39	0.26	0.97	1.8
P62308	RUXG_rna_1	-0.37	0.28	0.96	1.8
Q15287	RNPS1_rna_1	-0.48	0.2	0.75	1.8
Q16587	ZNF74_rna_1	-0.49	0.2	0.76	1.8
Q86SG3	DAZ4_rna_1	-0.48	0.2	0.71	1.8
O00584	RNT2_rna_1	-0.36	0.28	0.98	1.8
O75526	RMXL2_rna_1	-0.35	0.32	0.97	1.8
P08621	RU17_rna_1	-0.9	0.1	0.01	1.79
P18124	RL7_rna_1	-0.9	0.1	0.08	1.79
P98179	RBM3_rna_1	-0.89	0.1	0.02	1.79
Q4VXU2	PAP1L_rna_1	-0.89	0.1	0.02	1.79
Q9H0L4	CSTFT_rna_1	-0.9	0.1	0.05	1.79
Q9P2K5	MYEF2_rna_1	-0.91	0.1	0	1.79
O60573	IF4E2_rna_1	-0.33	0.32	0.95	1.79
O60930	RNH1_rna_1	-0.76	0.14	0.12	1.79
P14678	RSMB_rna_1	-0.76	0.14	0.09	1.79
P17947	SPI1_rna_1	-0.77	0.14	0.13	1.79
P42696	RBM34_rna_1	-0.4	0.26	0.83	1.79
P54577	SYYC_rna_1	-0.37	0.28	0.98	1.79
P62312	LSM6_rna_1	-0.39	0.26	0.96	1.79
P62891	RL39_rna_1	-0.37	0.28	0.98	1.79
P63162	RSMN_rna_1	-0.38	0.26	0.96	1.79
Q5SY16	NOL9_rna_1	-0.38	0.26	0.96	1.79
Q8IWZ8	SUGP1_rna_1	-0.38	0.26	0.94	1.79
Q8N9W6	BOLL_rna_1	-0.93	0.1	0.06	1.78
Q9H0Z9	RBM38_rna_1	-0.92	0.1	0.01	1.78
Q9NW64	RBM22_rna_1	-0.93	0.1	0.04	1.78
Q9Y4Z0	LSM4_rna_1	-0.93	0.1	0.01	1.78
O15234	CASC3_rna_1	-0.94	0.1	0	1.78
O75494	SRS10_rna_1	-0.93	0.1	0.04	1.78
P31942	HNRH3_rna_1	-0.92	0.1	0.01	1.78
P31943	HNRH1_rna_1	-0.93	0.1	0	1.78
P51843	NR0B1_rna_1	-0.37	0.28	0.97	1.78
Q01081	U2AF1_rna_1	-0.36	0.28	0.87	1.78
Q02040	AK17A_rna_1	-0.37	0.28	0.93	1.78
Q07955	SRSF1_rna_1	-0.36	0.28	0.95	1.78
Q15434	RBMS2_rna_1	-0.78	0.14	0.14	1.78
Q6ZN04	MEX3B_rna_1	-0.44	0.22	0.88	1.78
Q99729	ROAA_rna_1	-0.43	0.22	0.85	1.78
Q9BTL3	RAM_rna_1	-0.43	0.22	0.94	1.78
Q9H171	ZBP1_rna_1	-0.43	0.22	0.89	1.78
Q9Y2R9	RT07_rna_1	-0.51	0.2	0.81	1.78
O95453	PARN_rna_1	-0.52	0.2	0.8	1.78
P51116	FXR2_rna_1	-0.4	0.26	0.93	1.78
P55795	HNRH2_rna_1	-0.39	0.26	0.95	1.78
Q14451	GRB7_rna_1	-0.4	0.26	0.98	1.78
Q5JPH6	SYEM_rna_1	-0.39	0.26	0.98	1.78
Q6NXG1	ESRP1_rna_1	-0.39	0.26	0.95	1.78
Q8N684	CPSF7_rna_1	-0.96	0.1	0	1.77
Q96DU9	PABP5_rna_1	-0.95	0.1	0.01	1.77
Q96EP5	DAZP1_rna_1	-0.95	0.1	0	1.77
Q96HR8	NAF1_rna_1	-0.97	0.1	0.05	1.77
Q9HCJ3	RAVR2_rna_1	-0.96	0.1	0.05	1.77
Q9NRX1	PNO1_rna_1	-0.95	0.1	0.09	1.77
Q9UKA8	RCAN3_rna_1	-0.95	0.1	0	1.77
O00442	RTCA_rna_1	-0.96	0.1	0.01	1.77
P19474	RO52_rna_1	-0.38	0.26	0.93	1.77
P61011	SRP54_rna_1	-0.39	0.26	0.95	1.77
Q13117	DAZ2_rna_1	-0.79	0.14	0.2	1.77
Q16600	ZN239_rna_1	-0.8	0.14	0.06	1.77
Q9NP64	NO40_rna_1	-0.8	0.14	0.21	1.77
P09661	RU2A_rna_1	-0.79	0.14	0.07	1.77
P15880	RS2_rna_1	-0.8	0.14	0.21	1.77
P62318	SMD3_rna_1	-0.8	0.14	0.08	1.77
P62861	RS30_rna_1	-0.8	0.14	0.2	1.77
Q16560	U1SBP_rna_1	-0.79	0.14	0.2	1.77
Q16629	SRSF7_rna_1	-0.8	0.14	0.08	1.77
Q5VZ19	TDR10_rna_1	-0.79	0.14	0.07	1.77
Q8IUX4	ABC3F_rna_1	-0.8	0.14	0.24	1.77
Q8TEA1	NSUN6_rna_1	-0.46	0.22	0.74	1.77
Q96IZ5	RBM41_rna_1	-0.53	0.2	0.67	1.77
Q9ULW3	ABT1_rna_1	-0.52	0.2	0.69	1.77
Q9Y580	RBM7_rna_1	-0.53	0.2	0.62	1.77
O43818	U3IP2_rna_1	-0.53	0.2	0.62	1.77
O75616	ERAL1_rna_1	-0.52	0.2	0.7	1.77
P09012	SNRPA_rna_1	-0.43	0.22	0.94	1.77
P18615	NELFE_rna_1	-0.42	0.24	0.97	1.77
P26378	ELAV4_rna_1	-0.98	0.1	0	1.76
P41238	ABEC1_rna_1	-0.99	0.1	0	1.76
P62917	RL8_rna_1	-0.97	0.1	0	1.76
Q13868	EXOS2_rna_1	-0.97	0.1	0.03	1.76
Q7Z5Q1	CPEB2_rna_1	-0.97	0.1	0.03	1.76
Q9BUB4	ADAT1_rna_1	-0.99	0.1	0.02	1.76
Q9NX24	NHP2_rna_1	-0.98	0.1	0	1.76
P26599	PTBP1_rna_1	-0.97	0.1	0.01	1.76
P49591	SYSC_rna_1	-0.98	0.1	0.01	1.76
P57052	RBM11_rna_1	-0.98	0.1	0	1.76
P62841	RS15_rna_1	-0.97	0.1	0	1.76
P63173	RL38_rna_1	-0.97	0.1	0.04	1.76
P78406	RAE1L_rna_1	-0.98	0.1	0.02	1.76
Q6NYC1	JMJD6_rna_1	-0.99	0.1	0.02	1.76
Q86U38	NOP9_rna_1	-0.41	0.24	0.88	1.76
Q8IYX4	DND1_rna_1	-0.42	0.24	0.89	1.76
Q96CM3	RUSD4_rna_1	-0.41	0.24	0.92	1.76
Q9BUR4	WAP53_rna_1	-0.42	0.24	0.88	1.76
Q9UJV9	DDX41_rna_1	-0.8	0.14	0.22	1.76
O43251	RFOX2_rna_1	-0.8	0.14	0.05	1.76
P26368	U2AF2_rna_1	-0.8	0.14	0.06	1.76
P35637	FUS_rna_1	-0.47	0.22	0.81	1.76
P52597	HNRPF_rna_1	-0.54	0.17	0.72	1.76
P57721	PCBP3_rna_1	-0.55	0.17	0.65	1.76
P60321	NANO2_rna_1	-1.01	0.1	0	1.75
Q96EY7	PTCD3_rna_1	-1	0.1	0	1.75
Q96F86	EDC3_rna_1	-1.01	0.1	0.02	1.75
Q9BRS8	LARP6_rna_1	-0.99	0.1	0.03	1.75
O60506	HNRPQ_rna_1	-1	0.1	0	1.75
O60832	DKC1_rna_1	-1.01	0.1	0.01	1.75
P39023	RL3_rna_1	-1.01	0.1	0	1.75
P61247	RS3A_rna_1	-1.01	0.1	0	1.75
P62280	RS11_rna_1	-0.43	0.22	0.86	1.75
P62888	RL30_rna_1	-0.43	0.24	0.76	1.75
Q01085	TIAR_rna_1	-0.82	0.14	0.06	1.75
Q12849	GRSF1_rna_1	-0.83	0.14	0.13	1.75
Q12972	PP1R8_rna_1	-0.82	0.14	0.05	1.75
Q13601	KRR1_rna_1	-0.82	0.14	0.08	1.75
Q15365	PCBP1_rna_1	-0.83	0.14	0.05	1.75
Q15397	K0020_rna_1	-0.83	0.14	0.06	1.75
Q8N5P1	ZC3H8_rna_1	-0.49	0.2	0.59	1.75
Q969L4	LSM10_rna_1	-0.5	0.2	0.82	1.75
Q96J87	CELF6_rna_1	-0.5	0.2	0.84	1.75
Q9BZE2	PUS3_rna_1	-0.51	0.2	0.8	1.75
Q9H1J1	REN3A_rna_1	-0.49	0.2	0.83	1.75
Q9UBP6	TRMB_rna_1	-0.56	0.17	0.64	1.75
Q9UNW9	NOVA2_rna_1	-0.56	0.17	0.57	1.75
Q9Y235	ABEC2_rna_1	-0.55	0.17	0.74	1.75
Q9Y2W6	TDRKH_rna_1	-0.57	0.17	0.61	1.75
O95149	SPN1_rna_1	-0.56	0.17	0.58	1.75
O95319	CELF2_rna_1	-0.55	0.17	0.61	1.75
P05386	RLA1_rna_1	-0.47	0.22	0.78	1.75
P09543	CN37_rna_1	-0.47	0.22	0.84	1.75
P0CB38	PAB4L_rna_1	-0.47	0.22	0.8	1.75
P23588	IF4B_rna_1	-0.46	0.22	0.88	1.75
P25786	PSA1_rna_1	-1.04	0.1	0	1.74
P47914	RL29_rna_1	-1.02	0.1	0	1.74
P49207	RL34_rna_1	-1.05	0.1	0.03	1.74
Q14011	CIRBP_rna_1	-1.04	0.1	0.03	1.74
Q14103	HNRPD_rna_1	-1.03	0.1	0.02	1.74
Q15633	TRBP2_rna_1	-1.03	0.1	0.01	1.74
Q71RC2	LARP4_rna_1	-1.04	0.1	0	1.74
Q8IUH3	RBM45_rna_1	-1.03	0.1	0	1.74
Q8WUA2	PPIL4_rna_1	-1.03	0.1	0.01	1.74
Q9NUL3	STAU2_rna_1	-1.03	0.1	0	1.74
O00257	CBX4_rna_1	-1.04	0.1	0.01	1.74
O43148	MCES_rna_1	-1.03	0.1	0.01	1.74
O75940	SPF30_rna_1	-1.02	0.1	0.02	1.74
O95639	CPSF4_rna_1	-1.03	0.1	0	1.74
P05387	RLA2_rna_1	-0.46	0.22	0.82	1.74
P47974	TISD_rna_1	-0.45	0.22	0.64	1.74
P52298	NCBP2_rna_1	-0.46	0.22	0.9	1.74
P56270	MAZ_rna_1	-0.46	0.22	0.76	1.74
P57723	PCBP4_rna_1	-0.45	0.22	0.9	1.74
P84103	SRSF3_rna_1	-0.84	0.14	0.09	1.74
Q14444	CAPR1_rna_1	-0.83	0.14	0.08	1.74
Q15024	EXOS7_rna_1	-0.84	0.14	0.02	1.74
Q16762	THTR_rna_1	-0.84	0.14	0.02	1.74
Q2M296	MTHSD_rna_1	-0.53	0.2	0.72	1.74
Q3MIT2	PUS10_rna_1	-0.52	0.2	0.56	1.74
Q5VZF2	MBNL2_rna_1	-0.53	0.2	0.71	1.74
Q8N5X7	IF4E3_rna_1	-0.52	0.2	0.64	1.74
Q9BV44	THUM3_rna_1	-0.52	0.2	0.72	1.74
A7MD48	SRRM4_rna_1	-0.52	0.2	0.81	1.74
O76021	RL1D1_rna_1	-0.57	0.17	0.6	1.74
P00973	OAS1_rna_1	-0.58	0.17	0.65	1.74
P09234	RU1C_rna_1	-0.49	0.2	0.81	1.74
P38919	IF4A3_rna_1	-0.47	0.22	0.89	1.74
P60323	NANO3_rna_1	-0.49	0.2	0.8	1.74
P60842	IF4A1_rna_1	-1.07	0.1	0	1.73
P62750	RL23A_rna_1	-1.05	0.1	0.01	1.73
P83369	LSM11_rna_1	-1.06	0.1	0	1.73
Q05519	SRS11_rna_1	-1.06	0.1	0	1.73
Q15631	TSN_rna_1	-1.05	0.1	0	1.73
Q16630	CPSF6_rna_1	-1.06	0.1	0	1.73
Q4VXA5	KHDC1_rna_1	-1.05	0.1	0	1.73
Q6P087	RUSD3_rna_1	-1.06	0.1	0	1.73
Q8N6W0	CELF5_rna_1	-1.06	0.1	0	1.73
Q8WU68	U2AF4_rna_1	-1.05	0.1	0	1.73
Q92804	RBP56_rna_1	-1.07	0.1	0	1.73
Q96PK6	RBM14_rna_1	-1.05	0.1	0	1.73
Q9H0G5	NSRP1_rna_1	-1.07	0.1	0	1.73
Q9Y3A4	RRP7A_rna_1	-1.05	0.1	0	1.73
O95503	CBX6_rna_1	-1.07	0.1	0	1.73
P07910	HNRPC_rna_1	-1.05	0.1	0	1.73
P17844	DDX5_rna_1	-0.48	0.2	0.74	1.73
P26651	TTP_rna_1	-0.48	0.22	0.77	1.73
P46776	RL27A_rna_1	-0.49	0.2	0.83	1.73
P46777	RL5_rna_1	-0.48	0.22	0.84	1.73
P46778	RL21_rna_1	-0.85	0.14	0.07	1.73
P62487	RPB7_rna_1	-0.85	0.14	0.05	1.73
P62851	RS25_rna_1	-0.86	0.1	0.04	1.73
P63241	IF5A1_rna_1	-0.86	0.1	0.06	1.73
Q15637	SF01_rna_1	-0.86	0.1	0.05	1.73
Q6IS14	IF5AL_rna_1	-0.85	0.14	0.03	1.73
Q8TBF4	ZCRB1_rna_1	-0.85	0.14	0.16	1.73
Q8WXF1	PSPC1_rna_1	-0.55	0.17	0.64	1.73
Q92664	TF3A_rna_1	-0.55	0.17	0.64	1.73
Q96I25	SPF45_rna_1	-0.56	0.17	0.57	1.73
Q9BTF0	THUM2_rna_1	-0.58	0.17	0.49	1.73
Q9NQT5	EXOS3_rna_1	-0.59	0.17	0.46	1.73
Q9NY93	DDX56_rna_1	-0.59	0.17	0.42	1.73
Q9UH17	ABC3B_rna_1	-0.59	0.17	0.59	1.73
Q9UKA9	PTBP2_rna_1	-0.59	0.17	0.49	1.73
A6NEQ0	RBY1E_rna_1	-0.59	0.17	0.45	1.73
A9UHW6	MI4GD_rna_1	-0.59	0.17	0.44	1.73
O43347	MSI1H_rna_1	-0.5	0.2	0.9	1.73
O75792	RNH2A_rna_1	-0.51	0.2	0.84	1.73
O95900	TRUB2_rna_1	-0.5	0.2	0.71	1.73
P09651	ROA1_rna_1	-0.51	0.2	0.82	1.73
P10155	RO60_rna_1	-0.51	0.2	0.88	1.73
P20839	IMDH1_rna_1	-1.08	0.1	0	1.72
P29558	RBMS1_rna_1	-1.1	0.1	0	1.72
P60866	RS20_rna_1	-1.07	0.1	0.02	1.72
P83731	RL24_rna_1	-1.1	0.1	0	1.72
Q14240	IF4A2_rna_1	-1.08	0.1	0	1.72
Q15427	SF3B4_rna_1	-1.09	0.1	0	1.72
Q15695	U2AFL_rna_1	-1.08	0.1	0.02	1.72
Q6IN84	MRM1_rna_1	-1.08	0.1	0	1.72
Q7Z6M4	MTER2_rna_1	-1.09	0.1	0	1.72
Q8TBY0	RBM46_rna_1	-1.09	0.1	0	1.72
Q9H9Z2	LN28A_rna_1	-1.1	0.1	0	1.72
Q9HA38	ZMAT3_rna_1	-1.08	0.1	0.01	1.72
Q9NWB1	RFOX1_rna_1	-1.1	0.1	0	1.72
Q9UHK0	NUFP1_rna_1	-0.5	0.2	0.77	1.72
Q9ULM6	CNOT6_rna_1	-0.51	0.2	0.76	1.72
Q9Y2T7	YBOX2_rna_1	-0.5	0.2	0.66	1.72
P0DJD3	RBY1A_rna_1	-0.5	0.2	0.84	1.72
Q14576	ELAV3_rna_1	-0.51	0.2	0.79	1.72
Q53HI1	UNC50_rna_1	-0.5	0.2	0.81	1.72
Q92904	DAZL_rna_1	-0.5	0.2	0.77	1.72
Q9NXV6	CARF_rna_1	-0.88	0.1	0.04	1.72
Q9NY12	GAR1_rna_1	-0.86	0.1	0.03	1.72
A6NC42	DPPA5_rna_1	-0.86	0.1	0.06	1.72
P0C7P1	RBY1D_rna_1	-0.87	0.1	0.04	1.72
P0DJD4	RBY1C_rna_1	-0.87	0.1	0.06	1.72
P30050	RL12_rna_1	-0.59	0.17	0.42	1.72
Q12905	ILF2_rna_1	-0.58	0.17	0.63	1.72
Q86V81	THOC4_rna_1	-0.58	0.17	0.5	1.72
Q8WWH5	TRUB1_rna_1	-0.57	0.17	0.57	1.72
Q96A72	MGN2_rna_1	-0.58	0.17	0.56	1.72
Q96SI9	STRBP_rna_1	-0.61	0.17	0.52	1.72
Q9H4D5	NXF3_rna_1	-0.6	0.17	0.37	1.72
Q9Y534	CSDC2_rna_1	-0.6	0.17	0.44	1.72
A6NGQ2	OOEP_rna_1	-0.6	0.17	0.44	1.72
O60381	HBP1_rna_1	-0.6	0.17	0.44	1.72
O60936	NOL3_rna_1	-0.6	0.17	0.41	1.72
P51991	ROA3_rna_1	-0.53	0.2	0.84	1.72
P62269	RS18_rna_1	-0.52	0.2	0.82	1.72
P62995	TRA2B_rna_1	-0.53	0.2	0.77	1.72
Q08257	QOR_rna_1	-1.11	0.1	0	1.71
Q15696	U2AFM_rna_1	-1.12	0.1	0	1.71
Q8WVV9	HNRLL_rna_1	-1.12	0.1	0	1.71
Q96AZ6	ISG20_rna_1	-1.11	0.1	0	1.71
Q96M93	ADAD1_rna_1	-1.1	0.1	0	1.71
Q9BUL9	RPP25_rna_1	-1.13	0.1	0	1.71
Q9GZV4	IF5A2_rna_1	-1.11	0.1	0	1.71
Q9H9J2	RM44_rna_1	-1.12	0.1	0	1.71
Q9UGY1	NOL12_rna_1	-1.12	0.1	0	1.71
Q9Y2R5	RT17_rna_1	-1.12	0.1	0	1.71
Q9Y3B4	PM14_rna_1	-1.11	0.1	0	1.71
Q9Y5S9	RBM8A_rna_1	-0.53	0.2	0.72	1.71
A6NDE4	RBY1B_rna_1	-0.52	0.2	0.72	1.71
A6NDY0	EPAB2_rna_1	-0.89	0.1	0.02	1.71
O14979	HNRDL_rna_1	-0.89	0.1	0.03	1.71
O43809	CPSF5_rna_1	-0.88	0.1	0.02	1.71
P12268	IMDH2_rna_1	-0.89	0.1	0.04	1.71
P61254	RL26_rna_1	-0.88	0.1	0.06	1.71
P62906	RL10A_rna_1	-0.88	0.1	0.04	1.71
Q13595	TRA2A_rna_1	-0.88	0.1	0.15	1.71
Q14493	SLBP_rna_1	-0.88	0.1	0.05	1.71
Q15233	NONO_rna_1	-0.89	0.1	0.2	1.71
Q15415	RBY1F_rna_1	-0.6	0.17	0.5	1.71
Q86TM3	DDX53_rna_1	-0.59	0.17	0.41	1.71
Q8IV48	ERI1_rna_1	-0.59	0.17	0.48	1.71
Q8N9N8	EIF1A_rna_1	-0.61	0.17	0.43	1.71
Q96H35	RBM18_rna_1	-0.6	0.17	0.41	1.71
Q9NUU7	DD19A_rna_1	-0.62	0.17	0.37	1.71
Q9NX07	TSAP1_rna_1	-0.54	0.17	0.53	1.71
Q9P013	CWC15_rna_1	-0.55	0.17	0.75	1.71
O95059	RPP14_rna_1	-0.56	0.17	0.67	1.71
P37108	SRP14_rna_1	-0.54	0.17	0.68	1.71
P61326	MGN_rna_1	-0.55	0.17	0.77	1.71
P62081	RS7_rna_1	-0.55	0.17	0.73	1.71
P62913	RL11_rna_1	-1.15	0.1	0	1.7
Q02543	RL18A_rna_1	-1.14	0.1	0.01	1.7
Q07020	RL18_rna_1	-1.14	0.1	0.01	1.7
Q12926	ELAV2_rna_1	-1.14	0.1	0	1.7
Q13769	THOC5_rna_1	-1.13	0.1	0	1.7
Q3ZCQ8	TIM50_rna_1	-1.15	0.1	0	1.7
Q5RL73	RBM48_rna_1	-1.14	0.1	0	1.7
Q93062	RBPMS_rna_1	-1.14	0.1	0.01	1.7
Q96B01	R51A1_rna_1	-1.15	0.1	0	1.7
Q96C10	DHX58_rna_1	-1.15	0.1	0	1.7
Q9NX74	DUS2L_rna_1	-1.14	0.1	0	1.7
Q9ULC4	MCTS1_rna_1	-1.13	0.1	0	1.7
A1L020	MEX3A_rna_1	-1.13	0.1	0	1.7
P09132	SRP19_rna_1	-1.15	0.1	0	1.7
P47813	IF1AX_rna_1	-1.14	0.1	0	1.7
P62244	RS15A_rna_1	-1.14	0.1	0	1.7
P62899	RL31_rna_1	-1.13	0.1	0	1.7
Q07687	DLX2_rna_1	-1.15	0.1	0	1.7
Q13825	AUHM_rna_1	-1.14	0.1	0	1.7
Q5RKV6	EXOS6_rna_1	-1.15	0.1	0	1.7
Q6I9Y2	THOC7_rna_1	-0.55	0.17	0.56	1.7
Q8TD47	RS4Y2_rna_1	-0.55	0.17	0.51	1.7
Q99547	MPH6_rna_1	-0.54	0.17	0.67	1.7
Q9H9Y2	RPF1_rna_1	-0.54	0.17	0.54	1.7
Q9HC16	ABC3G_rna_1	-0.55	0.17	0.66	1.7
O75319	DUS11_rna_1	-0.54	0.17	0.69	1.7
O95707	RPP29_rna_1	-0.91	0.1	0.02	1.7
P27695	APEX1_rna_1	-0.89	0.1	0.03	1.7
P46779	RL28_rna_1	-0.91	0.1	0.03	1.7
P46781	RS9_rna_1	-0.9	0.1	0.02	1.7
Q5T8I9	HENMT_rna_1	-0.89	0.1	0.02	1.7
Q6NZI2	PTRF_rna_1	-0.9	0.1	0.02	1.7
Q8N9N2	ASCC1_rna_1	-0.9	0.1	0.04	1.7
Q8WY41	NANO1_rna_1	-0.9	0.1	0.01	1.7
Q9BQ04	RBM4B_rna_1	-0.9	0.1	0	1.7
Q9H1B4	NXF5_rna_1	-0.89	0.1	0.06	1.7
P22087	FBRL_rna_1	-0.63	0.17	0.4	1.7
P84098	RL19_rna_1	-0.62	0.17	0.45	1.7
Q13901	C1D_rna_1	-0.63	0.17	0.4	1.7
Q7Z2W9	RM21_rna_1	-0.63	0.17	0.32	1.7
Q7Z7A3	CTU1_rna_1	-0.63	0.17	0.33	1.7
Q96PU8	QKI_rna_1	-0.63	0.17	0.32	1.7
Q9HC52	CBX8_rna_1	-0.64	0.17	0.36	1.7
Q9UMR2	DD19B_rna_1	-0.63	0.17	0.39	1.7
A6NMK7	CPS4L_rna_1	-0.63	0.17	0.32	1.7
O15116	LSM1_rna_1	-0.56	0.17	0.64	1.7
P09001	RM03_rna_1	-0.57	0.17	0.55	1.7
P22090	RS4Y1_rna_1	-0.58	0.17	0.61	1.7
P22626	ROA2_rna_1	-0.57	0.17	0.63	1.7
P26373	RL13_rna_1	-0.57	0.17	0.63	1.7
P35268	RL22_rna_1	-0.58	0.17	0.59	1.7
P55769	NH2L1_rna_1	-0.58	0.17	0.65	1.7
Q15646	OASL_rna_1	-1.18	0.1	0	1.69
Q8N0Z8	PUSL1_rna_1	-1.16	0.1	0	1.69
Q96FV9	THOC1_rna_1	-1.16	0.1	0	1.69
Q9BWF3	RBM4_rna_1	-1.17	0.1	0	1.69
Q9H0U6	RM18_rna_1	-1.16	0.1	0	1.69
Q9NR90	DAZ3_rna_1	-1.15	0.1	0	1.69
Q9UBU9	NXF1_rna_1	-1.16	0.1	0	1.69
Q9Y2V2	CHSP1_rna_1	-1.16	0.1	0	1.69
C9JE40	PATL2_rna_1	-1.17	0.1	0	1.69
O14717	TRDMT_rna_1	-1.17	0.1	0	1.69
P06730	IF4E_rna_1	-1.17	0.1	0	1.69
P0C7T5	ATX1L_rna_1	-1.17	0.1	0	1.69
P10827	THA_rna_1	-1.16	0.1	0	1.69
P62424	RL7A_rna_1	-1.17	0.1	0	1.69
P62701	RS4X_rna_1	-1.17	0.1	0	1.69
Q7Z2E3	APTX_rna_1	-0.57	0.17	0.52	1.69
Q96B26	EXOS8_rna_1	-0.57	0.17	0.67	1.69
Q96J01	THOC3_rna_1	-0.57	0.17	0.6	1.69
Q9NR56	MBNL1_rna_1	-0.92	0.1	0.03	1.69
Q9NV31	IMP3_rna_1	-0.91	0.1	0.05	1.69
Q9NVM6	DJC17_rna_1	-0.92	0.1	0.15	1.69
P08579	RU2B_rna_1	-0.92	0.1	0.03	1.69
P61313	RL15_rna_1	-0.92	0.1	0.01	1.69
Q16540	RM23_rna_1	-0.92	0.1	0.02	1.69
Q5JQF8	PAP1M_rna_1	-0.92	0.1	0.01	1.69
Q92945	FUBP2_rna_1	-0.91	0.1	0.01	1.69
Q96AH0	SOSB2_rna_1	-0.92	0.1	0.03	1.69
Q96DE0	NUD16_rna_1	-0.65	0.14	0.33	1.69
Q99497	PARK7_rna_1	-0.66	0.14	0.31	1.69
O75821	EIF3G_rna_1	-0.67	0.14	0.27	1.69
P00374	DYR_rna_1	-0.66	0.14	0.28	1.69
P32969	RL9_rna_1	-0.66	0.14	0.31	1.69
P50914	RL14_rna_1	-0.65	0.14	0.23	1.69
P52815	RM12_rna_1	-0.65	0.14	0.34	1.69
P82979	SARNP_rna_1	-0.65	0.14	0.28	1.69
Q5U5Q3	MEX3C_rna_1	-0.64	0.14	0.29	1.69
Q9BZI7	REN3B_rna_1	-0.65	0.14	0.28	1.69
Q9NXG2	THUM1_rna_1	-0.64	0.17	0.33	1.69
Q9UKF6	CPSF3_rna_1	-0.65	0.14	0.43	1.69
P31483	TIA1_rna_1	-0.6	0.17	0.58	1.69
P39019	RS19_rna_1	-0.6	0.17	0.52	1.69
P62249	RS16_rna_1	-0.6	0.17	0.54	1.69
Q86W42	THOC6_rna_1	-0.59	0.17	0.57	1.69
Q96BK5	PINX1_rna_1	-0.58	0.17	0.55	1.69
Q9BTD8	RBM42_rna_1	-0.6	0.17	0.54	1.69
Q9UJJ7	RUSD1_rna_1	-1.2	0.1	0	1.68
Q9UL40	ZN346_rna_1	-1.18	0.1	0	1.68
Q16637	SMN_rna_1	-1.19	0.1	0	1.68
Q86U42	PABP2_rna_1	-1.19	0.1	0	1.68
Q9UNQ2	DIM1_rna_1	-1.18	0.1	0	1.68
Q9Y3B2	EXOS1_rna_1	-1.19	0.1	0	1.68
Q6ZSC3	RBM43_rna_1	-1.19	0.1	0	1.68
Q9UKM9	RALY_rna_1	-1.19	0.1	0	1.68
Q08170	SRSF4_rna_1	-1.18	0.1	0	1.68
Q8WWY3	PRP31_rna_1	-1.18	0.1	0	1.68
Q96QD9	UIF_rna_1	-1.2	0.1	0	1.68
Q9NUL7	DDX28_rna_1	-1.2	0.1	0	1.68
Q9Y221	NIP7_rna_1	-0.6	0.17	0.45	1.68
A6NHQ2	FBLL1_rna_1	-0.59	0.17	0.59	1.68
P06748	NPM_rna_1	-0.59	0.17	0.51	1.68
P26196	DDX6_rna_1	-0.59	0.17	0.52	1.68
Q9H814	PHAX_rna_1	-0.6	0.17	0.51	1.68
Q9UQ80	PA2G4_rna_1	-0.59	0.17	0.44	1.68
P19525	E2AK2_rna_1	-0.93	0.1	0.03	1.68
Q96DH6	MSI2H_rna_1	-0.93	0.1	0.02	1.68
Q9H074	PAIP1_rna_1	-0.93	0.1	0.01	1.68
A6NFN3	RFOX3_rna_1	-0.93	0.1	0.02	1.68
Q13243	SRSF5_rna_1	-0.93	0.1	0.02	1.68
Q5VWX1	KHDR2_rna_1	-0.94	0.1	0.01	1.68
Q9BRP8	WIBG_rna_1	-0.93	0.1	0.16	1.68
Q9Y388	RBMX2_rna_1	-0.93	0.1	0.02	1.68
Q13151	ROA0_rna_1	-0.93	0.1	0.03	1.68
Q32P51	RA1L2_rna_1	-0.93	0.1	0.17	1.68
Q9BZC1	CELF4_rna_1	-0.93	0.1	0.14	1.68
O75569	PRKRA_rna_1	-0.92	0.1	0.02	1.68
O75683	SURF6_rna_1	-0.92	0.1	0.02	1.68
Q13247	SRSF6_rna_1	-0.93	0.1	0.01	1.68
P04083	ANXA1_rna_1	-0.93	0.1	0	1.68
Q12904	AIMP1_rna_1	-0.68	0.14	0.22	1.68
Q15717	ELAV1_rna_1	-0.67	0.14	0.26	1.68
Q8IZ73	RUSD2_rna_1	-0.69	0.14	0.27	1.68
Q9BYD6	RM01_rna_1	-0.68	0.14	0.25	1.68
Q9BYG3	MK67I_rna_1	-0.68	0.14	0.24	1.68
Q9H875	PKRI1_rna_1	-0.67	0.14	0.22	1.68
Q9UHL0	DDX25_rna_1	-0.66	0.14	0.28	1.68
Q9UNP9	PPIE_rna_1	-0.67	0.14	0.19	1.68
O95218	ZRAB2_rna_1	-0.65	0.14	0.27	1.68
O60870	KIN17_rna_1	-0.66	0.14	0.21	1.68
P67809	YBOX1_rna_1	-0.66	0.14	0.26	1.68
P05388	RLA0_rna_1	-0.66	0.14	0.24	1.68
P05198	IF2A_rna_1	-0.62	0.17	0.48	1.68

## Sheet: ITPR2-3_1
Protein_ID	Transcript_ID	Z-score	Discriminative Power (%)	Interaction Strength (%)	Ranking
P23246	SFPQ_rna_1	-1.18	0.1	0	2.68
Q9H6T0	ESRP2_rna_1	-1.3	0.1	0	2.64
P26599	PTBP1_rna_1	-1.3	0.1	0	2.64
P61978	HNRPK_rna_1	-1.32	0.1	0	2.63
Q13243	SRSF5_rna_1	-1.02	0.1	0	2.62
P84103	SRSF3_rna_1	-0.76	0.14	0.04	2.61
O14979	HNRDL_rna_1	-1.05	0.1	0	2.6
Q13242	SRSF9_rna_1	-0.82	0.14	0.03	2.58
O75525	KHDR3_rna_1	-0.94	0.1	0.01	2.58
Q14103	HNRPD_rna_1	-1.51	0.1	0	2.56
O75494	SRS10_rna_1	-0.86	0.1	0.07	2.56
Q01130	SRSF2_rna_1	-0.83	0.14	0.09	2.56
Q6ZN17	LN28B_rna_1	-1.12	0.1	0.01	2.55
Q9UKF6	CPSF3_rna_1	-1.01	0.1	0.01	2.55
O60506	HNRPQ_rna_1	-0.86	0.1	0.01	2.54
Q9H0K6	PUS7L_rna_1	-0.91	0.1	0.02	2.54
P0C7T5	ATX1L_rna_1	-1.6	0	0	2.53
P52272	HNRPM_rna_1	-0.94	0.1	0	2.53
Q12996	CSTF3_rna_1	-1.06	0.1	0	2.53
Q8NE35	CPEB3_rna_1	-0.96	0.1	0.01	2.52
O43390	HNRPR_rna_1	-0.89	0.1	0.01	2.52
O95453	PARN_rna_1	-0.98	0.1	0.01	2.51
Q96C10	DHX58_rna_1	-1.01	0.1	0.01	2.5
Q9HCJ3	RAVR2_rna_1	-1.19	0.1	0	2.5
Q02040	AK17A_rna_1	-1.15	0.1	0	2.5
Q5U5Q3	MEX3C_rna_1	-1.7	0	0	2.49
Q71RC2	LARP4_rna_1	-0.93	0.1	0.02	2.49
Q9NVP1	DDX18_rna_1	-1.01	0.1	0.02	2.49
Q9Y3Z3	SAMH1_rna_1	-1.01	0.1	0.01	2.49
Q7Z417	NUFP2_rna_1	-1.04	0.1	0	2.48
O94818	NOL4_rna_1	-0.95	0.1	0.01	2.48
Q9Y6M1	IF2B2_rna_1	-1.25	0.1	0	2.47
Q5SY16	NOL9_rna_1	-1.22	0.1	0	2.47
Q9BWT3	PAPOG_rna_1	-1.25	0.1	0	2.46
Q9UJV9	DDX41_rna_1	-1.24	0.1	0	2.46
P29728	OAS2_rna_1	-1.1	0.1	0.01	2.45
Q92841	DDX17_rna_1	-1.18	0.1	0	2.41
Q96PK6	RBM14_rna_1	-1.98	0	0	2.38
Q9NRJ5	PAPOB_rna_1	-1.13	0.1	0	2.36
Q05823	RN5A_rna_1	-2.06	0	0	2.35
Q15397	K0020_rna_1	-1.37	0.1	0	2.34
Q96EY7	PTCD3_rna_1	-1.46	0.1	0	2.32
Q9UHB9	SRP68_rna_1	-1.63	0	0	2.31
P51114	FXR1_rna_1	-1.47	0.1	0	2.29
O43148	MCES_rna_1	-1.24	0.1	0	2.28
Q7Z2T5	TRM1L_rna_1	-1.47	0.1	0	2.28
Q06787	FMR1_rna_1	-1.74	0	0	2.27
Q86TM3	DDX53_rna_1	-1.56	0	0	2.26
Q16587	ZNF74_rna_1	-1.52	0.1	0	2.25
Q8IUH3	RBM45_rna_1	-1.67	0	0	2.2
Q96FV9	THOC1_rna_1	-1.65	0	0	2.2
Q96SI9	STRBP_rna_1	-1.36	0.1	0	2.2
O15226	NKRF_rna_1	-1.63	0	0	2.2
O15234	CASC3_rna_1	-1.96	0	0	2.18
P23588	IF4B_rna_1	-0.34	0.32	0.79	2
Q6NXG1	ESRP1_rna_1	0.13	0.71	0.99	2
Q92615	LAR4B_rna_1	-0.45	0.22	0.8	2
Q9UBU9	NXF1_rna_1	0.14	0.71	0.99	2
P51116	FXR2_rna_1	-0.2	0.42	0.97	2
Q5T1V6	DDX59_rna_1	0.07	0.66	1	2
Q13769	THOC5_rna_1	-0.37	0.28	0.88	1.99
Q9GZY0	NXF2_rna_1	0.04	0.63	1	1.99
Q9H0L4	CSTFT_rna_1	-0.41	0.24	0.73	1.98
Q9NXZ2	DDX43_rna_1	0.09	0.67	0.99	1.98
P17844	DDX5_rna_1	0.09	0.67	0.99	1.98
Q86U38	NOP9_rna_1	-0.49	0.2	0.61	1.97
Q9NSD9	SYFB_rna_1	-0.24	0.4	0.99	1.97
Q15646	OASL_rna_1	-0.01	0.59	0.99	1.96
Q3MIT2	PUS10_rna_1	-0.03	0.59	1	1.95
Q86U44	MTA70_rna_1	-0.02	0.59	0.99	1.94
Q8IWZ8	SUGP1_rna_1	-0.28	0.35	0.98	1.94
Q9BQ39	DDX50_rna_1	-0.55	0.17	0.53	1.93
O76094	SRP72_rna_1	-0.55	0.17	0.48	1.93
Q9H814	PHAX_rna_1	-0.55	0.17	0.48	1.93
O43310	CTIF_rna_1	-0.55	0.17	0.46	1.92
O76021	RL1D1_rna_1	-0.57	0.17	0.51	1.92
P19338	NUCL_rna_1	-0.08	0.54	0.99	1.91
Q4G0J3	LARP7_rna_1	-0.06	0.54	0.99	1.91
Q8IZ69	TRM2A_rna_1	-0.61	0.17	0.28	1.9
Q8N8A6	DDX51_rna_1	-0.09	0.52	0.99	1.9
Q92945	FUBP2_rna_1	-0.6	0.17	0.35	1.9
Q96N16	JKIP1_rna_1	-0.33	0.32	0.98	1.9
O60832	DKC1_rna_1	-0.64	0.14	0.22	1.89
P51003	PAPOA_rna_1	-0.61	0.17	0.4	1.89
Q01844	EWS_rna_1	-0.61	0.17	0.38	1.89
Q7Z5Q1	CPEB2_rna_1	-0.14	0.5	0.99	1.89
Q9NXH9	TRM1_rna_1	-0.14	0.5	0.99	1.89
Q13049	TRI32_rna_1	-0.36	0.28	0.97	1.89
Q96LT9	RBM40_rna_1	-0.36	0.28	0.97	1.89
O00571	DDX3X_rna_1	-0.67	0.14	0.19	1.88
O43818	U3IP2_rna_1	-0.63	0.17	0.34	1.88
P33240	CSTF2_rna_1	-0.62	0.17	0.34	1.88
Q8IZ73	RUSD2_rna_1	-0.18	0.45	0.99	1.88
Q8TEA1	NSUN6_rna_1	-0.68	0.14	0.21	1.87
Q96AE4	FUBP1_rna_1	-0.69	0.14	0.13	1.87
Q9BZI7	REN3B_rna_1	-0.7	0.14	0.19	1.87
Q9NUL7	DDX28_rna_1	-0.16	0.47	0.99	1.87
P49591	SYSC_rna_1	-0.23	0.4	0.99	1.86
Q8NHQ9	DDX55_rna_1	-0.39	0.26	0.95	1.86
Q92499	DDX1_rna_1	-0.24	0.4	0.99	1.86
Q9BTD8	RBM42_rna_1	-0.23	0.4	0.96	1.86
Q9H0G5	NSRP1_rna_1	-0.74	0.14	0.13	1.85
Q9NS39	RED2_rna_1	-0.2	0.42	0.99	1.85
A7MD48	SRRM4_rna_1	-0.67	0.14	0.26	1.85
O00425	IF2B3_rna_1	-0.67	0.14	0.23	1.85
O95319	CELF2_rna_1	-0.24	0.4	0.99	1.85
Q5JPH6	SYEM_rna_1	-0.24	0.4	0.99	1.85
Q96J87	CELF6_rna_1	-0.78	0.14	0.09	1.84
Q9NQ94	A1CF_rna_1	-0.76	0.14	0.11	1.84
Q9NZI8	IF2B1_rna_1	-0.76	0.14	0.12	1.84
Q9UHK0	NUFP1_rna_1	-0.78	0.14	0.13	1.84
Q9Y2R4	DDX52_rna_1	-0.26	0.37	0.99	1.84
O15523	DDX3Y_rna_1	-0.81	0.14	0.09	1.83
P11940	PABP1_rna_1	-0.78	0.14	0.05	1.83
P55795	HNRH2_rna_1	-0.81	0.14	0.07	1.83
Q9H4D5	NXF3_rna_1	-0.71	0.14	0.16	1.83
Q9NX74	DUS2L_rna_1	-0.45	0.22	0.81	1.83
P10155	RO60_rna_1	-0.28	0.35	0.93	1.83
P31943	HNRH1_rna_1	-0.3	0.33	0.99	1.83
Q17RY0	CPEB4_rna_1	-0.82	0.14	0.02	1.82
Q9H074	PAIP1_rna_1	-0.81	0.14	0.06	1.82
Q9NVV4	PAPD1_rna_1	-0.83	0.14	0.02	1.82
Q9P2K5	MYEF2_rna_1	-0.81	0.14	0.08	1.82
A6NGQ2	OOEP_rna_1	-0.81	0.14	0.06	1.82
P12268	IMDH2_rna_1	-0.82	0.14	0.08	1.82
P20839	IMDH1_rna_1	-0.82	0.14	0.03	1.82
Q14444	CAPR1_rna_1	-0.72	0.14	0.27	1.82
Q15695	U2AFL_rna_1	-0.32	0.33	0.91	1.82
Q53EL6	PDCD4_rna_1	-0.46	0.22	0.75	1.82
Q6PJT7	ZC3HE_rna_1	-0.46	0.22	0.91	1.82
Q92879	CELF1_rna_1	-0.86	0.1	0.06	1.81
Q9H361	PABP3_rna_1	-0.84	0.14	0.07	1.81
O95628	CNOT4_rna_1	-0.85	0.14	0.03	1.81
Q15696	U2AFM_rna_1	-0.85	0.1	0.01	1.81
Q8N6W0	CELF5_rna_1	-0.84	0.14	0.02	1.81
Q8NCV1	ADAD2_rna_1	-0.84	0.14	0.06	1.81
Q96BT7	ALKB8_rna_1	-0.29	0.35	0.93	1.81
Q96F86	EDC3_rna_1	-0.74	0.14	0.13	1.81
Q9BZC1	CELF4_rna_1	-0.73	0.14	0.13	1.81
C9JE40	PATL2_rna_1	-0.74	0.14	0.13	1.81
P09914	IFIT1_rna_1	-0.35	0.28	0.75	1.81
P26196	DDX6_rna_1	-0.35	0.28	0.94	1.81
Q9NXV6	CARF_rna_1	-0.33	0.32	0.97	1.81
Q9UNP9	PPIE_rna_1	-0.88	0.1	0.03	1.8
P19525	E2AK2_rna_1	-0.87	0.1	0.08	1.8
P61254	RL26_rna_1	-0.88	0.1	0.03	1.8
P78563	RED1_rna_1	-0.87	0.1	0.06	1.8
Q13901	C1D_rna_1	-0.87	0.1	0.05	1.8
Q9HC16	ABC3G_rna_1	-0.87	0.1	0.01	1.8
Q9NQZ3	DAZ1_rna_1	-0.88	0.1	0.07	1.8
Q9NUL3	STAU2_rna_1	-0.33	0.32	0.79	1.8
P10827	THA_rna_1	-0.31	0.33	0.98	1.8
P61326	MGN_rna_1	-0.32	0.33	0.98	1.8
Q06265	EXOS9_rna_1	-0.74	0.14	0.14	1.8
Q13310	PABP4_rna_1	-0.75	0.14	0.12	1.8
Q14498	RBM39_rna_1	-0.39	0.26	0.97	1.8
Q16600	ZN239_rna_1	-0.37	0.28	0.96	1.8
Q8N684	CPSF7_rna_1	-0.48	0.2	0.75	1.8
Q8WVV9	HNRLL_rna_1	-0.49	0.2	0.76	1.8
Q9BV44	THUM3_rna_1	-0.48	0.2	0.71	1.8
Q9UKA9	PTBP2_rna_1	-0.36	0.28	0.98	1.8
P51843	NR0B1_rna_1	-0.35	0.32	0.97	1.8
Q07666	KHDR1_rna_1	-0.9	0.1	0.01	1.79
Q15233	NONO_rna_1	-0.9	0.1	0.08	1.79
Q16630	CPSF6_rna_1	-0.89	0.1	0.02	1.79
Q86SG3	DAZ4_rna_1	-0.89	0.1	0.02	1.79
Q8IY67	RAVR1_rna_1	-0.9	0.1	0.05	1.79
Q8WUA2	PPIL4_rna_1	-0.91	0.1	0	1.79
Q9BTF0	THUM2_rna_1	-0.33	0.32	0.95	1.79
Q9UHL0	DDX25_rna_1	-0.76	0.14	0.12	1.79
A6NDE4	RBY1B_rna_1	-0.76	0.14	0.09	1.79
P19474	RO52_rna_1	-0.77	0.14	0.13	1.79
P37108	SRP14_rna_1	-0.4	0.26	0.83	1.79
P47974	TISD_rna_1	-0.37	0.28	0.98	1.79
Q12849	GRSF1_rna_1	-0.39	0.26	0.96	1.79
Q12904	AIMP1_rna_1	-0.37	0.28	0.98	1.79
Q16540	RM23_rna_1	-0.38	0.26	0.96	1.79
Q8WWY3	PRP31_rna_1	-0.38	0.26	0.96	1.79
Q96A72	MGN2_rna_1	-0.38	0.26	0.94	1.79
Q96Q11	TRNT1_rna_1	-0.93	0.1	0.06	1.78
Q9ULM6	CNOT6_rna_1	-0.92	0.1	0.01	1.78
A6NEQ0	RBY1E_rna_1	-0.93	0.1	0.04	1.78
P0C7P1	RBY1D_rna_1	-0.93	0.1	0.01	1.78
P0DJD3	RBY1A_rna_1	-0.94	0.1	0	1.78
P0DJD4	RBY1C_rna_1	-0.93	0.1	0.04	1.78
P35268	RL22_rna_1	-0.92	0.1	0.01	1.78
P39019	RS19_rna_1	-0.93	0.1	0	1.78
P42696	RBM34_rna_1	-0.37	0.28	0.97	1.78
P55769	NH2L1_rna_1	-0.36	0.28	0.87	1.78
Q08170	SRSF4_rna_1	-0.37	0.28	0.93	1.78
Q15415	RBY1F_rna_1	-0.36	0.28	0.95	1.78
Q6UN15	FIP1_rna_1	-0.78	0.14	0.14	1.78
Q86U42	PABP2_rna_1	-0.44	0.22	0.88	1.78
Q8N1G4	LRC47_rna_1	-0.43	0.22	0.85	1.78
Q96B26	EXOS8_rna_1	-0.43	0.22	0.94	1.78
Q9GZV4	IF5A2_rna_1	-0.43	0.22	0.89	1.78
Q9NUU7	DD19A_rna_1	-0.51	0.2	0.81	1.78
P36578	RL4_rna_1	-0.52	0.2	0.8	1.78
P47813	IF1AX_rna_1	-0.4	0.26	0.93	1.78
Q6IS14	IF5AL_rna_1	-0.39	0.26	0.95	1.78
Q6XE24	RBMS3_rna_1	-0.4	0.26	0.98	1.78
Q96I24	FUBP3_rna_1	-0.39	0.26	0.98	1.78
Q9BWF3	RBM4_rna_1	-0.39	0.26	0.95	1.78
Q9H0S4	DDX47_rna_1	-0.96	0.1	0	1.77
Q9HC52	CBX8_rna_1	-0.95	0.1	0.01	1.77
Q9UMR2	DD19B_rna_1	-0.95	0.1	0	1.77
Q9UQ80	PA2G4_rna_1	-0.97	0.1	0.05	1.77
O14717	TRDMT_rna_1	-0.96	0.1	0.05	1.77
P06748	NPM_rna_1	-0.95	0.1	0.09	1.77
P09132	SRP19_rna_1	-0.95	0.1	0	1.77
P14866	HNRPL_rna_1	-0.96	0.1	0.01	1.77
P63241	IF5A1_rna_1	-0.38	0.26	0.93	1.77
Q7Z6M4	MTER2_rna_1	-0.39	0.26	0.95	1.77
Q9H171	ZBP1_rna_1	-0.79	0.14	0.2	1.77
Q9UHX1	PUF60_rna_1	-0.8	0.14	0.06	1.77
O60381	HBP1_rna_1	-0.8	0.14	0.21	1.77
P19544	WT1_rna_1	-0.79	0.14	0.07	1.77
P31483	TIA1_rna_1	-0.8	0.14	0.21	1.77
P46776	RL27A_rna_1	-0.8	0.14	0.08	1.77
P51513	NOVA1_rna_1	-0.8	0.14	0.2	1.77
P83731	RL24_rna_1	-0.79	0.14	0.2	1.77
Q13325	IFIT5_rna_1	-0.8	0.14	0.08	1.77
Q15637	SF01_rna_1	-0.79	0.14	0.07	1.77
Q9BUR4	WAP53_rna_1	-0.8	0.14	0.24	1.77
Q9NX24	NHP2_rna_1	-0.46	0.22	0.74	1.77
Q9Y2R5	RT17_rna_1	-0.53	0.2	0.67	1.77
Q9Y5S9	RBM8A_rna_1	-0.52	0.2	0.69	1.77
O75616	ERAL1_rna_1	-0.53	0.2	0.62	1.77
P47914	RL29_rna_1	-0.53	0.2	0.62	1.77
Q13601	KRR1_rna_1	-0.52	0.2	0.7	1.77
Q14451	GRB7_rna_1	-0.43	0.22	0.94	1.77
Q14493	SLBP_rna_1	-0.42	0.24	0.97	1.77
Q5T8I9	HENMT_rna_1	-0.98	0.1	0	1.76
Q6ZN04	MEX3B_rna_1	-0.99	0.1	0	1.76
Q96PZ0	PUS7_rna_1	-0.97	0.1	0	1.76
Q9H1J1	REN3A_rna_1	-0.97	0.1	0.03	1.76
Q9NQT5	EXOS3_rna_1	-0.97	0.1	0.03	1.76
A0AV96	RBM47_rna_1	-0.99	0.1	0.02	1.76
O95793	STAU1_rna_1	-0.98	0.1	0	1.76
P46779	RL28_rna_1	-0.97	0.1	0.01	1.76
P62244	RS15A_rna_1	-0.98	0.1	0.01	1.76
P62249	RS16_rna_1	-0.98	0.1	0	1.76
P67809	YBOX1_rna_1	-0.97	0.1	0	1.76
Q8TBY0	RBM46_rna_1	-0.97	0.1	0.04	1.76
Q9Y2W6	TDRKH_rna_1	-0.98	0.1	0.02	1.76
Q9Y6V7	DDX49_rna_1	-0.99	0.1	0.02	1.76
P52597	HNRPF_rna_1	-0.41	0.24	0.88	1.76
P54577	SYYC_rna_1	-0.42	0.24	0.89	1.76
P62269	RS18_rna_1	-0.41	0.24	0.92	1.76
P62424	RL7A_rna_1	-0.42	0.24	0.88	1.76
P62841	RS15_rna_1	-0.8	0.14	0.22	1.76
Q4VXU2	PAP1L_rna_1	-0.8	0.14	0.05	1.76
Q6NZI2	PTRF_rna_1	-0.8	0.14	0.06	1.76
Q9NY93	DDX56_rna_1	-0.47	0.22	0.81	1.76
O15116	LSM1_rna_1	-0.54	0.17	0.72	1.76
O60870	KIN17_rna_1	-0.55	0.17	0.65	1.76
P09012	SNRPA_rna_1	-1.01	0.1	0	1.75
P26368	U2AF2_rna_1	-1	0.1	0	1.75
P35637	FUS_rna_1	-1.01	0.1	0.02	1.75
P56270	MAZ_rna_1	-0.99	0.1	0.03	1.75
Q02543	RL18A_rna_1	-1	0.1	0	1.75
Q92804	RBP56_rna_1	-1.01	0.1	0.01	1.75
Q99547	MPH6_rna_1	-1.01	0.1	0	1.75
Q9BQ04	RBM4B_rna_1	-1.01	0.1	0	1.75
Q9BYG3	MK67I_rna_1	-0.43	0.22	0.86	1.75
Q9Y2V2	CHSP1_rna_1	-0.43	0.24	0.76	1.75
O00257	CBX4_rna_1	-0.82	0.14	0.06	1.75
O95059	RPP14_rna_1	-0.83	0.14	0.13	1.75
O95503	CBX6_rna_1	-0.82	0.14	0.05	1.75
P08621	RU17_rna_1	-0.82	0.14	0.08	1.75
P09543	CN37_rna_1	-0.83	0.14	0.05	1.75
P30050	RL12_rna_1	-0.83	0.14	0.06	1.75
Q12905	ILF2_rna_1	-0.49	0.2	0.59	1.75
Q13151	ROA0_rna_1	-0.5	0.2	0.82	1.75
Q13838	DX39B_rna_1	-0.5	0.2	0.84	1.75
Q7Z7A3	CTU1_rna_1	-0.51	0.2	0.8	1.75
Q96M93	ADAD1_rna_1	-0.49	0.2	0.83	1.75
Q9UBP6	TRMB_rna_1	-0.56	0.17	0.64	1.75
Q9Y2T7	YBOX2_rna_1	-0.56	0.17	0.57	1.75
Q9Y3A4	RRP7A_rna_1	-0.55	0.17	0.74	1.75
Q9Y534	CSDC2_rna_1	-0.57	0.17	0.61	1.75
A1L020	MEX3A_rna_1	-0.56	0.17	0.58	1.75
P38919	IF4A3_rna_1	-0.55	0.17	0.61	1.75
P60323	NANO3_rna_1	-0.47	0.22	0.78	1.75
P62750	RL23A_rna_1	-0.47	0.22	0.84	1.75
Q05519	SRS11_rna_1	-0.47	0.22	0.8	1.75
Q6NYC1	JMJD6_rna_1	-0.46	0.22	0.88	1.75
Q8WXF1	PSPC1_rna_1	-1.04	0.1	0	1.74
Q9BRS8	LARP6_rna_1	-1.02	0.1	0	1.74
Q9BUB4	ADAT1_rna_1	-1.05	0.1	0.03	1.74
Q9BY77	PDIP3_rna_1	-1.04	0.1	0.03	1.74
Q9NR90	DAZ3_rna_1	-1.03	0.1	0.02	1.74
Q9Y4Z0	LSM4_rna_1	-1.03	0.1	0.01	1.74
Q9Y606	TRUA_rna_1	-1.04	0.1	0	1.74
P38159	RBMX_rna_1	-1.03	0.1	0	1.74
P52298	NCBP2_rna_1	-1.03	0.1	0.01	1.74
Q13247	SRSF6_rna_1	-1.03	0.1	0	1.74
Q16637	SMN_rna_1	-1.04	0.1	0.01	1.74
Q86XN8	MEX3D_rna_1	-1.03	0.1	0.01	1.74
Q9BZB8	CPEB1_rna_1	-1.02	0.1	0.02	1.74
Q9NR56	MBNL1_rna_1	-1.03	0.1	0	1.74
O75683	SURF6_rna_1	-0.46	0.22	0.82	1.74
O75792	RNH2A_rna_1	-0.45	0.22	0.64	1.74
P09234	RU1C_rna_1	-0.46	0.22	0.9	1.74
P14314	GLU2B_rna_1	-0.46	0.22	0.76	1.74
P29558	RBMS1_rna_1	-0.45	0.22	0.9	1.74
P60321	NANO2_rna_1	-0.84	0.14	0.09	1.74
P62280	RS11_rna_1	-0.83	0.14	0.08	1.74
P62899	RL31_rna_1	-0.84	0.14	0.02	1.74
P63173	RL38_rna_1	-0.84	0.14	0.02	1.74
Q01085	TIAR_rna_1	-0.53	0.2	0.72	1.74
Q5RL73	RBM48_rna_1	-0.52	0.2	0.56	1.74
Q6ZSC3	RBM43_rna_1	-0.53	0.2	0.71	1.74
Q8IU60	DCP2_rna_1	-0.52	0.2	0.64	1.74
Q8N9N8	EIF1A_rna_1	-0.52	0.2	0.72	1.74
Q96DE0	NUD16_rna_1	-0.52	0.2	0.81	1.74
Q96E39	RMXL1_rna_1	-0.57	0.17	0.6	1.74
Q9BZE2	PUS3_rna_1	-0.58	0.17	0.65	1.74
Q9P013	CWC15_rna_1	-0.49	0.2	0.81	1.74
Q9UH17	ABC3B_rna_1	-0.47	0.22	0.89	1.74
A6NDY0	EPAB2_rna_1	-0.49	0.2	0.8	1.74
A8MWD9	RUXGL_rna_1	-1.07	0.1	0	1.73
O75319	DUS11_rna_1	-1.05	0.1	0.01	1.73
P61011	SRP54_rna_1	-1.06	0.1	0	1.73
P61247	RS3A_rna_1	-1.06	0.1	0	1.73
P62308	RUXG_rna_1	-1.05	0.1	0	1.73
P62851	RS25_rna_1	-1.06	0.1	0	1.73
P82675	RT05_rna_1	-1.05	0.1	0	1.73
Q15024	EXOS7_rna_1	-1.06	0.1	0	1.73
Q32P51	RA1L2_rna_1	-1.06	0.1	0	1.73
Q5VWX1	KHDR2_rna_1	-1.05	0.1	0	1.73
Q86U06	RBM23_rna_1	-1.07	0.1	0	1.73
Q9HA38	ZMAT3_rna_1	-1.05	0.1	0	1.73
Q9NWB1	RFOX1_rna_1	-1.07	0.1	0	1.73
O43347	MSI1H_rna_1	-1.05	0.1	0	1.73
P49458	SRP09_rna_1	-1.07	0.1	0	1.73
P52594	AGFG1_rna_1	-1.05	0.1	0	1.73
P57723	PCBP4_rna_1	-0.48	0.2	0.74	1.73
P62312	LSM6_rna_1	-0.48	0.22	0.77	1.73
Q05048	CSTF1_rna_1	-0.49	0.2	0.83	1.73
Q5SZQ8	CELF3_rna_1	-0.48	0.22	0.84	1.73
Q8N9N2	ASCC1_rna_1	-0.85	0.14	0.07	1.73
Q8TD47	RS4Y2_rna_1	-0.85	0.14	0.05	1.73
Q9NV31	IMP3_rna_1	-0.86	0.1	0.04	1.73
O95639	CPSF4_rna_1	-0.86	0.1	0.06	1.73
O95758	PTBP3_rna_1	-0.86	0.1	0.05	1.73
P05198	IF2A_rna_1	-0.85	0.14	0.03	1.73
P46778	RL21_rna_1	-0.85	0.14	0.16	1.73
P98179	RBM3_rna_1	-0.55	0.17	0.64	1.73
Q13148	TADBP_rna_1	-0.55	0.17	0.64	1.73
Q14011	CIRBP_rna_1	-0.56	0.17	0.57	1.73
Q9H875	PKRI1_rna_1	-0.58	0.17	0.49	1.73
Q9HC36	RMTL1_rna_1	-0.59	0.17	0.46	1.73
Q9NX07	TSAP1_rna_1	-0.59	0.17	0.42	1.73
Q9ULC4	MCTS1_rna_1	-0.59	0.17	0.59	1.73
Q9Y4Y9	LSM5_rna_1	-0.59	0.17	0.49	1.73
Q9Y580	RBM7_rna_1	-0.59	0.17	0.45	1.73
O75526	RMXL2_rna_1	-0.59	0.17	0.44	1.73
P18615	NELFE_rna_1	-0.5	0.2	0.9	1.73
P21128	ENDOU_rna_1	-0.51	0.2	0.84	1.73
P46777	RL5_rna_1	-0.5	0.2	0.71	1.73
P62081	RS7_rna_1	-0.51	0.2	0.82	1.73
P62487	RPB7_rna_1	-0.51	0.2	0.88	1.73
P62701	RS4X_rna_1	-1.08	0.1	0	1.72
Q13117	DAZ2_rna_1	-1.1	0.1	0	1.72
Q13868	EXOS2_rna_1	-1.07	0.1	0.02	1.72
Q14576	ELAV3_rna_1	-1.1	0.1	0	1.72
Q15717	ELAV1_rna_1	-1.08	0.1	0	1.72
Q2M296	MTHSD_rna_1	-1.09	0.1	0	1.72
Q5RKV6	EXOS6_rna_1	-1.08	0.1	0.02	1.72
Q96HR8	NAF1_rna_1	-1.08	0.1	0	1.72
Q96I25	SPF45_rna_1	-1.09	0.1	0	1.72
Q9BUL9	RPP25_rna_1	-1.09	0.1	0	1.72
Q9ULW3	ABT1_rna_1	-1.1	0.1	0	1.72
Q9Y221	NIP7_rna_1	-1.08	0.1	0.01	1.72
O95149	SPN1_rna_1	-1.1	0.1	0	1.72
P04083	ANXA1_rna_1	-0.5	0.2	0.77	1.72
P07910	HNRPC_rna_1	-0.51	0.2	0.76	1.72
P22090	RS4Y1_rna_1	-0.5	0.2	0.66	1.72
P25786	PSA1_rna_1	-0.5	0.2	0.84	1.72
P62304	RUXE_rna_1	-0.51	0.2	0.79	1.72
P62306	RUXF_rna_1	-0.5	0.2	0.81	1.72
P62318	SMD3_rna_1	-0.5	0.2	0.77	1.72
P62913	RL11_rna_1	-0.88	0.1	0.04	1.72
P62995	TRA2B_rna_1	-0.86	0.1	0.03	1.72
Q07020	RL18_rna_1	-0.86	0.1	0.06	1.72
Q8TAS1	UHMK1_rna_1	-0.87	0.1	0.04	1.72
Q96H35	RBM18_rna_1	-0.87	0.1	0.06	1.72
Q9H1B4	NXF5_rna_1	-0.59	0.17	0.42	1.72
Q9H9Y2	RPF1_rna_1	-0.58	0.17	0.63	1.72
Q9Y3B4	PM14_rna_1	-0.58	0.17	0.5	1.72
A6NMK7	CPS4L_rna_1	-0.57	0.17	0.57	1.72
O00442	RTCA_rna_1	-0.58	0.17	0.56	1.72
P09651	ROA1_rna_1	-0.61	0.17	0.52	1.72
P57052	RBM11_rna_1	-0.6	0.17	0.37	1.72
Q13283	G3BP1_rna_1	-0.6	0.17	0.44	1.72
Q15365	PCBP1_rna_1	-0.6	0.17	0.44	1.72
Q15366	PCBP2_rna_1	-0.6	0.17	0.44	1.72
Q15427	SF3B4_rna_1	-0.6	0.17	0.41	1.72
Q8N0Z8	PUSL1_rna_1	-0.53	0.2	0.84	1.72
Q8WU68	U2AF4_rna_1	-0.52	0.2	0.82	1.72
Q969L4	LSM10_rna_1	-0.53	0.2	0.77	1.72
Q9UN86	G3BP2_rna_1	-1.11	0.1	0	1.71
A6NFN3	RFOX3_rna_1	-1.12	0.1	0	1.71
O75569	PRKRA_rna_1	-1.12	0.1	0	1.71
P62310	LSM3_rna_1	-1.11	0.1	0	1.71
P62888	RL30_rna_1	-1.1	0.1	0	1.71
Q5VZF2	MBNL2_rna_1	-1.13	0.1	0	1.71
Q92904	DAZL_rna_1	-1.11	0.1	0	1.71
Q96AZ6	ISG20_rna_1	-1.12	0.1	0	1.71
Q96CM3	RUSD4_rna_1	-1.12	0.1	0	1.71
Q9UL40	ZN346_rna_1	-1.12	0.1	0	1.71
Q9Y3B2	EXOS1_rna_1	-1.11	0.1	0	1.71
O95777	NAA38_rna_1	-0.53	0.2	0.72	1.71
P46781	RS9_rna_1	-0.52	0.2	0.72	1.71
P61313	RL15_rna_1	-0.89	0.1	0.02	1.71
P62314	SMD1_rna_1	-0.89	0.1	0.03	1.71
Q8WY41	NANO1_rna_1	-0.88	0.1	0.02	1.71
Q92664	TF3A_rna_1	-0.89	0.1	0.04	1.71
Q93062	RBPMS_rna_1	-0.88	0.1	0.06	1.71
Q9H0U6	RM18_rna_1	-0.88	0.1	0.04	1.71
Q9NVM6	DJC17_rna_1	-0.88	0.1	0.15	1.71
Q9NXG2	THUM1_rna_1	-0.88	0.1	0.05	1.71
Q9NY12	GAR1_rna_1	-0.89	0.1	0.2	1.71
Q9UNW9	NOVA2_rna_1	-0.6	0.17	0.5	1.71
O43251	RFOX2_rna_1	-0.59	0.17	0.41	1.71
O75648	MTU1_rna_1	-0.59	0.17	0.48	1.71
P05455	LA_rna_1	-0.61	0.17	0.43	1.71
P09001	RM03_rna_1	-0.6	0.17	0.41	1.71
P17947	SPI1_rna_1	-0.62	0.17	0.37	1.71
P31942	HNRH3_rna_1	-0.54	0.17	0.53	1.71
P60866	RS20_rna_1	-0.55	0.17	0.75	1.71
Q15434	RBMS2_rna_1	-0.56	0.17	0.67	1.71
Q15631	TSN_rna_1	-0.54	0.17	0.68	1.71
Q8IUX4	ABC3F_rna_1	-0.55	0.17	0.77	1.71
Q8N9W6	BOLL_rna_1	-0.55	0.17	0.73	1.71
Q96AH0	SOSB2_rna_1	-1.15	0.1	0	1.7
Q96QD9	UIF_rna_1	-1.14	0.1	0.01	1.7
Q9UK45	LSM7_rna_1	-1.14	0.1	0.01	1.7
Q9Y333	LSM2_rna_1	-1.14	0.1	0	1.7
P14678	RSMB_rna_1	-1.13	0.1	0	1.7
P22626	ROA2_rna_1	-1.15	0.1	0	1.7
P26378	ELAV4_rna_1	-1.14	0.1	0	1.7
P41238	ABEC1_rna_1	-1.14	0.1	0.01	1.7
P83369	LSM11_rna_1	-1.15	0.1	0	1.7
Q86W42	THOC6_rna_1	-1.15	0.1	0	1.7
Q9BRL6	SRSF8_rna_1	-1.14	0.1	0	1.7
Q9BTL3	RAM_rna_1	-1.13	0.1	0	1.7
Q9UKM9	RALY_rna_1	-1.13	0.1	0	1.7
Q9Y2R9	RT07_rna_1	-1.15	0.1	0	1.7
O43809	CPSF5_rna_1	-1.14	0.1	0	1.7
P00973	OAS1_rna_1	-1.14	0.1	0	1.7
P32969	RL9_rna_1	-1.13	0.1	0	1.7
P39023	RL3_rna_1	-1.15	0.1	0	1.7
P52815	RM12_rna_1	-1.14	0.1	0	1.7
P62861	RS30_rna_1	-1.15	0.1	0	1.7
Q01081	U2AF1_rna_1	-0.55	0.17	0.56	1.7
Q16762	THTR_rna_1	-0.55	0.17	0.51	1.7
Q6P087	RUSD3_rna_1	-0.54	0.17	0.67	1.7
Q86SE5	RALYL_rna_1	-0.54	0.17	0.54	1.7
Q96DH6	MSI2H_rna_1	-0.55	0.17	0.66	1.7
Q96DU9	PABP5_rna_1	-0.54	0.17	0.69	1.7
Q99497	PARK7_rna_1	-0.91	0.1	0.02	1.7
Q9NW64	RBM22_rna_1	-0.89	0.1	0.03	1.7
Q9UGY1	NOL12_rna_1	-0.91	0.1	0.03	1.7
A6NC42	DPPA5_rna_1	-0.9	0.1	0.02	1.7
P00374	DYR_rna_1	-0.89	0.1	0.02	1.7
P61571	REC1_rna_1	-0.9	0.1	0.02	1.7
P61574	REC5_rna_1	-0.9	0.1	0.04	1.7
P61576	REC9_rna_1	-0.9	0.1	0.01	1.7
P63162	RSMN_rna_1	-0.9	0.1	0	1.7
Q8N5P1	ZC3H8_rna_1	-0.89	0.1	0.06	1.7
Q8NG50	RDM1_rna_1	-0.63	0.17	0.4	1.7
O95707	RPP29_rna_1	-0.62	0.17	0.45	1.7
P06730	IF4E_rna_1	-0.63	0.17	0.4	1.7
P51991	ROA3_rna_1	-0.63	0.17	0.32	1.7
P57721	PCBP3_rna_1	-0.63	0.17	0.33	1.7
P61572	REC3_rna_1	-0.63	0.17	0.32	1.7
P61573	REC4_rna_1	-0.64	0.17	0.36	1.7
P61578	REC16_rna_1	-0.63	0.17	0.39	1.7
P61579	REC17_rna_1	-0.63	0.17	0.32	1.7
P62891	RL39_rna_1	-0.56	0.17	0.64	1.7
Q02878	RL6_rna_1	-0.57	0.17	0.55	1.7
Q12926	ELAV2_rna_1	-0.58	0.17	0.61	1.7
Q53HI1	UNC50_rna_1	-0.57	0.17	0.63	1.7
Q69383	REC2_rna_1	-0.57	0.17	0.63	1.7
Q96B01	R51A1_rna_1	-0.58	0.17	0.59	1.7
O60812	HNRCL_rna_1	-0.58	0.17	0.65	1.7
O60930	RNH1_rna_1	-1.18	0.1	0	1.69
O75821	EIF3G_rna_1	-1.16	0.1	0	1.69
P05388	RLA0_rna_1	-1.16	0.1	0	1.69
P0CB38	PAB4L_rna_1	-1.17	0.1	0	1.69
P15880	RS2_rna_1	-1.16	0.1	0	1.69
P61575	REC6_rna_1	-1.15	0.1	0	1.69
P61927	RL37_rna_1	-1.16	0.1	0	1.69
P78406	RAE1L_rna_1	-1.16	0.1	0	1.69
P82979	SARNP_rna_1	-1.17	0.1	0	1.69
P84098	RL19_rna_1	-1.17	0.1	0	1.69
Q13595	TRA2A_rna_1	-1.17	0.1	0	1.69
Q4VXA5	KHDC1_rna_1	-1.17	0.1	0	1.69
Q8NC51	PAIRB_rna_1	-1.16	0.1	0	1.69
Q96PU8	QKI_rna_1	-1.17	0.1	0	1.69
Q9GZT3	SLIRP_rna_1	-1.17	0.1	0	1.69
Q9NQT4	EXOS5_rna_1	-0.57	0.17	0.52	1.69
Q9UJJ7	RUSD1_rna_1	-0.57	0.17	0.67	1.69
Q9UNQ2	DIM1_rna_1	-0.57	0.17	0.6	1.69
O75940	SPF30_rna_1	-0.92	0.1	0.03	1.69
P05387	RLA2_rna_1	-0.91	0.1	0.05	1.69
P25490	TYY1_rna_1	-0.92	0.1	0.15	1.69
P60842	IF4A1_rna_1	-0.92	0.1	0.03	1.69
P62917	RL8_rna_1	-0.92	0.1	0.01	1.69
Q08257	QOR_rna_1	-0.92	0.1	0.02	1.69
Q5JQF8	PAP1M_rna_1	-0.92	0.1	0.01	1.69
Q6IN84	MRM1_rna_1	-0.91	0.1	0.01	1.69
Q7Z2W9	RM21_rna_1	-0.92	0.1	0.03	1.69
Q96EP5	DAZP1_rna_1	-0.65	0.14	0.33	1.69
Q96J01	THOC3_rna_1	-0.66	0.14	0.31	1.69
Q9Y388	RBMX2_rna_1	-0.67	0.14	0.27	1.69
O60936	NOL3_rna_1	-0.66	0.14	0.28	1.69
P18077	RL35A_rna_1	-0.66	0.14	0.31	1.69
Q14240	IF4A2_rna_1	-0.65	0.14	0.23	1.69
Q16560	U1SBP_rna_1	-0.65	0.14	0.34	1.69
Q5VZ19	TDR10_rna_1	-0.65	0.14	0.28	1.69
Q7Z2E3	APTX_rna_1	-0.64	0.14	0.29	1.69
Q8IYX4	DND1_rna_1	-0.65	0.14	0.28	1.69
Q8WWH5	TRUB1_rna_1	-0.64	0.17	0.33	1.69
Q9H0Z9	RBM38_rna_1	-0.65	0.14	0.43	1.69
P49207	RL34_rna_1	-0.6	0.17	0.58	1.69
P50914	RL14_rna_1	-0.6	0.17	0.52	1.69
Q15287	RNPS1_rna_1	-0.6	0.17	0.54	1.69
Q6I9Y2	THOC7_rna_1	-0.59	0.17	0.57	1.69
Q96IZ5	RBM41_rna_1	-0.58	0.17	0.55	1.69
Q9Y3Y2	CHTOP_rna_1	-0.6	0.17	0.54	1.69
P05386	RLA1_rna_1	-1.2	0.1	0	1.68
Q07955	SRSF1_rna_1	-1.18	0.1	0	1.68
Q12972	PP1R8_rna_1	-1.19	0.1	0	1.68
Q86V81	THOC4_rna_1	-1.19	0.1	0	1.68
Q9BX46	RBM24_rna_1	-1.18	0.1	0	1.68
A9UHW6	MI4GD_rna_1	-1.19	0.1	0	1.68
P26651	TTP_rna_1	-1.19	0.1	0	1.68
Q13825	AUHM_rna_1	-1.19	0.1	0	1.68
Q16629	SRSF7_rna_1	-1.18	0.1	0	1.68
Q8N5X7	IF4E3_rna_1	-1.18	0.1	0	1.68
Q8WXF0	SRS12_rna_1	-1.2	0.1	0	1.68
P18124	RL7_rna_1	-1.2	0.1	0	1.68
Q8IV48	ERI1_rna_1	-0.6	0.17	0.45	1.68
Q92901	RL3L_rna_1	-0.59	0.17	0.59	1.68
Q9BYD6	RM01_rna_1	-0.59	0.17	0.51	1.68
P23396	RS3_rna_1	-0.59	0.17	0.52	1.68
Q9UKA8	RCAN3_rna_1	-0.6	0.17	0.51	1.68
O95218	ZRAB2_rna_1	-0.59	0.17	0.44	1.68
O95900	TRUB2_rna_1	-0.93	0.1	0.03	1.68
Q15633	TRBP2_rna_1	-0.93	0.1	0.02	1.68
Q3ZCQ8	TIM50_rna_1	-0.93	0.1	0.01	1.68
Q96BK5	PINX1_rna_1	-0.93	0.1	0.02	1.68
Q99729	ROAA_rna_1	-0.93	0.1	0.02	1.68
Q9BRP8	WIBG_rna_1	-0.94	0.1	0.01	1.68
O00584	RNT2_rna_1	-0.93	0.1	0.16	1.68
Q9NRX1	PNO1_rna_1	-0.93	0.1	0.02	1.68
O95931	CBX7_rna_1	-0.93	0.1	0.03	1.68
P08579	RU2B_rna_1	-0.93	0.1	0.17	1.68
O60573	IF4E2_rna_1	-0.93	0.1	0.14	1.68
Q8TBF4	ZCRB1_rna_1	-0.92	0.1	0.02	1.68
A6NMX2	I4E1B_rna_1	-0.92	0.1	0.02	1.68
P09661	RU2A_rna_1	-0.93	0.1	0.01	1.68
Q9H9Z2	LN28A_rna_1	-0.93	0.1	0	1.68
Q9Y235	ABEC2_rna_1	-0.68	0.14	0.22	1.68
Q9H9J2	RM44_rna_1	-0.67	0.14	0.26	1.68
Q9NP64	NO40_rna_1	-0.69	0.14	0.27	1.68
Q9NPD3	EXOS4_rna_1	-0.68	0.14	0.25	1.68
P26373	RL13_rna_1	-0.68	0.14	0.24	1.68
P62906	RL10A_rna_1	-0.67	0.14	0.22	1.68
Q07687	DLX2_rna_1	-0.66	0.14	0.28	1.68
Q92979	NEP1_rna_1	-0.67	0.14	0.19	1.68
A6NHQ2	FBLL1_rna_1	-0.65	0.14	0.27	1.68
P27695	APEX1_rna_1	-0.66	0.14	0.21	1.68
P60900	PSA6_rna_1	-0.66	0.14	0.26	1.68
Q15056	IF4H_rna_1	-0.66	0.14	0.24	1.68
P22087	FBRL_rna_1	-0.62	0.17	0.48	1.68

## Sheet: LCP2-2_2
Protein_ID	Transcript_ID	Z-score	Discriminative Power (%)	Interaction Strength (%)	Ranking
P26378	ELAV4_rna_1_2119-2315	-1.18	0.1	0	2.68
P26378	ELAV4_rna_1_2121-2315	-1.3	0.1	0	2.64
P26378	ELAV4_rna_1_2157-2309	-1.3	0.1	0	2.64
P26378	ELAV4_rna_1_2161-2305	-1.32	0.1	0	2.63
O75525	KHDR3_rna_1_47-152	-1.02	0.1	0	2.62
Q13247	SRSF6_rna_1_47-152	-0.76	0.14	0.04	2.61
P31483	TIA1_rna_1_232-355	-1.05	0.1	0	2.6
P31483	TIA1_rna_1_47-152	-0.82	0.14	0.03	2.58
P84103	SRSF3_rna_1_2119-2315	-0.94	0.1	0.01	2.58
Q13243	SRSF5_rna_1_2119-2315	-1.51	0.1	0	2.56
P23246	SFPQ_rna_1_16-125	-0.86	0.1	0.07	2.56
Q13242	SRSF9_rna_1_2119-2315	-0.83	0.14	0.09	2.56
O75525	KHDR3_rna_1_232-355	-1.12	0.1	0.01	2.55
Q13247	SRSF6_rna_1_232-355	-1.01	0.1	0.01	2.55
P35637	FUS_rna_1_47-152	-0.86	0.1	0.01	2.54
Q96EP5	DAZP1_rna_1_2119-2315	-0.91	0.1	0.02	2.54
P84103	SRSF3_rna_1_2121-2315	-1.6	0	0	2.53
P26378	ELAV4_rna_1_2168-2300	-0.94	0.1	0	2.53
Q13242	SRSF9_rna_1_2121-2315	-1.06	0.1	0	2.53
Q13243	SRSF5_rna_1_2121-2315	-0.96	0.1	0.01	2.52
Q96EP5	DAZP1_rna_1_2121-2315	-0.89	0.1	0.01	2.52
P26378	ELAV4_rna_1_2144-2310	-0.98	0.1	0.01	2.51
Q13243	SRSF5_rna_1_232-355	-1.01	0.1	0.01	2.5
P26378	ELAV4_rna_1_2124-2311	-1.19	0.1	0	2.5
P26378	ELAV4_rna_1_2132-2310	-1.15	0.1	0	2.5
P26378	ELAV4_rna_1_2139-2315	-1.7	0	0	2.49
Q6ZN17	LN28B_rna_1_2161-2305	-0.93	0.1	0.02	2.49
Q6ZN17	LN28B_rna_1_2157-2309	-1.01	0.1	0.02	2.49
Q96EP5	DAZP1_rna_1_2157-2309	-1.01	0.1	0.01	2.49
Q96EP5	DAZP1_rna_1_2161-2305	-1.04	0.1	0	2.48
Q6ZN17	LN28B_rna_1_2173-2315	-0.95	0.1	0.01	2.48
Q13243	SRSF5_rna_1_47-152	-1.25	0.1	0	2.47
Q6ZN17	LN28B_rna_1_2168-2300	-1.22	0.1	0	2.47
Q9UNW9	NOVA2_rna_1_2195-2310	-1.25	0.1	0	2.46
Q15365	PCBP1_rna_1_47-152	-1.24	0.1	0	2.46
Q08170	SRSF4_rna_1_16-125	-1.1	0.1	0.01	2.45
P09651	ROA1_rna_1_2119-2315	-1.18	0.1	0	2.41
Q14576	ELAV3_rna_1_2119-2315	-1.98	0	0	2.38
Q13242	SRSF9_rna_1_2124-2311	-1.13	0.1	0	2.36
P35637	FUS_rna_1_232-355	-2.06	0	0	2.35
Q01085	TIAR_rna_1_2119-2315	-1.37	0.1	0	2.34
Q12926	ELAV2_rna_1_2119-2315	-1.46	0.1	0	2.32
P09651	ROA1_rna_1_2121-2315	-1.63	0	0	2.31
P84103	SRSF3_rna_1_2124-2311	-1.47	0.1	0	2.29
Q96EP5	DAZP1_rna_1_2124-2311	-1.24	0.1	0	2.28
O60506	HNRPQ_rna_1_47-152	-1.47	0.1	0	2.28
Q08170	SRSF4_rna_1_47-152	-1.74	0	0	2.27
Q15717	ELAV1_rna_1_47-152	-1.56	0	0	2.26
Q14576	ELAV3_rna_1_2121-2315	-1.52	0.1	0	2.25
Q13242	SRSF9_rna_1_2132-2310	-1.67	0	0	2.2
Q96EP5	DAZP1_rna_1_2132-2310	-1.65	0	0	2.2
Q96EP5	DAZP1_rna_1_2139-2315	-1.36	0.1	0	2.2
Q96EP5	DAZP1_rna_1_2168-2300	-1.63	0	0	2.2
P26378	ELAV4_rna_1_2173-2315	-1.96	0	0	2.18
Q01085	TIAR_rna_1_2121-2315	-0.34	0.32	0.79	2
Q96EP5	DAZP1_rna_1_2144-2310	0.13	0.71	0.99	2
P26378	ELAV4_rna_1_2188-2315	-0.45	0.22	0.8	2
Q9UNW9	NOVA2_rna_1_2188-2315	0.14	0.71	0.99	2
P51513	NOVA1_rna_1_2195-2310	-0.2	0.42	0.97	2
Q6ZN17	LN28B_rna_1_2195-2310	0.07	0.66	1	2
P84103	SRSF3_rna_1_232-355	-0.37	0.28	0.88	1.99
P26599	PTBP1_rna_1_2119-2315	0.04	0.63	1	1.99
Q12926	ELAV2_rna_1_2121-2315	-0.41	0.24	0.73	1.98
P84103	SRSF3_rna_1_47-152	0.09	0.67	0.99	1.98
P31483	TIA1_rna_1_2119-2315	0.09	0.67	0.99	1.98
P35637	FUS_rna_1_2119-2315	-0.49	0.2	0.61	1.97
P26599	PTBP1_rna_1_2121-2315	-0.24	0.4	0.99	1.97
Q13243	SRSF5_rna_1_2124-2311	-0.01	0.59	0.99	1.96
Q13242	SRSF9_rna_1_2139-2315	-0.03	0.59	1	1.95
Q13242	SRSF9_rna_1_2157-2309	-0.02	0.59	0.99	1.94
P09012	SNRPA_rna_1_2161-2305	-0.28	0.35	0.98	1.94
[truncated: 3,403 more rows]

## Sheet: RP3-368B9.1.1-1_3
Protein_ID	Transcript_ID	Z-score	Discriminative Power (%)	Interaction Strength (%)	Ranking
[truncated: 3,474 more rows]

[truncated: 7 more sheets: SLC30A4-1_1, SLC30A4-1_2, SPAM1-6_2, TTC34-3_1, TTC34-3_3, TTC34-3_5, TTC34-3_6]
