# Supplementary material for: Identification of novel long non-coding RNAs in clear cell renal cell carcinoma
Source: Clin Epigenetics. 2015 Feb 8;7(1):10. doi: 10.1186/s13148-015-0047-7 (PMC4326488; doi:10.1186/s13148-015-0047-7)
Supplement: Additional file 2: Table S3. — Summary of lncRNA interacting networks for cellular functions (GeneMANIA algorithm). [file 13148_2015_47_MOESM2_ESM.xlsx]

## Sheet: GeneMANIA overview
function	lnc-ACACA-1	lnc-BMP2-2	lnc-CPN2-1	lnc-FOXG1-2	lnc-FZD1-2	lnc-ITPR2-3	lnc-LCP2-2	lnc-RP3-368B9.1.1-1	lnc-SLC30A4-1	lnc-SPAM1-6	lnc-TTC34-3
mRNA processing	X	X	X	X	X	X	X	X	X	X	X
mRNA splicing, via spliceosome	X	X	X	X	X	X	X	X	X	X	X
regulation of RNA splicing	X	X	X	X	X	X	X	X	X	X	X
RNA splicing, via transesterification reactions	X	X	X	X	X	X	X	X	X	X	X
RNA splicing	X	X	X	X		X	X	X	X	X	X
mRNA binding		X	X	X	X	X	X		X	X	X
regulation of mRNA processing		X	X	X		X	X	X	X	X	X
RNA 3'-end processing	X	X			X	X	X	X	X	X	X
RNA localization	X	X				X	X	X	X	X	X
alternative mRNA splicing, via spliceosome		X	X	X		X	X			X	X
DNA-dependent transcription, termination	X					X	X	X	X	X	X
establishment of RNA localization	X					X	X	X	X	X	X
mRNA 3'-end processing	X					X	X	X	X	X	X
mRNA export from nucleus	X					X	X	X	X	X	X
mRNA transport	X					X	X	X	X	X	X
nuclear export	X					X	X	X	X	X	X
nuclear transport	X					X	X	X	X	X	X
nucleic acid transport	X					X	X	X	X	X	X
nucleobase-containing compound transport	X					X	X	X	X	X	X
regulation of mRNA splicing, via spliceosome		X	X	X			X		X	X	X
RNA export from nucleus	X					X	X	X	X	X	X
RNA transport	X					X	X	X	X	X	X
termination of RNA polymerase II transcription	X					X	X	X	X	X	X
nucleocytoplasmic transport	X					X	X	X	X	X
posttranscriptional regulation of gene expression		X	X	X	X	X		X
negative regulation of mRNA splicing, via spliceosome						X	X		X	X	X
regulation of mRNA stability		X	X	X	X	X
regulation of RNA stability		X	X	X	X	X
spliceosomal complex						X	X	X		X	X
spliceosomal complex assembly					X	X	X	X			X
negative regulation of mRNA processing							X		X	X	X
ribonucleoprotein complex assembly					X	X	X	X
ribonucleoprotein complex biogenesis						X	X	X	X
ribonucleoprotein complex subunit organization					X	X	X	X
ribonucleoprotein granule		X			X			X			X
catalytic step 2 spliceosome						X		X		X
mRNA splice site selection						X	X	X
negative regulation of RNA splicing							X			X	X
nuclear body						X	X		X
nuclear speck						X	X				X
single-stranded RNA binding					X	X				X
cytoplasmic stress granule					X						X
mRNA 3'-UTR binding		X					X
mRNA stabilization		X				X
RNA stabilization		X				X
single-stranded DNA binding						X				X
cellular component disassembly									X
cellular protein complex disassembly									X
cotranslational protein targeting to membrane									X
cytosolic large ribosomal subunit									X
cytosolic part									X
cytosolic ribosome									X
establishment of protein localization to endoplasmic reticulum									X
establishment of protein localization to organelle									X
exon-exon junction complex							X
histone mRNA metabolic process						X
intracellular transport of viral material	X
large ribosomal subunit									X
macromolecular complex disassembly									X
mRNA cap binding complex								X
mRNA catabolic process									X
mRNA cleavage						X
mRNA cleavage factor complex						X
mRNA polyadenylation						X
multi-organism transport	X
ncRNA metabolic process								X
ncRNA processing									X
NLS-bearing substrate import into nucleus								X
nuclear matrix						X
nuclear periphery						X
nuclear-transcribed mRNA catabolic process									X
nucleic acid phosphodiester bond hydrolysis						X
poly-purine tract binding							X
positive regulation of translational initiation							X
protein complex disassembly									X
protein localization to endoplasmic reticulum									X
protein targeting to ER									X
protein targeting to membrane									X
regulation of alternative mRNA splicing, via spliceosome											X
regulation of translation					X
ribosomal large subunit biogenesis									X
ribosomal subunit									X
ribosome									X
RNA cap binding complex								X
RNA catabolic process									X
RNA export from nucleus											X
RNA helicase activity					X
RNA polyadenylation						X
rRNA metabolic process									X
rRNA processing									X
spliceosomal snRNP assembly								X
SRP-dependent cotranslational protein targeting to membrane									X
structural constituent of ribosome									X
structure-specific DNA binding											X
translation regulator activity, nucleic acid binding							X
translational elongation									X
translational initiation									X
translational termination									X
viral genome expression									X
viral infectious cycle									X
viral reproductive process									X
viral transcription									X

## Sheet: GeneMANIA details
lncRNA	Feature	FDR	Genes in network	Genes in genome
lnc-ACACA-1	RNA splicing	6.84484e-11	17	265
lnc-ACACA-2	RNA splicing, via transesterification reactions	1.02209e-07	14	209
lnc-ACACA-3	mRNA splicing, via spliceosome	1.5999e-06	13	203
lnc-ACACA-4	RNA splicing, via transesterification reactions with bulged adenosine as nucleophile	1.5999e-06	13	203
lnc-ACACA-5	mRNA processing	6.0288e-05	13	273
lnc-ACACA-6	RNA export from nucleus	31.0645	6	70
lnc-ACACA-7	RNA transport	40.0427	6	78
lnc-ACACA-8	establishment of RNA localization	40.0427	6	78
lnc-ACACA-9	nucleic acid transport	40.0427	6	78
lnc-ACACA-10	RNA localization	48.8107	6	82
lnc-ACACA-11	RNA 3'-end processing	68.0049	6	88
lnc-ACACA-12	termination of RNA polymerase II transcription	77.0306	5	45
lnc-ACACA-13	nucleobase-containing compound transport	80.2773	6	93
lnc-ACACA-14	nuclear export	137.564	6	103
lnc-ACACA-15	mRNA export from nucleus	292.347	5	61
lnc-ACACA-16	mRNA transport	297.632	5	62
lnc-ACACA-17	mRNA 3'-end processing	834.646	5	77
lnc-ACACA-18	DNA-dependent transcription, termination	1015.58	5	81
lnc-ACACA-19	regulation of RNA splicing	8245.04	4	58
lnc-ACACA-20	intracellular transport of viral material	10869.5	3	20
lnc-ACACA-21	nucleocytoplasmic transport	20086.8	6	260
lnc-ACACA-22	nuclear transport	20453.1	6	263
lnc-ACACA-23	multi-organism transport	23990.9	3	27
lnc-BMP2-2	mRNA binding	0.0855322	8	77
lnc-BMP2-2	regulation of RNA stability	0.480449	6	31
lnc-BMP2-2	posttranscriptional regulation of gene expression	0.966745	10	259
lnc-BMP2-2	RNA splicing	19.5488	9	265
lnc-BMP2-2	regulation of mRNA stability	19.5488	5	30
lnc-BMP2-2	mRNA processing	344.12	8	273
lnc-BMP2-2	mRNA 3'-UTR binding	371.04	4	22
lnc-BMP2-2	regulation of RNA splicing	375.783	5	58
lnc-BMP2-2	mRNA splicing, via spliceosome	468.359	7	203
lnc-BMP2-2	RNA splicing, via transesterification reactions with bulged adenosine as nucleophile	468.359	7	203
lnc-BMP2-2	RNA splicing, via transesterification reactions	518.719	7	209
lnc-BMP2-2	alternative mRNA splicing, via spliceosome	16863.1	3	20
lnc-BMP2-2	mRNA stabilization	21303.7	3	23
lnc-BMP2-2	ribonucleoprotein granule	21303.7	4	71
lnc-BMP2-2	RNA stabilization	21303.7	3	23
lnc-BMP2-2	RNA localization	35340	4	82
lnc-BMP2-2	regulation of mRNA splicing, via spliceosome	41490.5	3	30
lnc-BMP2-2	RNA 3'-end processing	41490.5	4	88
lnc-BMP2-2	regulation of mRNA processing	82976.9	3	39
lnc-CPN2-1	RNA splicing	0.000916315	11	265
lnc-CPN2-1	mRNA processing	0.000916315	11	273
lnc-CPN2-1	mRNA splicing, via spliceosome	0.00100625	10	203
lnc-CPN2-1	RNA splicing, via transesterification reactions with bulged adenosine as nucleophile	0.00100625	10	203
lnc-CPN2-1	RNA splicing, via transesterification reactions	0.00107849	10	209
lnc-CPN2-1	regulation of RNA splicing	72.0439	5	58
lnc-CPN2-1	regulation of mRNA splicing, via spliceosome	295.38	4	30
lnc-CPN2-1	regulation of mRNA processing	768.561	4	39
lnc-CPN2-1	alternative mRNA splicing, via spliceosome	7217.8	3	20
lnc-CPN2-1	mRNA binding	9728.17	4	77
lnc-CPN2-1	regulation of mRNA stability	20821.9	3	30
lnc-CPN2-1	regulation of RNA stability	21110.6	3	31
lnc-CPN2-1	posttranscriptional regulation of gene expression	55102.2	5	259
lnc-FOXG1-2	RNA splicing	0.000916315	11	265
lnc-FOXG1-2	mRNA processing	0.000916315	11	273
lnc-FOXG1-2	mRNA splicing, via spliceosome	0.00100625	10	203
lnc-FOXG1-2	RNA splicing, via transesterification reactions with bulged adenosine as nucleophile	0.00100625	10	203
lnc-FOXG1-2	RNA splicing, via transesterification reactions	0.00107849	10	209
lnc-FOXG1-2	regulation of RNA splicing	72.0439	5	58
lnc-FOXG1-2	regulation of mRNA splicing, via spliceosome	295.38	4	30
lnc-FOXG1-2	regulation of mRNA processing	768.561	4	39
lnc-FOXG1-2	alternative mRNA splicing, via spliceosome	7217.8	3	20
lnc-FOXG1-2	mRNA binding	9728.17	4	77
lnc-FOXG1-2	regulation of mRNA stability	20821.9	3	30
lnc-FOXG1-2	regulation of RNA stability	21110.6	3	31
lnc-FOXG1-2	posttranscriptional regulation of gene expression	55102.2	5	259
lnc-FZD1-2	RNA splicing	0.0699393	11	265
lnc-FZD1-2	mRNA binding	0.0699393	8	77
lnc-FZD1-2	posttranscriptional regulation of gene expression	0.966745	10	259
lnc-FZD1-2	RNA splicing, via transesterification reactions	2.5638	9	209
lnc-FZD1-2	mRNA processing	21.4433	9	273
lnc-FZD1-2	mRNA splicing, via spliceosome	29.6696	8	203
lnc-FZD1-2	RNA splicing, via transesterification reactions with bulged adenosine as nucleophile	29.6696	8	203
lnc-FZD1-2	regulation of translation	831.179	6	130
lnc-FZD1-2	regulation of RNA splicing	15822.1	4	58
lnc-FZD1-2	ribonucleoprotein granule	31955.6	4	71
lnc-FZD1-2	cytoplasmic stress granule	36836.9	3	25
lnc-FZD1-2	regulation of RNA stability	49050.3	3	31
lnc-FZD1-2	regulation of mRNA stability	49050.3	3	30
lnc-FZD1-2	single-stranded RNA binding	49050.3	3	29
lnc-FZD1-2	RNA helicase activity	49050.3	3	29
lnc-FZD1-2	RNA 3'-end processing	49050.3	4	88
lnc-FZD1-2	spliceosomal complex assembly	50864.2	3	32
lnc-FZD1-2	ribonucleoprotein complex assembly	51545.8	4	93
lnc-FZD1-2	ribonucleoprotein complex subunit organization	64870.2	4	100
lnc-ITPR2-3	RNA splicing, via transesterification reactions with bulged adenosine as nucleophile	7.33232e-37	28	203
lnc-ITPR2-3	mRNA splicing, via spliceosome	7.33232e-37	28	203
lnc-ITPR2-3	RNA splicing, via transesterification reactions	1.16727e-36	28	209
lnc-ITPR2-3	RNA splicing	5.4545e-36	29	265
lnc-ITPR2-3	mRNA processing	1.07976e-35	29	273
lnc-ITPR2-3	RNA 3'-end processing	3.62882e-16	15	88
lnc-ITPR2-3	termination of RNA polymerase II transcription	3.75528e-17	13	45
lnc-ITPR2-3	mRNA 3'-end processing	5.23793e-15	14	77
lnc-ITPR2-3	DNA-dependent transcription, termination	1.43101e-12	13	81
lnc-ITPR2-3	establishment of RNA localization	8.32366e-11	12	78
lnc-ITPR2-3	nucleic acid transport	8.32366e-11	12	78
lnc-ITPR2-3	RNA transport	8.32366e-11	12	78
lnc-ITPR2-3	RNA localization	1.4576e-10	12	82
lnc-ITPR2-3	nucleobase-containing compound transport	6.7029e-10	12	93
lnc-ITPR2-3	nuclear export	2.12332e-09	12	103
lnc-ITPR2-3	RNA export from nucleus	2.12332e-09	11	70
lnc-ITPR2-3	mRNA export from nucleus	5.04223e-08	10	61
lnc-ITPR2-3	mRNA transport	5.66965e-08	10	62
lnc-ITPR2-3	spliceosomal complex	5.27437e-07	11	115
lnc-ITPR2-3	catalytic step 2 spliceosome	7.61217e-07	10	80
lnc-ITPR2-3	nucleocytoplasmic transport	0.000131012	12	260
lnc-ITPR2-3	nuclear transport	0.000143343	12	263
lnc-ITPR2-3	mRNA cleavage	0.0125121	5	11
lnc-ITPR2-3	nucleic acid phosphodiester bond hydrolysis	2.01343	6	59
lnc-ITPR2-3	single-stranded RNA binding	2.87778	5	29
lnc-ITPR2-3	mRNA cleavage factor complex	0.621451	4	12
lnc-ITPR2-3	nuclear body	9.29255	7	136
lnc-ITPR2-3	mRNA polyadenylation	83.988	4	22
lnc-ITPR2-3	RNA polyadenylation	98.0145	4	23
lnc-ITPR2-3	ribonucleoprotein complex assembly	950.767	5	93
lnc-ITPR2-3	nuclear matrix	1239.55	4	43
lnc-ITPR2-3	ribonucleoprotein complex subunit organization	1277.35	5	100
lnc-ITPR2-3	single-stranded DNA binding	1672.74	4	47
lnc-ITPR2-3	mRNA splice site selection	1781.37	3	14
lnc-ITPR2-3	nuclear periphery	3203.5	4	56
lnc-ITPR2-3	regulation of RNA splicing	358.676	4	58
lnc-ITPR2-3	alternative mRNA splicing, via spliceosome	5081.79	3	20
lnc-ITPR2-3	RNA stabilization	7433.34	3	23
lnc-ITPR2-3	ribonucleoprotein complex biogenesis	7433.34	5	150
lnc-ITPR2-3	mRNA stabilization	7433.34	3	23
lnc-ITPR2-3	posttranscriptional regulation of gene expression	7592.33	6	259
lnc-ITPR2-3	histone mRNA metabolic process	8966.25	3	25
lnc-ITPR2-3	mRNA binding	9305.24	4	77
lnc-ITPR2-3	regulation of mRNA stability	14997.7	3	30
lnc-ITPR2-3	regulation of RNA stability	16211.9	3	31
lnc-ITPR2-3	spliceosomal complex assembly	17474.5	3	32
lnc-ITPR2-3	regulation of mRNA processing	31191.1	3	39
lnc-ITPR2-3	nuclear speck	81092.3	3	54
lnc-ITPR2-3	negative regulation of mRNA splicing, via spliceosome	93516.2	2	11
lnc-LCP2-2	RNA splicing, via transesterification reactions with bulged adenosine as nucleophile	7.55583e-19	18	203
lnc-LCP2-2	mRNA splicing, via spliceosome	7.55583e-19	18	203
lnc-LCP2-2	RNA splicing, via transesterification reactions	7.71991e-19	18	209
lnc-LCP2-2	mRNA processing	7.71991e-19	19	273
lnc-LCP2-2	RNA splicing	4.25232e-17	18	265
lnc-LCP2-2	mRNA export from nucleus	1.88034e-11	11	61
lnc-LCP2-2	mRNA transport	1.95759e-11	11	62
lnc-LCP2-2	RNA export from nucleus	7.23999e-11	11	70
lnc-LCP2-2	termination of RNA polymerase II transcription	9.41033e-11	10	45
lnc-LCP2-2	nucleic acid transport	1.72268e-11	11	78
lnc-LCP2-2	RNA transport	1.72268e-11	11	78
lnc-LCP2-2	establishment of RNA localization	1.72268e-11	11	78
lnc-LCP2-2	RNA localization	2.85222e-10	11	82
lnc-LCP2-2	nucleobase-containing compound transport	1.14172e-09	11	93
lnc-LCP2-2	nuclear export	3.45515e-09	11	103
lnc-LCP2-2	mRNA 3'-end processing	1.76639e-08	10	77
lnc-LCP2-2	DNA-dependent transcription, termination	2.83602e-08	10	81
lnc-LCP2-2	RNA 3'-end processing	6.39404e-08	10	88
lnc-LCP2-2	regulation of mRNA splicing, via spliceosome	1.98496e-05	7	30
lnc-LCP2-2	nucleocytoplasmic transport	8.36674e-05	11	260
lnc-LCP2-2	nuclear transport	9.03796e-05	11	263
lnc-LCP2-2	regulation of mRNA processing	0.000128315	7	39
lnc-LCP2-2	mRNA binding	0.000191536	8	77
lnc-LCP2-2	regulation of RNA splicing	0.00225448	7	58
lnc-LCP2-2	mRNA splice site selection	0.00948185	5	14
lnc-LCP2-2	spliceosomal complex assembly	0.899542	5	32
lnc-LCP2-2	negative regulation of mRNA splicing, via spliceosome	1.08471	4	11
lnc-LCP2-2	negative regulation of mRNA processing	1.56727	4	12
lnc-LCP2-2	negative regulation of RNA splicing	4.15947	4	15
lnc-LCP2-2	ribonucleoprotein complex assembly	188.456	5	93
lnc-LCP2-2	ribonucleoprotein complex subunit organization	2.6222	5	100
lnc-LCP2-2	nuclear body	1168.4	5	136
lnc-LCP2-2	ribonucleoprotein complex biogenesis	1834.45	5	150
lnc-LCP2-2	alternative mRNA splicing, via spliceosome	2121.49	3	20
lnc-LCP2-2	mRNA 3'-UTR binding	2778.2	3	22
lnc-LCP2-2	spliceosomal complex	15248.2	4	115
lnc-LCP2-2	nuclear speck	40941.7	3	54
lnc-LCP2-2	positive regulation of translational initiation	5121.94	2	10
lnc-LCP2-2	translation regulator activity, nucleic acid binding	5121.94	2	10
lnc-LCP2-2	poly-purine tract binding	71320.3	2	12
lnc-LCP2-2	exon-exon junction complex	71320.3	2	12
lnc-RP3-368B9.1.1-1	RNA splicing	7.34194e-07	12	265
lnc-RP3-368B9.1.1-1	RNA splicing, via transesterification reactions with bulged adenosine as nucleophile	9.5769e-07	11	203
lnc-RP3-368B9.1.1-1	mRNA splicing, via spliceosome	9.5769e-07	11	203
lnc-RP3-368B9.1.1-1	RNA splicing, via transesterification reactions	9.94143e-07	11	209
lnc-RP3-368B9.1.1-1	mRNA processing	1.54326e-05	11	273
lnc-RP3-368B9.1.1-1	ribonucleoprotein complex assembly	0.0339038	7	93
lnc-RP3-368B9.1.1-1	ribonucleoprotein complex subunit organization	0.00488556	7	100
lnc-RP3-368B9.1.1-1	ribonucleoprotein complex biogenesis	0.757534	7	150
lnc-RP3-368B9.1.1-1	RNA 3'-end processing	1.47957	6	88
lnc-RP3-368B9.1.1-1	termination of RNA polymerase II transcription	3.34405	5	45
lnc-RP3-368B9.1.1-1	spliceosomal complex	6.15896	6	115
lnc-RP3-368B9.1.1-1	mRNA export from nucleus	1.34027	5	61
lnc-RP3-368B9.1.1-1	mRNA transport	13.4466	5	62
lnc-RP3-368B9.1.1-1	nucleocytoplasmic transport	19.9627	7	260
lnc-RP3-368B9.1.1-1	nuclear transport	2.01648	7	263
lnc-RP3-368B9.1.1-1	RNA export from nucleus	20.3082	5	70
lnc-RP3-368B9.1.1-1	nucleic acid transport	28.164	5	78
lnc-RP3-368B9.1.1-1	RNA transport	28.164	5	78
lnc-RP3-368B9.1.1-1	establishment of RNA localization	28.164	5	78
lnc-RP3-368B9.1.1-1	mRNA 3'-end processing	28.164	5	77
lnc-RP3-368B9.1.1-1	DNA-dependent transcription, termination	32.4783	5	81
lnc-RP3-368B9.1.1-1	RNA localization	32.9896	5	82
lnc-RP3-368B9.1.1-1	spliceosomal complex assembly	44.1933	4	32
lnc-RP3-368B9.1.1-1	nucleobase-containing compound transport	57.1123	5	93
lnc-RP3-368B9.1.1-1	nuclear export	91.6414	5	103
lnc-RP3-368B9.1.1-1	posttranscriptional regulation of gene expression	328.585	6	259
lnc-RP3-368B9.1.1-1	mRNA splice site selection	375.534	3	14
lnc-RP3-368B9.1.1-1	regulation of RNA splicing	419.678	4	58
lnc-RP3-368B9.1.1-1	catalytic step 2 spliceosome	1484.73	4	80
lnc-RP3-368B9.1.1-1	spliceosomal snRNP assembly	4119.31	3	31
lnc-RP3-368B9.1.1-1	regulation of mRNA processing	8055.13	3	39
lnc-RP3-368B9.1.1-1	ncRNA metabolic process	37017.3	4	185
lnc-RP3-368B9.1.1-1	RNA cap binding complex	41814.1	2	11
lnc-RP3-368B9.1.1-1	mRNA cap binding complex	41814.1	2	11
lnc-RP3-368B9.1.1-1	ribonucleoprotein granule	43531.6	3	71
lnc-RP3-368B9.1.1-1	NLS-bearing substrate import into nucleus	65198.9	2	14
lnc-SPAM-16	RNA splicing	6.02819e-16	20	265
lnc-SPAM-16	RNA splicing, via transesterification reactions with bulged adenosine as nucleophile	2.27702e-11	16	203
lnc-SPAM-16	mRNA splicing, via spliceosome	2.27702e-11	16	203
lnc-SPAM-16	RNA splicing, via transesterification reactions	2.74807e-12	16	209
lnc-SPAM-16	mRNA processing	1.66506e-09	16	273
lnc-SPAM-16	regulation of RNA splicing	2.06268e-05	9	58
lnc-SPAM-16	regulation of mRNA splicing, via spliceosome	0.148889	6	30
lnc-SPAM-16	regulation of mRNA processing	0.705117	6	39
lnc-SPAM-16	nucleic acid transport	0.761933	7	78
lnc-SPAM-16	RNA transport	0.761933	7	78
lnc-SPAM-16	establishment of RNA localization	0.761933	7	78
lnc-SPAM-16	RNA localization	0.998382	7	82
lnc-SPAM-16	nucleobase-containing compound transport	2.25472	7	93
lnc-SPAM-16	RNA export from nucleus	15.372	6	70
lnc-SPAM-16	mRNA binding	25.6408	6	77
lnc-SPAM-16	RNA 3'-end processing	53.94	6	88
lnc-SPAM-16	termination of RNA polymerase II transcription	61.2405	5	45
lnc-SPAM-16	nuclear export	123.359	6	103
lnc-SPAM-16	mRNA export from nucleus	259.766	5	61
lnc-SPAM-16	mRNA transport	267.976	5	62
lnc-SPAM-16	mRNA 3'-end processing	759.942	5	77
lnc-SPAM-16	DNA-dependent transcription, termination	934.414	5	81
lnc-SPAM-16	negative regulation of mRNA splicing, via spliceosome	1488.19	3	11
lnc-SPAM-16	negative regulation of mRNA processing	1898.57	3	12
lnc-SPAM-16	single-stranded DNA binding	2944.15	4	47
lnc-SPAM-16	negative regulation of RNA splicing	3607.38	3	15
lnc-SPAM-16	alternative mRNA splicing, via spliceosome	8634.99	3	20
lnc-SPAM-16	nucleocytoplasmic transport	17249.9	6	260
lnc-SPAM-16	nuclear transport	17764	6	263
lnc-SPAM-16	catalytic step 2 spliceosome	20606	4	80
lnc-SPAM-16	single-stranded RNA binding	23765.7	3	29
lnc-SPAM-16	spliceosomal complex	79724.6	4	115
lnc-SLC30A4-1	ribosomal subunit	7.32561e-14	15	122
lnc-SLC30A4-1	cytosolic ribosome	7.32561e-14	14	90
lnc-SLC30A4-1	translational termination	7.32561e-14	14	88
lnc-SLC30A4-1	nuclear-transcribed mRNA catabolic process, nonsense-mediated decay	7.32561e-14	15	114
lnc-SLC30A4-1	large ribosomal subunit	1.21464e-13	13	67
lnc-SLC30A4-1	structural constituent of ribosome	1.74531e-13	14	98
lnc-SLC30A4-1	translational elongation	2.34321e-13	14	101
lnc-SLC30A4-1	SRP-dependent cotranslational protein targeting to membrane	3.05362e-13	14	105
lnc-SLC30A4-1	protein targeting to ER	3.05362e-13	14	106
lnc-SLC30A4-1	cotranslational protein targeting to membrane	3.05362e-13	14	106
lnc-SLC30A4-1	cytosolic large ribosomal subunit	3.05362e-13	12	51
lnc-SLC30A4-1	establishment of protein localization to endoplasmic reticulum	3.21649e-13	14	107
lnc-SLC30A4-1	RNA catabolic process	7.82347e-13	16	203
lnc-SLC30A4-1	ribosome	7.82347e-13	15	155
lnc-SLC30A4-1	protein localization to endoplasmic reticulum	8.46866e-13	14	116
lnc-SLC30A4-1	nuclear-transcribed mRNA catabolic process	2.17447e-12	15	167
lnc-SLC30A4-1	cellular protein complex disassembly	3.162e-12	14	128
lnc-SLC30A4-1	protein complex disassembly	4.67855e-12	14	132
lnc-SLC30A4-1	mRNA catabolic process	4.90179e-12	15	178
lnc-SLC30A4-1	protein targeting to membrane	9.91018e-12	14	140
lnc-SLC30A4-1	cytosolic part	1.42026e-11	14	144
lnc-SLC30A4-1	translational initiation	2.01596e-12	14	148
lnc-SLC30A4-1	viral transcription	2.47012e-11	14	151
lnc-SLC30A4-1	viral genome expression	2.47012e-11	14	151
lnc-SLC30A4-1	macromolecular complex disassembly	2.86773e-12	14	153
lnc-SLC30A4-1	establishment of protein localization to organelle	5.30563e-10	14	188
lnc-SLC30A4-1	viral reproductive process	9.92489e-10	15	258
lnc-SLC30A4-1	viral infectious cycle	5.57173e-09	14	223
lnc-SLC30A4-1	cellular component disassembly	3.97456e-08	14	257
lnc-SLC30A4-1	RNA splicing	8.2349e-05	12	265
lnc-SLC30A4-1	RNA splicing, via transesterification reactions with bulged adenosine as nucleophile	0.000131528	11	203
lnc-SLC30A4-1	mRNA splicing, via spliceosome	0.000131528	11	203
lnc-SLC30A4-1	RNA splicing, via transesterification reactions	0.000175676	11	209
lnc-SLC30A4-1	mRNA processing	0.00314175	11	273
lnc-SLC30A4-1	nuclear body	18.3542	6	136
lnc-SLC30A4-1	ribonucleoprotein complex biogenesis	317.884	6	150
lnc-SLC30A4-1	RNA 3'-end processing	516.016	5	88
lnc-SLC30A4-1	termination of RNA polymerase II transcription	1100.25	4	45
lnc-SLC30A4-1	regulation of RNA splicing	2994.49	4	58
lnc-SLC30A4-1	mRNA export from nucleus	3575.24	4	61
lnc-SLC30A4-1	mRNA transport	3723.08	4	62
lnc-SLC30A4-1	RNA export from nucleus	5903.37	4	70
lnc-SLC30A4-1	mRNA binding	8110.32	4	77
lnc-SLC30A4-1	establishment of RNA localization	8110.32	4	78
lnc-SLC30A4-1	nucleic acid transport	8110.32	4	78
lnc-SLC30A4-1	RNA transport	8110.32	4	78
lnc-SLC30A4-1	mRNA 3'-end processing	8110.32	4	77
lnc-SLC30A4-1	DNA-dependent transcription, termination	9221.54	4	81
lnc-SLC30A4-1	RNA localization	9482.55	4	82
lnc-SLC30A4-1	regulation of mRNA splicing, via spliceosome	12245	3	30
lnc-SLC30A4-1	nucleobase-containing compound transport	14963.1	4	93
lnc-SLC30A4-1	nuclear export	21896.1	4	103
lnc-SLC30A4-1	ncRNA processing	23158.6	4	105
lnc-SLC30A4-1	regulation of mRNA processing	25196.3	3	39
lnc-SLC30A4-1	rRNA processing	62159.2	3	53
lnc-SLC30A4-1	nucleocytoplasmic transport	64036.4	5	260
lnc-SLC30A4-1	nuclear transport	66357.4	5	263
lnc-SLC30A4-1	negative regulation of mRNA splicing, via spliceosome	73900.2	2	11
lnc-SLC30A4-1	ribosomal large subunit biogenesis	73900.2	2	11
lnc-SLC30A4-1	rRNA metabolic process	74518.9	3	58
lnc-SLC30A4-1	negative regulation of mRNA processing	85661.1	2	12
lnc-TTC34-3	RNA splicing	1.13113e-15	18	265
lnc-TTC34-3	RNA splicing, via transesterification reactions with bulged adenosine as nucleophile	3.66344e-14	16	203
lnc-TTC34-3	mRNA splicing, via spliceosome	3.66344e-14	16	203
lnc-TTC34-3	RNA splicing, via transesterification reactions	4.43689e-14	16	209
lnc-TTC34-3	mRNA processing	2.79127e-12	16	273
lnc-TTC34-3	regulation of RNA splicing	0.000121961	8	58
lnc-TTC34-3	regulation of mRNA splicing, via spliceosome	0.0193579	6	30
lnc-TTC34-3	regulation of mRNA processing	0.0921139	6	39
lnc-TTC34-3	mRNA transport	102.338	5	62
lnc-TTC34-3	mRNA export from nucleus	102.338	5	61
lnc-TTC34-3	cytoplasmic stress granule	131.702	4	25
lnc-TTC34-3	RNA export from nucleus	158.034	5	70
lnc-TTC34-3	nucleic acid transport	204.835	5	78
lnc-TTC34-3	RNA transport	204.835	5	78
lnc-TTC34-3	mRNA binding	204.835	5	77
lnc-TTC34-3	establishment of RNA localization	204.835	5	78
lnc-TTC34-3	RNA localization	248.017	5	82
lnc-TTC34-3	nucleobase-containing compound transport	440.511	5	93
lnc-TTC34-3	negative regulation of mRNA splicing, via spliceosome	660.108	3	11
lnc-TTC34-3	nuclear export	660.108	5	103
lnc-TTC34-3	negative regulation of mRNA processing	778.91	3	12
lnc-TTC34-3	termination of RNA polymerase II transcription	778.91	4	45
lnc-TTC34-3	spliceosomal complex	99.2442	5	115
lnc-TTC34-3	negative regulation of RNA splicing	1471.74	3	15
lnc-TTC34-3	regulation of alternative mRNA splicing, via spliceosome	1736.97	3	16
lnc-TTC34-3	nucleocytoplasmic transport	2727.45	6	260
lnc-TTC34-3	nuclear transport	2805.75	6	263
lnc-TTC34-3	alternative mRNA splicing, via spliceosome	3143.03	3	20
lnc-TTC34-3	structure-specific DNA binding	3313.61	5	154
lnc-TTC34-3	ribonucleoprotein granule	3517.68	4	71
lnc-TTC34-3	mRNA 3'-end processing	470.866	4	77
lnc-TTC34-3	DNA-dependent transcription, termination	5582.22	4	81
lnc-TTC34-3	RNA 3'-end processing	7525.99	4	88
lnc-TTC34-3	spliceosomal complex assembly	11111.6	3	32
lnc-TTC34-3	nuclear speck	52668.3	3	54
