# Supplementary material for: Identification of novel long non-coding RNAs in clear cell renal cell carcinoma
Source: Clin Epigenetics. 2015 Feb 8;7(1):10. doi: 10.1186/s13148-015-0047-7 (PMC4326488; doi:10.1186/s13148-015-0047-7)
Supplement: Additional file 3: Table S1. — List of PCR primers. [file 13148_2015_47_MOESM3_ESM.xlsx]

## Sheet: Primer
Gene ID	Location	lncRNA Transcript ID	Forward-Primer	Reverse-Primer
lnc-ACACA-1	chr17q12	lnc-ACACA-1:1, lnc-ACACA-1:5	GATCTGAGCGCCAAGGTCT	GCAATTTGAGTCCGGAGAGA
lnc-BMP2-2	chr4q21.21	lnc-BMP2-2:1	TGGCTTAATACTGAGAAAGAGACTGA	GAGTTTGTGCGGATTGAGTG
lnc-CPN2-1	chr3q29	lnc-CPN2-1:4	AGAGGAGGAAGGTGCTCTAGG	GACCCTGACAGTCAAGTTGCTT
lnc-ERCC5-1	chr13q33.1	lnc-ERCC5-1:1	TTGCCGTCTCACTGCTGTAT	AGTCCAGGCAGAAGGGATTAG
lnc-FOXG1-2	chr14q12	lnc-FOXG1-2:1	CTGTGGACAGAGGAGTAGCTGA	TGGAGGATTCACCACCAGAC
lnc-FZD1-2	chr7q21.13	lnc-FZD1-2:2	GCTTGGAGATTCCCATTTCA	TCCAGGAAGGGTGAGGAGT
lnc-ITPR2-3	chr12p12.1	lnc-ITPR2-3:1	AACCACCCAATGGAACTGAT	TTGGGGGATTCACACTCCT
lnc-LCP2-2	chr5q35.1	lnc-LCP2-2:2	TTGAGGAATAGGAATTCAACCAC	GACAGCATATTTTCTCCTACCACA
lnc-RP3-368B9.1.1-1	chr4p16.3	lnc-RP3-368B9.1.1-1:3	TGGCTTTAGAGCTGAGAGACACT	GGCCTGCTTTCTGATTCTGT
lnc-RP11-480I12.4.1-1	chr15q25.1	lnc-RP11-480I12.4.1-1:3	CTCCAGGTGTCCGTGAGC	GGTGGTGGTAGAAGCACGAG
lnc-SLC30A4-1	chr2q14.1	lnc-SLC30A4-1:1, lnc-SLC30A4-1:2	CTCAGTTATCCTAATTCCCTCTCG	AAAGCACCAGACGAGCAGAT
lnc-SPAM1-6	chr7q31.33	lnc-SPAM1-6:2	TTACTTTTCTTTGCTTAAGTTTTCCA	GGAGGGAGAGATTGTGGTGA
lnc-TTC34-3	chr2p13.1	lnc-TTC34-3:1, lnc-TTC34-3:3, lnc-TTC34-3:5, lnc-TTC34-3:6	CCAGAACCCAGCACTACTCC	TTGCAGCGCCTCCTTCTA
ACTB	chr7p22		CCAACCGCGAGAAGATGA	CCAGAGGCGTACAGGGATAG
PPIA	chr7p13		ATGCTGGACCCAACACAAAT	TCTTTCACTTTGCCAAACACC
